# Supplementary material for: Molecular characterization of Listeria monocytogenes strains isolated from imported food in China from 14 countries/regions, 2003-2018
Source: Front Cell Infect Microbiol. 2023 Dec 20;13:1287564. doi: 10.3389/fcimb.2023.1287564 (PMC10765603; doi:10.3389/fcimb.2023.1287564)
Supplement: Supplementary file 1 [file DataSheet_1.zip]

Archive with 3 entries (3 files):
- supplemental data/IS elements.fna
- supplemental data/phage_summary.fna
- supplemental data/total_CRISPR.fna
