# Supplementary material for: Molecular characterization of Listeria monocytogenes strains isolated from imported food in China from 14 countries/regions, 2003-2018
Source: Front Cell Infect Microbiol. 2023 Dec 20;13:1287564. doi: 10.3389/fcimb.2023.1287564 (PMC10765603; doi:10.3389/fcimb.2023.1287564)
Supplement: Supplementary file 1 [file DataSheet_1.zip › supplemental data/IS elements.fna]

Score	E-Value	HSP-Len	%-Ident	%-Simil	Query-Name	Num-Rds	Q-Len	Q-Begin	Q-End	Q-Frame	Hit-Name	H-Len	H-Begin	H-End	H-Frame	Description
33	1.89E-07	45	93%	93%	A189_scaffold_1	-	1551995	105669	105713	1	lcl|ISLse1_IS3_IS150	1506	30	74	1	No definition line found
58	3.48E-23	152	85%	85%	A189_scaffold_4	-	237174	222308	222456	1	lcl|ISLmo1_IS3_IS150	1228	29	180	1	No definition line found
56	5.43E-22	80	92%	92%	A189_scaffold_4	-	237174	222454	222533	1	lcl|ISLmo1_IS3_IS150	1228	1149	1228	1	No definition line found
33	5.79E-08	45	93%	93%	A195_scaffold_2	-	476232	373147	373191	1	lcl|ISLse1_IS3_IS150	1506	74	30	-1	No definition line found
33	5.55E-08	45	93%	93%	A195_scaffold_3	-	456460	240476	240520	1	lcl|ISLse1_IS3_IS150	1506	1442	1486	1	No definition line found
32	2.19E-07	72	86%	86%	A195_scaffold_3	-	456460	240345	240416	1	lcl|ISLse1_IS3_IS150	1506	1	72	1	No definition line found
117	3.59E-58	117	100%	100%	A195_scaffold_4	-	394859	394743	394859	1	lcl|ISLmo1_IS3_IS150	1228	1228	1112	-1	No definition line found
103	3.73E-50	103	100%	100%	A195_scaffold_7	-	181812	181710	181812	1	lcl|ISLmo1_IS3_IS150	1228	1	103	1	No definition line found
103	1.21E-50	103	100%	100%	A195_scaffold_10	-	58792	1	103	1	lcl|ISLmo1_IS3_IS150	1228	103	1	-1	No definition line found
812	0	812	100%	100%	A195_scaffold_14	-	24202	4391	5202	1	lcl|ISLmo4_IS6_unknown	812	812	1	-1	No definition line found
54	8.66E-22	174	83%	83%	A195_scaffold_14	-	24202	5340	5513	1	lcl|ISLmo4_IS6_unknown	812	250	77	-1	No definition line found
40	1.96E-13	140	82%	82%	A195_scaffold_14	-	24202	12327	12466	1	lcl|ISLmo4_IS6_unknown	812	715	576	-1	No definition line found
33	2.95E-09	89	84%	84%	A195_scaffold_14	-	24202	12831	12919	1	lcl|ISLmo4_IS6_unknown	812	166	78	-1	No definition line found
803	0	807	100%	100%	A195_scaffold_14	-	24202	21589	22395	1	lcl|ISLmo3_IS6_unknown	807	1	807	1	No definition line found
28	2.84E-06	60	87%	87%	A195_scaffold_14	-	24202	12608	12667	1	lcl|ISLmo3_IS6_unknown	807	429	370	-1	No definition line found
480	0	500	99%	99%	A195_scaffold_14	-	24202	12230	12729	1	lcl|IS1297_IS6_unknown	808	808	309	-1	No definition line found
203	1.05E-110	203	100%	100%	A195_scaffold_14	-	24202	12731	12933	1	lcl|IS1297_IS6_unknown	808	262	60	-1	No definition line found
117	2.20E-59	121	99%	99%	A195_scaffold_14	-	24202	5202	5322	1	lcl|IS1297_IS6_unknown	808	429	309	-1	No definition line found
61	5.76E-26	65	98%	98%	A195_scaffold_14	-	24202	19382	19446	1	lcl|IS1297_IS6_unknown	808	65	1	-1	No definition line found
50	2.11E-19	158	83%	83%	A195_scaffold_14	-	24202	5355	5512	1	lcl|IS1297_IS6_unknown	808	231	74	-1	No definition line found
41	4.96E-14	157	82%	82%	A195_scaffold_14	-	24202	4788	4944	1	lcl|IS1297_IS6_unknown	808	411	255	-1	No definition line found
33	2.95E-09	89	84%	84%	A195_scaffold_14	-	24202	5037	5125	1	lcl|IS1297_IS6_unknown	808	162	74	-1	No definition line found
29	7.18E-07	69	86%	86%	A195_scaffold_14	-	24202	21949	22017	1	lcl|IS1297_IS6_unknown	808	362	430	1	No definition line found
476	0	500	99%	99%	A195_scaffold_14	-	24202	12230	12729	1	lcl|ISS1N_IS6_unknown	808	808	309	-1	No definition line found
191	1.52E-103	203	99%	99%	A195_scaffold_14	-	24202	12731	12933	1	lcl|ISS1N_IS6_unknown	808	262	60	-1	No definition line found
117	2.20E-59	121	99%	99%	A195_scaffold_14	-	24202	5202	5322	1	lcl|ISS1N_IS6_unknown	808	429	309	-1	No definition line found
65	2.36E-28	65	100%	100%	A195_scaffold_14	-	24202	19382	19446	1	lcl|ISS1N_IS6_unknown	808	65	1	-1	No definition line found
48	3.30E-18	80	90%	90%	A195_scaffold_14	-	24202	5355	5434	1	lcl|ISS1N_IS6_unknown	808	231	152	-1	No definition line found
39	7.74E-13	103	84%	84%	A195_scaffold_14	-	24202	4842	4944	1	lcl|ISS1N_IS6_unknown	808	357	255	-1	No definition line found
472	0	500	99%	99%	A195_scaffold_14	-	24202	12230	12729	1	lcl|ISS1M_IS6_unknown	808	808	309	-1	No definition line found
187	3.72E-101	203	98%	98%	A195_scaffold_14	-	24202	12731	12933	1	lcl|ISS1M_IS6_unknown	808	262	60	-1	No definition line found
117	2.20E-59	121	99%	99%	A195_scaffold_14	-	24202	5202	5322	1	lcl|ISS1M_IS6_unknown	808	429	309	-1	No definition line found
60	2.28E-25	64	98%	98%	A195_scaffold_14	-	24202	19382	19445	1	lcl|ISS1M_IS6_unknown	808	65	2	-1	No definition line found
44	8.03E-16	80	89%	89%	A195_scaffold_14	-	24202	5355	5434	1	lcl|ISS1M_IS6_unknown	808	231	152	-1	No definition line found
39	7.74E-13	103	84%	84%	A195_scaffold_14	-	24202	4842	4944	1	lcl|ISS1M_IS6_unknown	808	357	255	-1	No definition line found
29	7.18E-07	89	83%	83%	A195_scaffold_14	-	24202	5037	5125	1	lcl|ISS1M_IS6_unknown	808	162	74	-1	No definition line found
464	0	500	98%	98%	A195_scaffold_14	-	24202	12230	12729	1	lcl|ISS1E_IS6_unknown	808	808	309	-1	No definition line found
203	1.05E-110	203	100%	100%	A195_scaffold_14	-	24202	12731	12933	1	lcl|ISS1E_IS6_unknown	808	262	60	-1	No definition line found
121	9.02E-62	121	100%	100%	A195_scaffold_14	-	24202	5202	5322	1	lcl|ISS1E_IS6_unknown	808	429	309	-1	No definition line found
63	3.69E-27	63	100%	100%	A195_scaffold_14	-	24202	19382	19444	1	lcl|ISS1E_IS6_unknown	808	65	3	-1	No definition line found
50	2.11E-19	158	83%	83%	A195_scaffold_14	-	24202	5355	5512	1	lcl|ISS1E_IS6_unknown	808	231	74	-1	No definition line found
39	7.74E-13	103	84%	84%	A195_scaffold_14	-	24202	4842	4944	1	lcl|ISS1E_IS6_unknown	808	357	255	-1	No definition line found
33	2.95E-09	89	84%	84%	A195_scaffold_14	-	24202	5037	5125	1	lcl|ISS1E_IS6_unknown	808	162	74	-1	No definition line found
28	2.84E-06	60	87%	87%	A195_scaffold_14	-	24202	21958	22017	1	lcl|ISS1E_IS6_unknown	808	371	430	1	No definition line found
456	0	500	98%	98%	A195_scaffold_14	-	24202	12230	12729	1	lcl|ISS1D_IS6_unknown	808	808	309	-1	No definition line found
203	1.05E-110	203	100%	100%	A195_scaffold_14	-	24202	12731	12933	1	lcl|ISS1D_IS6_unknown	808	262	60	-1	No definition line found
121	9.02E-62	121	100%	100%	A195_scaffold_14	-	24202	5202	5322	1	lcl|ISS1D_IS6_unknown	808	429	309	-1	No definition line found
57	1.40E-23	65	97%	97%	A195_scaffold_14	-	24202	19382	19446	1	lcl|ISS1D_IS6_unknown	808	65	1	-1	No definition line found
50	2.11E-19	158	83%	83%	A195_scaffold_14	-	24202	5355	5512	1	lcl|ISS1D_IS6_unknown	808	231	74	-1	No definition line found
39	7.74E-13	103	84%	84%	A195_scaffold_14	-	24202	4842	4944	1	lcl|ISS1D_IS6_unknown	808	357	255	-1	No definition line found
33	2.95E-09	89	84%	84%	A195_scaffold_14	-	24202	5037	5125	1	lcl|ISS1D_IS6_unknown	808	162	74	-1	No definition line found
28	2.84E-06	60	87%	87%	A195_scaffold_14	-	24202	21958	22017	1	lcl|ISS1D_IS6_unknown	808	371	430	1	No definition line found
434	0	502	97%	97%	A195_scaffold_14	-	24202	12230	12729	1	lcl|ISS1CH_IS6_unknown	809	1	501	1	No definition line found
203	1.05E-110	203	100%	100%	A195_scaffold_14	-	24202	12731	12933	1	lcl|ISS1CH_IS6_unknown	809	548	750	1	No definition line found
113	5.36E-57	121	98%	98%	A195_scaffold_14	-	24202	5202	5322	1	lcl|ISS1CH_IS6_unknown	809	381	501	1	No definition line found
52	1.35E-20	60	98%	98%	A195_scaffold_14	-	24202	19382	19441	1	lcl|ISS1CH_IS6_unknown	809	745	803	1	No definition line found
50	2.11E-19	158	83%	83%	A195_scaffold_14	-	24202	5355	5512	1	lcl|ISS1CH_IS6_unknown	809	579	736	1	No definition line found
35	1.89E-10	103	83%	83%	A195_scaffold_14	-	24202	4842	4944	1	lcl|ISS1CH_IS6_unknown	809	453	555	1	No definition line found
33	2.95E-09	89	84%	84%	A195_scaffold_14	-	24202	5037	5125	1	lcl|ISS1CH_IS6_unknown	809	648	736	1	No definition line found
249	3.73E-138	437	89%	89%	A195_scaffold_14	-	24202	12293	12729	1	lcl|IS946V_IS6_unknown	808	745	309	-1	No definition line found
145	4.30E-76	181	95%	95%	A195_scaffold_14	-	24202	12732	12912	1	lcl|IS946V_IS6_unknown	808	261	81	-1	No definition line found
101	7.77E-50	121	96%	96%	A195_scaffold_14	-	24202	5202	5322	1	lcl|IS946V_IS6_unknown	808	429	309	-1	No definition line found
71	6.21E-32	639	78%	78%	A195_scaffold_14	-	24202	4488	5125	1	lcl|IS946V_IS6_unknown	808	711	74	-1	No definition line found
62	1.46E-26	154	85%	85%	A195_scaffold_14	-	24202	5352	5505	1	lcl|IS946V_IS6_unknown	808	234	81	-1	No definition line found
29	7.18E-07	45	91%	91%	A195_scaffold_14	-	24202	19402	19446	1	lcl|IS946V_IS6_unknown	808	45	1	-1	No definition line found
28	2.84E-06	60	87%	87%	A195_scaffold_14	-	24202	21958	22017	1	lcl|IS946V_IS6_unknown	808	371	430	1	No definition line found
247	5.82E-137	263	98%	98%	A195_scaffold_14	-	24202	5324	5586	1	lcl|IS1216E_IS6_unknown	808	263	1	-1	No definition line found
204	2.66E-111	672	83%	83%	A195_scaffold_14	-	24202	4455	5126	1	lcl|IS1216E_IS6_unknown	808	745	74	-1	No definition line found
54	8.66E-22	158	84%	84%	A195_scaffold_14	-	24202	12762	12919	1	lcl|IS1216E_IS6_unknown	808	232	75	-1	No definition line found
54	8.66E-22	182	82%	82%	A195_scaffold_14	-	24202	12294	12475	1	lcl|IS1216E_IS6_unknown	808	745	564	-1	No definition line found
40	1.96E-13	136	82%	82%	A195_scaffold_14	-	24202	21872	22007	1	lcl|IS1216E_IS6_unknown	808	286	421	1	No definition line found
38	3.06E-12	110	84%	84%	A195_scaffold_14	-	24202	12618	12727	1	lcl|IS1216E_IS6_unknown	808	421	312	-1	No definition line found
38	3.06E-12	110	84%	84%	A195_scaffold_14	-	24202	5211	5320	1	lcl|IS1216E_IS6_unknown	808	421	312	-1	No definition line found
243	1.42E-134	263	98%	98%	A195_scaffold_14	-	24202	5324	5586	1	lcl|ISS1W_IS6_unknown	809	263	1	-1	No definition line found
154	1.83E-81	678	81%	81%	A195_scaffold_14	-	24202	4449	5126	1	lcl|ISS1W_IS6_unknown	809	751	74	-1	No definition line found
107	2.04E-53	183	90%	90%	A195_scaffold_14	-	24202	12293	12475	1	lcl|ISS1W_IS6_unknown	809	746	564	-1	No definition line found
50	2.11E-19	158	83%	83%	A195_scaffold_14	-	24202	12762	12919	1	lcl|ISS1W_IS6_unknown	809	232	75	-1	No definition line found
40	1.96E-13	136	82%	82%	A195_scaffold_14	-	24202	21872	22007	1	lcl|ISS1W_IS6_unknown	809	286	421	1	No definition line found
38	3.06E-12	110	84%	84%	A195_scaffold_14	-	24202	12618	12727	1	lcl|ISS1W_IS6_unknown	809	421	312	-1	No definition line found
38	3.06E-12	110	84%	84%	A195_scaffold_14	-	24202	5211	5320	1	lcl|ISS1W_IS6_unknown	809	421	312	-1	No definition line found
239	3.46E-132	263	98%	98%	A195_scaffold_14	-	24202	5324	5586	1	lcl|IS1216V_IS6_unknown	809	263	1	-1	No definition line found
200	6.49E-109	672	82%	82%	A195_scaffold_14	-	24202	4455	5126	1	lcl|IS1216V_IS6_unknown	809	745	74	-1	No definition line found
54	8.66E-22	158	84%	84%	A195_scaffold_14	-	24202	12762	12919	1	lcl|IS1216V_IS6_unknown	809	232	75	-1	No definition line found
54	8.66E-22	182	82%	82%	A195_scaffold_14	-	24202	12294	12475	1	lcl|IS1216V_IS6_unknown	809	745	564	-1	No definition line found
40	1.96E-13	136	82%	82%	A195_scaffold_14	-	24202	21872	22007	1	lcl|IS1216V_IS6_unknown	809	286	421	1	No definition line found
38	3.06E-12	110	84%	84%	A195_scaffold_14	-	24202	12618	12727	1	lcl|IS1216V_IS6_unknown	809	421	312	-1	No definition line found
38	3.06E-12	110	84%	84%	A195_scaffold_14	-	24202	5211	5320	1	lcl|IS1216V_IS6_unknown	809	421	312	-1	No definition line found
239	3.46E-132	263	98%	98%	A195_scaffold_14	-	24202	5324	5586	1	lcl|IS1216_IS6_unknown	809	263	1	-1	No definition line found
184	2.29E-99	672	82%	82%	A195_scaffold_14	-	24202	4455	5126	1	lcl|IS1216_IS6_unknown	809	745	74	-1	No definition line found
54	8.66E-22	158	84%	84%	A195_scaffold_14	-	24202	12762	12919	1	lcl|IS1216_IS6_unknown	809	232	75	-1	No definition line found
54	8.66E-22	182	82%	82%	A195_scaffold_14	-	24202	12294	12475	1	lcl|IS1216_IS6_unknown	809	745	564	-1	No definition line found
40	1.96E-13	136	82%	82%	A195_scaffold_14	-	24202	21872	22007	1	lcl|IS1216_IS6_unknown	809	286	421	1	No definition line found
30	1.82E-07	110	82%	82%	A195_scaffold_14	-	24202	12618	12727	1	lcl|IS1216_IS6_unknown	809	421	312	-1	No definition line found
30	1.82E-07	110	82%	82%	A195_scaffold_14	-	24202	5211	5320	1	lcl|IS1216_IS6_unknown	809	421	312	-1	No definition line found
213	1.13E-116	437	87%	87%	A195_scaffold_14	-	24202	12293	12729	1	lcl|ISLgar4_IS6_unknown	809	746	310	-1	No definition line found
211	1.77E-115	235	97%	97%	A195_scaffold_14	-	24202	5352	5586	1	lcl|ISLgar4_IS6_unknown	809	235	1	-1	No definition line found
81	6.69E-38	121	92%	92%	A195_scaffold_14	-	24202	5202	5322	1	lcl|ISLgar4_IS6_unknown	809	430	310	-1	No definition line found
71	6.21E-32	683	78%	78%	A195_scaffold_14	-	24202	4444	5126	1	lcl|ISLgar4_IS6_unknown	809	756	74	-1	No definition line found
56	5.55E-23	188	82%	82%	A195_scaffold_14	-	24202	12732	12919	1	lcl|ISLgar4_IS6_unknown	809	262	75	-1	No definition line found
201	1.64E-109	437	86%	86%	A195_scaffold_14	-	24202	12293	12729	1	lcl|ISS1T_IS6_unknown	808	745	309	-1	No definition line found
93	4.62E-45	181	88%	88%	A195_scaffold_14	-	24202	12732	12912	1	lcl|ISS1T_IS6_unknown	808	261	81	-1	No definition line found
67	1.51E-29	179	84%	84%	A195_scaffold_14	-	24202	4488	4666	1	lcl|ISS1T_IS6_unknown	808	711	533	-1	No definition line found
58	3.55E-24	290	80%	80%	A195_scaffold_14	-	24202	4836	5125	1	lcl|ISS1T_IS6_unknown	808	363	74	-1	No definition line found
57	1.40E-23	121	87%	87%	A195_scaffold_14	-	24202	5202	5322	1	lcl|ISS1T_IS6_unknown	808	429	309	-1	No definition line found
46	5.15E-17	154	82%	82%	A195_scaffold_14	-	24202	5352	5505	1	lcl|ISS1T_IS6_unknown	808	234	81	-1	No definition line found
40	1.96E-13	92	86%	86%	A195_scaffold_14	-	24202	21730	21821	1	lcl|ISS1T_IS6_unknown	808	143	234	1	No definition line found
29	7.18E-07	65	86%	86%	A195_scaffold_14	-	24202	19382	19446	1	lcl|ISS1T_IS6_unknown	808	65	1	-1	No definition line found
201	1.64E-109	437	86%	86%	A195_scaffold_14	-	24202	12293	12729	1	lcl|ISS1S_IS6_unknown	808	745	309	-1	No definition line found
81	6.69E-38	181	86%	86%	A195_scaffold_14	-	24202	12732	12912	1	lcl|ISS1S_IS6_unknown	808	261	81	-1	No definition line found
67	1.51E-29	179	84%	84%	A195_scaffold_14	-	24202	4488	4666	1	lcl|ISS1S_IS6_unknown	808	711	533	-1	No definition line found
66	5.98E-29	290	81%	81%	A195_scaffold_14	-	24202	4836	5125	1	lcl|ISS1S_IS6_unknown	808	363	74	-1	No definition line found
57	1.40E-23	121	87%	87%	A195_scaffold_14	-	24202	5202	5322	1	lcl|ISS1S_IS6_unknown	808	429	309	-1	No definition line found
54	8.66E-22	154	84%	84%	A195_scaffold_14	-	24202	5352	5505	1	lcl|ISS1S_IS6_unknown	808	234	81	-1	No definition line found
36	4.77E-11	92	85%	85%	A195_scaffold_14	-	24202	21730	21821	1	lcl|ISS1S_IS6_unknown	808	143	234	1	No definition line found
29	7.18E-07	45	91%	91%	A195_scaffold_14	-	24202	19402	19446	1	lcl|ISS1S_IS6_unknown	808	45	1	-1	No definition line found
201	1.64E-109	437	86%	86%	A195_scaffold_14	-	24202	12293	12729	1	lcl|ISS1B_IS6_unknown	808	745	309	-1	No definition line found
85	2.74E-40	181	87%	87%	A195_scaffold_14	-	24202	12732	12912	1	lcl|ISS1B_IS6_unknown	808	261	81	-1	No definition line found
78	4.13E-36	638	78%	78%	A195_scaffold_14	-	24202	4488	5125	1	lcl|ISS1B_IS6_unknown	808	711	74	-1	No definition line found
57	1.40E-23	121	87%	87%	A195_scaffold_14	-	24202	5202	5322	1	lcl|ISS1B_IS6_unknown	808	429	309	-1	No definition line found
50	2.11E-19	154	83%	83%	A195_scaffold_14	-	24202	5352	5505	1	lcl|ISS1B_IS6_unknown	808	234	81	-1	No definition line found
37	1.21E-11	61	90%	90%	A195_scaffold_14	-	24202	21761	21821	1	lcl|ISS1B_IS6_unknown	808	174	234	1	No definition line found
29	7.18E-07	45	91%	91%	A195_scaffold_14	-	24202	19402	19446	1	lcl|ISS1B_IS6_unknown	808	45	1	-1	No definition line found
201	1.64E-109	437	86%	86%	A195_scaffold_14	-	24202	12293	12729	1	lcl|ISS1A_IS6_unknown	807	745	309	-1	No definition line found
170	5.18E-91	202	96%	96%	A195_scaffold_14	-	24202	12732	12933	1	lcl|ISS1A_IS6_unknown	807	261	60	-1	No definition line found
67	1.51E-29	179	84%	84%	A195_scaffold_14	-	24202	4488	4666	1	lcl|ISS1A_IS6_unknown	807	711	533	-1	No definition line found
65	2.36E-28	65	100%	100%	A195_scaffold_14	-	24202	19382	19446	1	lcl|ISS1A_IS6_unknown	807	65	1	-1	No definition line found
57	1.40E-23	121	87%	87%	A195_scaffold_14	-	24202	5202	5322	1	lcl|ISS1A_IS6_unknown	807	429	309	-1	No definition line found
43	3.17E-15	83	88%	88%	A195_scaffold_14	-	24202	5352	5434	1	lcl|ISS1A_IS6_unknown	807	234	152	-1	No definition line found
35	1.89E-10	99	84%	84%	A195_scaffold_14	-	24202	4836	4934	1	lcl|ISS1A_IS6_unknown	807	363	265	-1	No definition line found
30	1.82E-07	62	87%	87%	A195_scaffold_14	-	24202	5064	5125	1	lcl|ISS1A_IS6_unknown	807	135	74	-1	No definition line found
197	4.00E-107	437	86%	86%	A195_scaffold_14	-	24202	12293	12729	1	lcl|ISS1X_IS6_unknown	808	64	500	1	No definition line found
82	1.69E-38	638	78%	78%	A195_scaffold_14	-	24202	4488	5125	1	lcl|ISS1X_IS6_unknown	808	98	735	1	No definition line found
81	6.69E-38	181	86%	86%	A195_scaffold_14	-	24202	12732	12912	1	lcl|ISS1X_IS6_unknown	808	548	728	1	No definition line found
54	8.66E-22	154	84%	84%	A195_scaffold_14	-	24202	5352	5505	1	lcl|ISS1X_IS6_unknown	808	575	728	1	No definition line found
53	3.42E-21	121	86%	86%	A195_scaffold_14	-	24202	5202	5322	1	lcl|ISS1X_IS6_unknown	808	380	500	1	No definition line found
36	4.77E-11	92	85%	85%	A195_scaffold_14	-	24202	21730	21821	1	lcl|ISS1X_IS6_unknown	808	666	575	-1	No definition line found
29	7.18E-07	45	91%	91%	A195_scaffold_14	-	24202	19402	19446	1	lcl|ISS1X_IS6_unknown	808	764	808	1	No definition line found
193	9.76E-105	437	86%	86%	A195_scaffold_14	-	24202	12293	12729	1	lcl|ISS1RS_IS6_unknown	808	745	309	-1	No definition line found
89	1.13E-42	181	87%	87%	A195_scaffold_14	-	24202	12732	12912	1	lcl|ISS1RS_IS6_unknown	808	261	81	-1	No definition line found
63	3.69E-27	179	84%	84%	A195_scaffold_14	-	24202	4488	4666	1	lcl|ISS1RS_IS6_unknown	808	711	533	-1	No definition line found
62	1.46E-26	290	80%	80%	A195_scaffold_14	-	24202	4836	5125	1	lcl|ISS1RS_IS6_unknown	808	363	74	-1	No definition line found
53	3.42E-21	121	86%	86%	A195_scaffold_14	-	24202	5202	5322	1	lcl|ISS1RS_IS6_unknown	808	429	309	-1	No definition line found
50	2.11E-19	154	83%	83%	A195_scaffold_14	-	24202	5352	5505	1	lcl|ISS1RS_IS6_unknown	808	234	81	-1	No definition line found
40	1.96E-13	92	86%	86%	A195_scaffold_14	-	24202	21730	21821	1	lcl|ISS1RS_IS6_unknown	808	143	234	1	No definition line found
29	7.18E-07	45	91%	91%	A195_scaffold_14	-	24202	19402	19446	1	lcl|ISS1RS_IS6_unknown	808	45	1	-1	No definition line found
181	1.41E-97	437	85%	85%	A195_scaffold_14	-	24202	12293	12729	1	lcl|ISS1Z_IS6_unknown	808	745	309	-1	No definition line found
85	2.74E-40	181	87%	87%	A195_scaffold_14	-	24202	12732	12912	1	lcl|ISS1Z_IS6_unknown	808	261	81	-1	No definition line found
62	1.46E-26	290	80%	80%	A195_scaffold_14	-	24202	4836	5125	1	lcl|ISS1Z_IS6_unknown	808	363	74	-1	No definition line found
59	8.99E-25	179	83%	83%	A195_scaffold_14	-	24202	4488	4666	1	lcl|ISS1Z_IS6_unknown	808	711	533	-1	No definition line found
56	5.55E-23	172	83%	83%	A195_scaffold_14	-	24202	5334	5505	1	lcl|ISS1Z_IS6_unknown	808	252	81	-1	No definition line found
53	3.42E-21	121	86%	86%	A195_scaffold_14	-	24202	5202	5322	1	lcl|ISS1Z_IS6_unknown	808	429	309	-1	No definition line found
36	4.77E-11	92	85%	85%	A195_scaffold_14	-	24202	21730	21821	1	lcl|ISS1Z_IS6_unknown	808	143	234	1	No definition line found
129	1.52E-66	670	80%	80%	A195_scaffold_14	-	24202	4444	5113	1	lcl|ISEnfa1_IS6_unknown	800	747	88	-1	No definition line found
66	5.98E-29	222	83%	83%	A195_scaffold_14	-	24202	5324	5544	1	lcl|ISEnfa1_IS6_unknown	800	264	43	-1	No definition line found
44	8.03E-16	128	84%	84%	A195_scaffold_14	-	24202	12360	12487	1	lcl|ISEnfa1_IS6_unknown	800	670	543	-1	No definition line found
32	1.16E-08	124	81%	81%	A195_scaffold_14	-	24202	12606	12729	1	lcl|ISEnfa1_IS6_unknown	800	434	311	-1	No definition line found
31	4.60E-08	79	85%	85%	A195_scaffold_14	-	24202	5244	5322	1	lcl|ISEnfa1_IS6_unknown	800	389	311	-1	No definition line found
30	1.82E-07	146	80%	80%	A195_scaffold_14	-	24202	12762	12907	1	lcl|ISEnfa1_IS6_unknown	800	233	88	-1	No definition line found
121	9.02E-62	121	100%	100%	A195_scaffold_14	-	24202	1	121	1	lcl|ISLmo7_IS21_unknown	2164	2044	2164	1	No definition line found
72	1.57E-32	192	85%	85%	A195_scaffold_14	-	24202	12312	12502	1	lcl|ISTeha2_IS6_unknown	809	726	536	-1	No definition line found
66	5.98E-29	274	81%	81%	A195_scaffold_14	-	24202	4854	5127	1	lcl|ISTeha2_IS6_unknown	809	345	72	-1	No definition line found
62	1.46E-26	190	83%	83%	A195_scaffold_14	-	24202	5324	5513	1	lcl|ISTeha2_IS6_unknown	809	262	73	-1	No definition line found
50	2.11E-19	158	83%	83%	A195_scaffold_14	-	24202	12762	12919	1	lcl|ISTeha2_IS6_unknown	809	231	74	-1	No definition line found
29	7.18E-07	37	95%	95%	A195_scaffold_14	-	24202	4612	4648	1	lcl|ISSau6_IS6_unknown	793	572	536	-1	No definition line found
29	7.18E-07	37	95%	95%	A195_scaffold_14	-	24202	4612	4648	1	lcl|IS257-2_IS6_unknown	790	570	534	-1	No definition line found
1286	0	1286	100%	100%	A195_scaffold_15	-	20292	4482	5767	1	lcl|ISLmo5_IS3_unknown	1286	1286	1	-1	No definition line found
121	7.56E-62	121	100%	100%	A195_scaffold_15	-	20292	20172	20292	1	lcl|ISLmo7_IS21_unknown	2164	1	121	1	No definition line found
37	1.01E-11	61	90%	90%	A195_scaffold_15	-	20292	5390	5450	1	lcl|ISLse3_IS3_unknown	1265	365	305	-1	No definition line found
34	6.25E-10	50	92%	92%	A195_scaffold_15	-	20292	20172	20221	1	lcl|IS712_IS21_unknown	2163	1	50	1	No definition line found
29	6.02E-07	77	86%	86%	A195_scaffold_15	-	20292	5401	5477	1	lcl|IS-LL6_IS3_IS3	1254	351	276	-1	No definition line found
117	1.20E-59	117	100%	100%	A195_scaffold_16	-	13252	1	117	1	lcl|ISLmo1_IS3_IS150	1228	1112	1228	1	No definition line found
1084	0	1084	100%	100%	A195_scaffold_17	-	11275	10192	11275	1	lcl|ISLmo7_IS21_unknown	2164	1081	2164	1	No definition line found
390	0	390	100%	100%	A195_scaffold_17	-	11275	9801	10190	1	lcl|ISLmo7_IS21_unknown	2164	569	958	1	No definition line found
354	0	354	100%	100%	A195_scaffold_17	-	11275	9343	9696	1	lcl|ISLmo7_IS21_unknown	2164	1	354	1	No definition line found
152	1.33E-80	160	99%	99%	A195_scaffold_17	-	11275	1	160	1	lcl|ISLmo7_IS21_unknown	2164	160	1	-1	No definition line found
47	6.06E-18	163	82%	82%	A195_scaffold_17	-	11275	9894	10056	1	lcl|IS712_IS21_unknown	2163	634	796	1	No definition line found
34	3.47E-10	50	92%	92%	A195_scaffold_17	-	11275	9343	9392	1	lcl|IS712_IS21_unknown	2163	1	50	1	No definition line found
30	8.46E-08	50	90%	90%	A195_scaffold_17	-	11275	111	160	1	lcl|IS712_IS21_unknown	2163	50	1	-1	No definition line found
26	9.07E-06	30	97%	97%	A195_scaffold_19	-	4963	4843	4872	1	lcl|ISLse3_IS3_unknown	1265	1265	1236	-1	No definition line found
121	2.82E-63	121	100%	100%	A195_scaffold_23	-	771	651	771	1	lcl|ISLmo7_IS21_unknown	2164	2164	2044	-1	No definition line found
26	1.38E-06	30	97%	97%	A195_scaffold_23	-	771	1	30	1	lcl|ISLse3_IS3_unknown	1265	1265	1236	-1	No definition line found
33	5.78E-08	45	93%	93%	A198_scaffold_2	-	475586	102637	102681	1	lcl|ISLse1_IS3_IS150	1506	30	74	1	No definition line found
33	5.56E-08	45	93%	93%	A198_scaffold_3	-	456702	240476	240520	1	lcl|ISLse1_IS3_IS150	1506	1442	1486	1	No definition line found
32	2.20E-07	72	86%	86%	A198_scaffold_3	-	456702	240345	240416	1	lcl|ISLse1_IS3_IS150	1506	1	72	1	No definition line found
117	3.88E-58	117	100%	100%	A198_scaffold_4	-	427611	1	117	1	lcl|ISLmo1_IS3_IS150	1228	1112	1228	1	No definition line found
103	3.75E-50	103	100%	100%	A198_scaffold_8	-	182558	182456	182558	1	lcl|ISLmo1_IS3_IS150	1228	1	103	1	No definition line found
103	1.32E-50	103	100%	100%	A198_scaffold_10	-	64106	1	103	1	lcl|ISLmo1_IS3_IS150	1228	103	1	-1	No definition line found
811	0	811	100%	100%	A198_scaffold_12	-	29578	24378	25188	1	lcl|ISLmo4_IS6_unknown	812	2	812	1	No definition line found
81	8.17E-38	285	82%	82%	A198_scaffold_12	-	29578	24066	24350	1	lcl|ISLmo4_IS6_unknown	812	77	361	1	No definition line found
40	2.39E-13	140	82%	82%	A198_scaffold_12	-	29578	17113	17252	1	lcl|ISLmo4_IS6_unknown	812	576	715	1	No definition line found
39	9.46E-13	103	84%	84%	A198_scaffold_12	-	29578	16841	16943	1	lcl|ISLmo4_IS6_unknown	812	259	361	1	No definition line found
33	3.60E-09	89	84%	84%	A198_scaffold_12	-	29578	16660	16748	1	lcl|ISLmo4_IS6_unknown	812	78	166	1	No definition line found
803	0	807	100%	100%	A198_scaffold_12	-	29578	7184	7990	1	lcl|ISLmo3_IS6_unknown	807	807	1	-1	No definition line found
363	0	379	99%	99%	A198_scaffold_12	-	29578	16971	17349	1	lcl|IS1297_IS6_unknown	808	430	808	1	No definition line found
320	1.95E-180	324	100%	100%	A198_scaffold_12	-	29578	16646	16969	1	lcl|IS1297_IS6_unknown	808	60	383	1	No definition line found
162	3.77E-86	310	88%	88%	A198_scaffold_12	-	29578	24067	24376	1	lcl|IS1297_IS6_unknown	808	74	383	1	No definition line found
61	7.04E-26	65	98%	98%	A198_scaffold_12	-	29578	10133	10197	1	lcl|IS1297_IS6_unknown	808	1	65	1	No definition line found
41	6.06E-14	157	82%	82%	A198_scaffold_12	-	29578	24635	24791	1	lcl|IS1297_IS6_unknown	808	255	411	1	No definition line found
33	3.60E-09	89	84%	84%	A198_scaffold_12	-	29578	24454	24542	1	lcl|IS1297_IS6_unknown	808	74	162	1	No definition line found
29	8.78E-07	69	86%	86%	A198_scaffold_12	-	29578	7562	7630	1	lcl|IS1297_IS6_unknown	808	430	362	-1	No definition line found
359	0	379	99%	99%	A198_scaffold_12	-	29578	16971	17349	1	lcl|ISS1N_IS6_unknown	808	430	808	1	No definition line found
312	1.16E-175	324	99%	99%	A198_scaffold_12	-	29578	16646	16969	1	lcl|ISS1N_IS6_unknown	808	60	383	1	No definition line found
164	2.41E-87	232	93%	93%	A198_scaffold_12	-	29578	24145	24376	1	lcl|ISS1N_IS6_unknown	808	152	383	1	No definition line found
65	2.89E-28	65	100%	100%	A198_scaffold_12	-	29578	10133	10197	1	lcl|ISS1N_IS6_unknown	808	1	65	1	No definition line found
39	9.46E-13	103	84%	84%	A198_scaffold_12	-	29578	24635	24737	1	lcl|ISS1N_IS6_unknown	808	255	357	1	No definition line found
355	0	379	98%	98%	A198_scaffold_12	-	29578	16971	17349	1	lcl|ISS1M_IS6_unknown	808	430	808	1	No definition line found
308	2.82E-173	324	99%	99%	A198_scaffold_12	-	29578	16646	16969	1	lcl|ISS1M_IS6_unknown	808	60	383	1	No definition line found
160	5.88E-85	232	92%	92%	A198_scaffold_12	-	29578	24145	24376	1	lcl|ISS1M_IS6_unknown	808	152	383	1	No definition line found
60	2.78E-25	64	98%	98%	A198_scaffold_12	-	29578	10134	10197	1	lcl|ISS1M_IS6_unknown	808	2	65	1	No definition line found
39	9.46E-13	103	84%	84%	A198_scaffold_12	-	29578	24635	24737	1	lcl|ISS1M_IS6_unknown	808	255	357	1	No definition line found
29	8.78E-07	89	83%	83%	A198_scaffold_12	-	29578	24454	24542	1	lcl|ISS1M_IS6_unknown	808	74	162	1	No definition line found
343	0	379	98%	98%	A198_scaffold_12	-	29578	16971	17349	1	lcl|ISS1E_IS6_unknown	808	430	808	1	No definition line found
324	0	324	100%	100%	A198_scaffold_12	-	29578	16646	16969	1	lcl|ISS1E_IS6_unknown	808	60	383	1	No definition line found
166	1.54E-88	310	88%	88%	A198_scaffold_12	-	29578	24067	24376	1	lcl|ISS1E_IS6_unknown	808	74	383	1	No definition line found
63	4.51E-27	63	100%	100%	A198_scaffold_12	-	29578	10135	10197	1	lcl|ISS1E_IS6_unknown	808	3	65	1	No definition line found
39	9.46E-13	103	84%	84%	A198_scaffold_12	-	29578	24635	24737	1	lcl|ISS1E_IS6_unknown	808	255	357	1	No definition line found
33	3.60E-09	89	84%	84%	A198_scaffold_12	-	29578	24454	24542	1	lcl|ISS1E_IS6_unknown	808	74	162	1	No definition line found
28	3.47E-06	60	87%	87%	A198_scaffold_12	-	29578	7562	7621	1	lcl|ISS1E_IS6_unknown	808	430	371	-1	No definition line found
335	0	379	97%	97%	A198_scaffold_12	-	29578	16971	17349	1	lcl|ISS1D_IS6_unknown	808	430	808	1	No definition line found
324	0	324	100%	100%	A198_scaffold_12	-	29578	16646	16969	1	lcl|ISS1D_IS6_unknown	808	60	383	1	No definition line found
166	1.54E-88	310	88%	88%	A198_scaffold_12	-	29578	24067	24376	1	lcl|ISS1D_IS6_unknown	808	74	383	1	No definition line found
57	1.72E-23	65	97%	97%	A198_scaffold_12	-	29578	10133	10197	1	lcl|ISS1D_IS6_unknown	808	1	65	1	No definition line found
39	9.46E-13	103	84%	84%	A198_scaffold_12	-	29578	24635	24737	1	lcl|ISS1D_IS6_unknown	808	255	357	1	No definition line found
33	3.60E-09	89	84%	84%	A198_scaffold_12	-	29578	24454	24542	1	lcl|ISS1D_IS6_unknown	808	74	162	1	No definition line found
28	3.47E-06	60	87%	87%	A198_scaffold_12	-	29578	7562	7621	1	lcl|ISS1D_IS6_unknown	808	430	371	-1	No definition line found
321	0	381	97%	97%	A198_scaffold_12	-	29578	16971	17349	1	lcl|ISS1CH_IS6_unknown	809	380	1	-1	No definition line found
320	1.95E-180	324	100%	100%	A198_scaffold_12	-	29578	16646	16969	1	lcl|ISS1CH_IS6_unknown	809	750	427	-1	No definition line found
162	3.77E-86	310	88%	88%	A198_scaffold_12	-	29578	24067	24376	1	lcl|ISS1CH_IS6_unknown	809	736	427	-1	No definition line found
52	1.65E-20	60	98%	98%	A198_scaffold_12	-	29578	10138	10197	1	lcl|ISS1CH_IS6_unknown	809	803	745	-1	No definition line found
35	2.31E-10	103	83%	83%	A198_scaffold_12	-	29578	24635	24737	1	lcl|ISS1CH_IS6_unknown	809	555	453	-1	No definition line found
33	3.60E-09	89	84%	84%	A198_scaffold_12	-	29578	24454	24542	1	lcl|ISS1CH_IS6_unknown	809	736	648	-1	No definition line found
300	1.68E-168	384	95%	95%	A198_scaffold_12	-	29578	23993	24376	1	lcl|ISLgar4_IS6_unknown	809	1	384	1	No definition line found
146	1.33E-76	310	87%	87%	A198_scaffold_12	-	29578	16660	16969	1	lcl|ISLgar4_IS6_unknown	809	75	384	1	No definition line found
136	1.23E-70	276	87%	87%	A198_scaffold_12	-	29578	17011	17286	1	lcl|ISLgar4_IS6_unknown	809	471	746	1	No definition line found
71	7.59E-32	683	78%	78%	A198_scaffold_12	-	29578	24453	25135	1	lcl|ISLgar4_IS6_unknown	809	74	756	1	No definition line found
288	2.43E-161	384	94%	94%	A198_scaffold_12	-	29578	23993	24376	1	lcl|IS1216E_IS6_unknown	808	1	384	1	No definition line found
204	3.25E-111	672	83%	83%	A198_scaffold_12	-	29578	24453	25124	1	lcl|IS1216E_IS6_unknown	808	74	745	1	No definition line found
90	3.48E-43	310	82%	82%	A198_scaffold_12	-	29578	16660	16969	1	lcl|IS1216E_IS6_unknown	808	75	384	1	No definition line found
54	1.06E-21	182	82%	82%	A198_scaffold_12	-	29578	17104	17285	1	lcl|IS1216E_IS6_unknown	808	564	745	1	No definition line found
40	2.39E-13	136	82%	82%	A198_scaffold_12	-	29578	7572	7707	1	lcl|IS1216E_IS6_unknown	808	421	286	-1	No definition line found
284	5.92E-159	384	93%	93%	A198_scaffold_12	-	29578	23993	24376	1	lcl|ISS1W_IS6_unknown	809	1	384	1	No definition line found
154	2.24E-81	678	81%	81%	A198_scaffold_12	-	29578	24453	25130	1	lcl|ISS1W_IS6_unknown	809	74	751	1	No definition line found
107	2.49E-53	183	90%	90%	A198_scaffold_12	-	29578	17104	17286	1	lcl|ISS1W_IS6_unknown	809	564	746	1	No definition line found
86	8.49E-41	310	82%	82%	A198_scaffold_12	-	29578	16660	16969	1	lcl|ISS1W_IS6_unknown	809	75	384	1	No definition line found
40	2.39E-13	136	82%	82%	A198_scaffold_12	-	29578	7572	7707	1	lcl|ISS1W_IS6_unknown	809	421	286	-1	No definition line found
280	1.44E-156	384	93%	93%	A198_scaffold_12	-	29578	23993	24376	1	lcl|IS1216V_IS6_unknown	809	1	384	1	No definition line found
200	7.93E-109	672	82%	82%	A198_scaffold_12	-	29578	24453	25124	1	lcl|IS1216V_IS6_unknown	809	74	745	1	No definition line found
82	2.07E-38	310	82%	82%	A198_scaffold_12	-	29578	16660	16969	1	lcl|IS1216V_IS6_unknown	809	75	384	1	No definition line found
54	1.06E-21	182	82%	82%	A198_scaffold_12	-	29578	17104	17285	1	lcl|IS1216V_IS6_unknown	809	564	745	1	No definition line found
40	2.39E-13	136	82%	82%	A198_scaffold_12	-	29578	7572	7707	1	lcl|IS1216V_IS6_unknown	809	421	286	-1	No definition line found
280	1.44E-156	384	93%	93%	A198_scaffold_12	-	29578	23993	24376	1	lcl|IS1216_IS6_unknown	809	1	384	1	No definition line found
184	2.80E-99	672	82%	82%	A198_scaffold_12	-	29578	24453	25124	1	lcl|IS1216_IS6_unknown	809	74	745	1	No definition line found
82	2.07E-38	310	82%	82%	A198_scaffold_12	-	29578	16660	16969	1	lcl|IS1216_IS6_unknown	809	75	384	1	No definition line found
54	1.06E-21	182	82%	82%	A198_scaffold_12	-	29578	17104	17285	1	lcl|IS1216_IS6_unknown	809	564	745	1	No definition line found
40	2.39E-13	136	82%	82%	A198_scaffold_12	-	29578	7572	7707	1	lcl|IS1216_IS6_unknown	809	421	286	-1	No definition line found
235	1.03E-129	323	93%	93%	A198_scaffold_12	-	29578	16646	16968	1	lcl|ISS1A_IS6_unknown	807	60	382	1	No definition line found
144	2.08E-75	312	87%	87%	A198_scaffold_12	-	29578	16975	17286	1	lcl|ISS1A_IS6_unknown	807	434	745	1	No definition line found
107	2.49E-53	231	87%	87%	A198_scaffold_12	-	29578	24145	24375	1	lcl|ISS1A_IS6_unknown	807	152	382	1	No definition line found
67	1.85E-29	179	84%	84%	A198_scaffold_12	-	29578	24913	25091	1	lcl|ISS1A_IS6_unknown	807	533	711	1	No definition line found
65	2.89E-28	65	100%	100%	A198_scaffold_12	-	29578	10133	10197	1	lcl|ISS1A_IS6_unknown	807	1	65	1	No definition line found
35	2.31E-10	99	84%	84%	A198_scaffold_12	-	29578	24645	24743	1	lcl|ISS1A_IS6_unknown	807	265	363	1	No definition line found
30	2.22E-07	62	87%	87%	A198_scaffold_12	-	29578	24454	24515	1	lcl|ISS1A_IS6_unknown	807	74	135	1	No definition line found
235	1.03E-129	303	94%	94%	A198_scaffold_12	-	29578	16667	16969	1	lcl|IS946V_IS6_unknown	808	81	383	1	No definition line found
151	1.38E-79	303	87%	87%	A198_scaffold_12	-	29578	24074	24376	1	lcl|IS946V_IS6_unknown	808	81	383	1	No definition line found
148	8.52E-78	316	87%	87%	A198_scaffold_12	-	29578	16971	17286	1	lcl|IS946V_IS6_unknown	808	430	745	1	No definition line found
71	7.59E-32	639	78%	78%	A198_scaffold_12	-	29578	24454	25091	1	lcl|IS946V_IS6_unknown	808	74	711	1	No definition line found
29	8.78E-07	45	91%	91%	A198_scaffold_12	-	29578	10133	10177	1	lcl|IS946V_IS6_unknown	808	1	45	1	No definition line found
28	3.47E-06	60	87%	87%	A198_scaffold_12	-	29578	7562	7621	1	lcl|IS946V_IS6_unknown	808	430	371	-1	No definition line found
158	9.18E-84	302	88%	88%	A198_scaffold_12	-	29578	16667	16968	1	lcl|ISS1T_IS6_unknown	808	81	382	1	No definition line found
144	2.08E-75	312	87%	87%	A198_scaffold_12	-	29578	16975	17286	1	lcl|ISS1T_IS6_unknown	808	434	745	1	No definition line found
110	4.04E-55	302	84%	84%	A198_scaffold_12	-	29578	24074	24375	1	lcl|ISS1T_IS6_unknown	808	81	382	1	No definition line found
67	1.85E-29	179	84%	84%	A198_scaffold_12	-	29578	24913	25091	1	lcl|ISS1T_IS6_unknown	808	533	711	1	No definition line found
58	4.34E-24	290	80%	80%	A198_scaffold_12	-	29578	24454	24743	1	lcl|ISS1T_IS6_unknown	808	74	363	1	No definition line found
40	2.39E-13	92	86%	86%	A198_scaffold_12	-	29578	7758	7849	1	lcl|ISS1T_IS6_unknown	808	234	143	-1	No definition line found
29	8.78E-07	65	86%	86%	A198_scaffold_12	-	29578	10133	10197	1	lcl|ISS1T_IS6_unknown	808	1	65	1	No definition line found
154	2.24E-81	302	88%	88%	A198_scaffold_12	-	29578	16667	16968	1	lcl|ISS1RS_IS6_unknown	808	81	382	1	No definition line found
140	5.06E-73	312	86%	86%	A198_scaffold_12	-	29578	16975	17286	1	lcl|ISS1RS_IS6_unknown	808	434	745	1	No definition line found
114	1.66E-57	302	84%	84%	A198_scaffold_12	-	29578	24074	24375	1	lcl|ISS1RS_IS6_unknown	808	81	382	1	No definition line found
63	4.51E-27	179	84%	84%	A198_scaffold_12	-	29578	24913	25091	1	lcl|ISS1RS_IS6_unknown	808	533	711	1	No definition line found
62	1.78E-26	290	80%	80%	A198_scaffold_12	-	29578	24454	24743	1	lcl|ISS1RS_IS6_unknown	808	74	363	1	No definition line found
40	2.39E-13	92	86%	86%	A198_scaffold_12	-	29578	7758	7849	1	lcl|ISS1RS_IS6_unknown	808	234	143	-1	No definition line found
29	8.78E-07	45	91%	91%	A198_scaffold_12	-	29578	10133	10177	1	lcl|ISS1RS_IS6_unknown	808	1	45	1	No definition line found
146	1.33E-76	302	87%	87%	A198_scaffold_12	-	29578	16667	16968	1	lcl|ISS1Z_IS6_unknown	808	81	382	1	No definition line found
128	7.33E-66	312	85%	85%	A198_scaffold_12	-	29578	16975	17286	1	lcl|ISS1Z_IS6_unknown	808	434	745	1	No definition line found
118	6.80E-60	302	85%	85%	A198_scaffold_12	-	29578	24074	24375	1	lcl|ISS1Z_IS6_unknown	808	81	382	1	No definition line found
62	1.78E-26	290	80%	80%	A198_scaffold_12	-	29578	24454	24743	1	lcl|ISS1Z_IS6_unknown	808	74	363	1	No definition line found
59	1.10E-24	179	83%	83%	A198_scaffold_12	-	29578	24913	25091	1	lcl|ISS1Z_IS6_unknown	808	533	711	1	No definition line found
36	5.84E-11	92	85%	85%	A198_scaffold_12	-	29578	7758	7849	1	lcl|ISS1Z_IS6_unknown	808	234	143	-1	No definition line found
146	1.33E-76	302	87%	87%	A198_scaffold_12	-	29578	16667	16968	1	lcl|ISS1S_IS6_unknown	808	81	382	1	No definition line found
144	2.08E-75	312	87%	87%	A198_scaffold_12	-	29578	16975	17286	1	lcl|ISS1S_IS6_unknown	808	434	745	1	No definition line found
118	6.80E-60	302	85%	85%	A198_scaffold_12	-	29578	24074	24375	1	lcl|ISS1S_IS6_unknown	808	81	382	1	No definition line found
67	1.85E-29	179	84%	84%	A198_scaffold_12	-	29578	24913	25091	1	lcl|ISS1S_IS6_unknown	808	533	711	1	No definition line found
66	7.31E-29	290	81%	81%	A198_scaffold_12	-	29578	24454	24743	1	lcl|ISS1S_IS6_unknown	808	74	363	1	No definition line found
36	5.84E-11	92	85%	85%	A198_scaffold_12	-	29578	7758	7849	1	lcl|ISS1S_IS6_unknown	808	234	143	-1	No definition line found
29	8.78E-07	45	91%	91%	A198_scaffold_12	-	29578	10133	10177	1	lcl|ISS1S_IS6_unknown	808	1	45	1	No definition line found
146	1.33E-76	302	87%	87%	A198_scaffold_12	-	29578	16667	16968	1	lcl|ISS1B_IS6_unknown	808	81	382	1	No definition line found
144	2.08E-75	312	87%	87%	A198_scaffold_12	-	29578	16975	17286	1	lcl|ISS1B_IS6_unknown	808	434	745	1	No definition line found
110	4.04E-55	302	84%	84%	A198_scaffold_12	-	29578	24074	24375	1	lcl|ISS1B_IS6_unknown	808	81	382	1	No definition line found
78	5.04E-36	638	78%	78%	A198_scaffold_12	-	29578	24454	25091	1	lcl|ISS1B_IS6_unknown	808	74	711	1	No definition line found
37	1.48E-11	61	90%	90%	A198_scaffold_12	-	29578	7758	7818	1	lcl|ISS1B_IS6_unknown	808	234	174	-1	No definition line found
29	8.78E-07	45	91%	91%	A198_scaffold_12	-	29578	10133	10177	1	lcl|ISS1B_IS6_unknown	808	1	45	1	No definition line found
144	2.08E-75	312	87%	87%	A198_scaffold_12	-	29578	16975	17286	1	lcl|ISS1X_IS6_unknown	808	375	64	-1	No definition line found
142	3.24E-74	302	87%	87%	A198_scaffold_12	-	29578	16667	16968	1	lcl|ISS1X_IS6_unknown	808	728	427	-1	No definition line found
114	1.66E-57	302	84%	84%	A198_scaffold_12	-	29578	24074	24375	1	lcl|ISS1X_IS6_unknown	808	728	427	-1	No definition line found
82	2.07E-38	638	78%	78%	A198_scaffold_12	-	29578	24454	25091	1	lcl|ISS1X_IS6_unknown	808	735	98	-1	No definition line found
36	5.84E-11	92	85%	85%	A198_scaffold_12	-	29578	7758	7849	1	lcl|ISS1X_IS6_unknown	808	575	666	1	No definition line found
29	8.78E-07	45	91%	91%	A198_scaffold_12	-	29578	10133	10177	1	lcl|ISS1X_IS6_unknown	808	808	764	-1	No definition line found
129	1.86E-66	670	80%	80%	A198_scaffold_12	-	29578	24466	25135	1	lcl|ISEnfa1_IS6_unknown	800	88	747	1	No definition line found
115	4.20E-58	343	84%	84%	A198_scaffold_12	-	29578	24035	24376	1	lcl|ISEnfa1_IS6_unknown	800	43	385	1	No definition line found
66	7.31E-29	298	81%	81%	A198_scaffold_12	-	29578	16672	16969	1	lcl|ISEnfa1_IS6_unknown	800	88	385	1	No definition line found
44	9.82E-16	128	84%	84%	A198_scaffold_12	-	29578	17092	17219	1	lcl|ISEnfa1_IS6_unknown	800	543	670	1	No definition line found
121	1.10E-61	121	100%	100%	A198_scaffold_12	-	29578	1	121	1	lcl|ISLmo7_IS21_unknown	2164	2044	2164	1	No definition line found
121	1.10E-61	121	100%	100%	A198_scaffold_12	-	29578	29458	29578	1	lcl|ISLmo7_IS21_unknown	2164	2164	2044	-1	No definition line found
108	6.31E-54	280	85%	85%	A198_scaffold_12	-	29578	24066	24344	1	lcl|ISTeha2_IS6_unknown	809	73	351	1	No definition line found
75	3.11E-34	279	82%	82%	A198_scaffold_12	-	29578	16660	16937	1	lcl|ISTeha2_IS6_unknown	809	74	351	1	No definition line found
72	1.92E-32	192	85%	85%	A198_scaffold_12	-	29578	17077	17267	1	lcl|ISTeha2_IS6_unknown	809	536	726	1	No definition line found
66	7.31E-29	274	81%	81%	A198_scaffold_12	-	29578	24452	24725	1	lcl|ISTeha2_IS6_unknown	809	72	345	1	No definition line found
29	8.78E-07	37	95%	95%	A198_scaffold_12	-	29578	24931	24967	1	lcl|ISSau6_IS6_unknown	793	536	572	1	No definition line found
29	8.78E-07	37	95%	95%	A198_scaffold_12	-	29578	24931	24967	1	lcl|IS257-2_IS6_unknown	790	534	570	1	No definition line found
1286	0	1286	100%	100%	A198_scaffold_14	-	20487	14721	16006	1	lcl|ISLmo5_IS3_unknown	1286	1	1286	1	No definition line found
307	7.72E-173	315	99%	99%	A198_scaffold_14	-	20487	1	315	1	lcl|ISLmo7_IS21_unknown	2164	354	40	-1	No definition line found
37	1.02E-11	61	90%	90%	A198_scaffold_14	-	20487	15038	15098	1	lcl|ISLse3_IS3_unknown	1265	305	365	1	No definition line found
29	6.08E-07	77	86%	86%	A198_scaffold_14	-	20487	15011	15087	1	lcl|IS-LL6_IS3_IS3	1254	276	351	1	No definition line found
117	1.20E-59	117	100%	100%	A198_scaffold_16	-	13252	1	117	1	lcl|ISLmo1_IS3_IS150	1228	1112	1228	1	No definition line found
354	0	354	100%	100%	A198_scaffold_17	-	9696	1	354	1	lcl|ISLmo7_IS21_unknown	2164	354	1	-1	No definition line found
152	1.14E-80	160	99%	99%	A198_scaffold_17	-	9696	9537	9696	1	lcl|ISLmo7_IS21_unknown	2164	1	160	1	No definition line found
34	2.99E-10	50	92%	92%	A198_scaffold_17	-	9696	305	354	1	lcl|IS712_IS21_unknown	2163	50	1	-1	No definition line found
30	7.28E-08	50	90%	90%	A198_scaffold_17	-	9696	9537	9586	1	lcl|IS712_IS21_unknown	2163	1	50	1	No definition line found
1205	0	1205	100%	100%	A198_scaffold_21	-	1205	1	1205	1	lcl|ISLmo7_IS21_unknown	2164	2164	960	-1	No definition line found
511	0	511	100%	100%	A198_scaffold_24	-	511	1	511	1	lcl|ISLmo7_IS21_unknown	2164	448	958	1	No definition line found
47	2.67E-19	163	82%	82%	A198_scaffold_24	-	511	215	377	1	lcl|IS712_IS21_unknown	2163	634	796	1	No definition line found
242	2.89E-132	246	100%	100%	A213_scaffold_1	-	1248837	1248592	1248837	1	lcl|ISLmo1_IS3_IS150	1228	514	759	1	No definition line found
158	3.87E-82	158	100%	100%	A213_scaffold_1	-	1248837	1248374	1248531	1	lcl|ISLmo1_IS3_IS150	1228	161	318	1	No definition line found
120	1.84E-59	120	100%	100%	A213_scaffold_1	-	1248837	1248252	1248371	1	lcl|ISLmo1_IS3_IS150	1228	1	120	1	No definition line found
33	1.52E-07	45	93%	93%	A213_scaffold_1	-	1248837	102035	102079	1	lcl|ISLse1_IS3_IS150	1506	30	74	1	No definition line found
30	9.37E-06	38	95%	95%	A213_scaffold_1	-	1248837	1248387	1248424	1	lcl|ISSau4_IS3_IS150	1261	188	225	1	No definition line found
216	9.77E-118	216	100%	100%	A213_scaffold_5	-	128683	1	216	1	lcl|ISLmo1_IS3_IS150	1228	1013	1228	1	No definition line found
212	1.19E-115	216	100%	100%	A213_scaffold_8	-	64303	1	216	1	lcl|ISLmo1_IS3_IS150	1228	1013	1228	1	No definition line found
239	1.95E-132	247	99%	99%	A213_scaffold_15	-	13645	13399	13645	1	lcl|ISLmo1_IS3_IS150	1228	513	759	1	No definition line found
155	2.61E-82	159	99%	99%	A213_scaffold_15	-	13645	13186	13344	1	lcl|ISLmo1_IS3_IS150	1228	160	318	1	No definition line found
120	2.01E-61	120	100%	100%	A213_scaffold_15	-	13645	13065	13184	1	lcl|ISLmo1_IS3_IS150	1228	1	120	1	No definition line found
33	1.50E-07	45	93%	93%	A216_scaffold_1	-	1232179	102253	102297	1	lcl|ISLse1_IS3_IS150	1506	30	74	1	No definition line found
216	9.77E-118	216	100%	100%	A216_scaffold_6	-	128605	1	216	1	lcl|ISLmo1_IS3_IS150	1228	1013	1228	1	No definition line found
212	1.19E-115	216	100%	100%	A216_scaffold_8	-	64195	1	216	1	lcl|ISLmo1_IS3_IS150	1228	1013	1228	1	No definition line found
242	3.76E-134	246	100%	100%	A216_scaffold_13	-	16221	15976	16221	1	lcl|ISLmo1_IS3_IS150	1228	514	759	1	No definition line found
158	5.03E-84	158	100%	100%	A216_scaffold_13	-	16221	15723	15880	1	lcl|ISLmo1_IS3_IS150	1228	161	318	1	No definition line found
120	2.39E-61	120	100%	100%	A216_scaffold_13	-	16221	15601	15720	1	lcl|ISLmo1_IS3_IS150	1228	1	120	1	No definition line found
30	1.22E-07	38	95%	95%	A216_scaffold_13	-	16221	15736	15773	1	lcl|ISSau4_IS3_IS150	1261	188	225	1	No definition line found
120	1.95E-61	120	100%	100%	A216_scaffold_14	-	13238	1	120	1	lcl|ISLmo1_IS3_IS150	1228	120	1	-1	No definition line found
33	5.82E-08	45	93%	93%	A224_scaffold_3	-	478392	105396	105440	1	lcl|ISLse1_IS3_IS150	1506	30	74	1	No definition line found
58	3.48E-23	152	85%	85%	A224_scaffold_5	-	237127	222030	222178	1	lcl|ISLmo1_IS3_IS150	1228	29	180	1	No definition line found
56	5.43E-22	80	92%	92%	A224_scaffold_5	-	237127	222176	222255	1	lcl|ISLmo1_IS3_IS150	1228	1149	1228	1	No definition line found
33	1.58E-07	45	93%	93%	A248_scaffold_1	-	1296725	105396	105440	1	lcl|ISLse1_IS3_IS150	1506	30	74	1	No definition line found
58	3.48E-23	152	85%	85%	A248_scaffold_6	-	237311	222332	222480	1	lcl|ISLmo1_IS3_IS150	1228	29	180	1	No definition line found
56	5.43E-22	80	92%	92%	A248_scaffold_6	-	237311	222478	222557	1	lcl|ISLmo1_IS3_IS150	1228	1149	1228	1	No definition line found
109	4.23E-53	109	100%	100%	A257_scaffold_1	-	783860	1	109	1	lcl|ISLmo1_IS3_IS150	1228	1120	1228	1	No definition line found
265	2.99E-146	273	99%	99%	A257_scaffold_2	-	686179	1	273	1	lcl|ISLmo1_IS3_IS150	1228	658	386	-1	No definition line found
187	1.05E-99	187	100%	100%	A257_scaffold_2	-	686179	367	553	1	lcl|ISLmo1_IS3_IS150	1228	187	1	-1	No definition line found
109	2.34E-53	109	100%	100%	A257_scaffold_4	-	434271	434163	434271	1	lcl|ISLmo1_IS3_IS150	1228	1228	1120	-1	No definition line found
261	6.87E-145	273	99%	99%	A257_scaffold_8	-	64619	1	272	1	lcl|ISLmo1_IS3_IS150	1228	658	386	-1	No definition line found
184	6.12E-99	188	99%	99%	A257_scaffold_8	-	64619	356	543	1	lcl|ISLmo1_IS3_IS150	1228	188	1	-1	No definition line found
539	0	539	100%	100%	A257_scaffold_18	-	557	1	539	1	lcl|ISLmo1_IS3_IS150	1228	690	1228	1	No definition line found
35	4.23E-12	67	88%	88%	A257_scaffold_18	-	557	295	361	1	lcl|ISSau4_IS3_IS150	1261	1004	1070	1	No definition line found
26	9.93E-07	78	83%	83%	A257_scaffold_18	-	557	295	372	1	lcl|ISErh1_IS3_IS150	1280	1022	1099	1	No definition line found
33	1.50E-07	45	93%	93%	A277_scaffold_1	-	1233636	102355	102399	1	lcl|ISLse1_IS3_IS150	1506	30	74	1	No definition line found
362	0	374	99%	99%	A277_scaffold_3	-	440155	1	374	1	lcl|ISLmo1_IS3_IS150	1228	759	386	-1	No definition line found
158	1.37E-82	158	100%	100%	A277_scaffold_3	-	440155	471	628	1	lcl|ISLmo1_IS3_IS150	1228	190	33	-1	No definition line found
216	9.77E-118	216	100%	100%	A277_scaffold_6	-	128714	1	216	1	lcl|ISLmo1_IS3_IS150	1228	1013	1228	1	No definition line found
212	1.19E-115	216	100%	100%	A277_scaffold_9	-	64303	1	216	1	lcl|ISLmo1_IS3_IS150	1228	1013	1228	1	No definition line found
358	0	374	99%	99%	A277_scaffold_11	-	15733	1	373	1	lcl|ISLmo1_IS3_IS150	1228	759	386	-1	No definition line found
155	3.01E-82	159	99%	99%	A277_scaffold_11	-	15733	468	626	1	lcl|ISLmo1_IS3_IS150	1228	191	33	-1	No definition line found
122	4.38E-61	122	100%	100%	LM102_scaffold_3	-	464823	1	122	1	lcl|ISLmo1_IS3_IS150	1228	122	1	-1	No definition line found
33	1.54E-08	45	93%	93%	LM102_scaffold_6	-	126171	31980	32024	1	lcl|ISLse1_IS3_IS150	1506	1442	1486	1	No definition line found
32	6.07E-08	72	86%	86%	LM102_scaffold_6	-	126171	31849	31920	1	lcl|ISLse1_IS3_IS150	1506	1	72	1	No definition line found
109	5.85E-54	109	100%	100%	LM102_scaffold_7	-	108226	1	109	1	lcl|ISLmo1_IS3_IS150	1228	109	1	-1	No definition line found
522	0	530	100%	100%	LM102_scaffold_10	-	64705	6	535	1	lcl|ISLmo1_IS3_IS150	1228	1	530	1	No definition line found
246	6.15E-136	246	100%	100%	LM102_scaffold_10	-	64705	734	979	1	lcl|ISLmo1_IS3_IS150	1228	983	1228	1	No definition line found
194	6.60E-105	204	99%	99%	LM102_scaffold_10	-	64705	533	736	1	lcl|ISLmo1_IS3_IS150	1228	655	858	1	No definition line found
38	8.17E-12	46	96%	96%	LM102_scaffold_10	-	64705	328	373	1	lcl|ISSau4_IS3_IS150	1261	337	382	1	No definition line found
37	3.23E-11	73	88%	88%	LM102_scaffold_10	-	64705	144	216	1	lcl|ISSau4_IS3_IS150	1261	153	225	1	No definition line found
35	5.04E-10	67	88%	88%	LM102_scaffold_10	-	64705	735	801	1	lcl|ISSau4_IS3_IS150	1261	1004	1070	1	No definition line found
1473	0	1473	100%	100%	LM102_scaffold_11	-	61197	18920	20392	1	lcl|ISLmo9_IS3_IS150	1473	1	1473	1	No definition line found
47	3.29E-17	55	96%	96%	LM102_scaffold_11	-	61197	15711	15765	1	lcl|ISLmo9_IS3_IS150	1473	1	55	1	No definition line found
109	3.30E-54	109	100%	100%	LM102_scaffold_11	-	61197	61089	61197	1	lcl|ISLmo1_IS3_IS150	1228	1	109	1	No definition line found
109	3.30E-54	109	100%	100%	LM102_scaffold_11	-	61197	1	109	1	lcl|ISLmo1_IS3_IS150	1228	1120	1228	1	No definition line found
31	1.16E-07	43	93%	93%	LM102_scaffold_11	-	61197	18871	18913	1	lcl|ISEnfa4_IS256_unknown	1324	1	43	1	No definition line found
31	1.16E-07	43	93%	93%	LM102_scaffold_11	-	61197	18871	18913	1	lcl|IS256_IS256_unknown	1324	1	43	1	No definition line found
109	1.89E-54	109	100%	100%	LM102_scaffold_14	-	34978	34870	34978	1	lcl|ISLmo1_IS3_IS150	1228	1228	1120	-1	No definition line found
123	2.29E-61	123	100%	100%	LM103_scaffold_1	-	960646	1	123	1	lcl|ISLmo1_IS3_IS150	1228	1106	1228	1	No definition line found
109	3.26E-53	109	100%	100%	LM103_scaffold_2	-	604802	1	109	1	lcl|ISLmo1_IS3_IS150	1228	109	1	-1	No definition line found
33	7.35E-08	45	93%	93%	LM103_scaffold_2	-	604802	388570	388614	1	lcl|ISLse1_IS3_IS150	1506	1442	1486	1	No definition line found
32	2.90E-07	72	86%	86%	LM103_scaffold_2	-	604802	388439	388510	1	lcl|ISLse1_IS3_IS150	1506	1	72	1	No definition line found
33	5.79E-08	45	93%	93%	LM103_scaffold_3	-	475879	102682	102726	1	lcl|ISLse1_IS3_IS150	1506	30	74	1	No definition line found
109	3.46E-54	109	100%	100%	LM103_scaffold_7	-	64070	63962	64070	1	lcl|ISLmo1_IS3_IS150	1228	1	109	1	No definition line found
2152	0	2164	100%	100%	LM103_scaffold_9	-	25677	20724	22887	1	lcl|ISLmo7_IS21_unknown	2164	2164	1	-1	No definition line found
1457	0	1473	100%	100%	LM103_scaffold_9	-	25677	11251	12723	1	lcl|ISLmo9_IS3_IS150	1473	1	1473	1	No definition line found
47	1.38E-17	55	96%	96%	LM103_scaffold_9	-	25677	8042	8096	1	lcl|ISLmo9_IS3_IS150	1473	1	55	1	No definition line found
47	1.38E-17	163	82%	82%	LM103_scaffold_9	-	25677	22064	22226	1	lcl|IS712_IS21_unknown	2163	796	634	-1	No definition line found
34	7.91E-10	50	92%	92%	LM103_scaffold_9	-	25677	22838	22887	1	lcl|IS712_IS21_unknown	2163	50	1	-1	No definition line found
30	1.93E-07	62	87%	87%	LM103_scaffold_9	-	25677	22394	22455	1	lcl|IS712_IS21_unknown	2163	469	408	-1	No definition line found
31	4.88E-08	43	93%	93%	LM103_scaffold_9	-	25677	11202	11244	1	lcl|ISEnfa4_IS256_unknown	1324	1	43	1	No definition line found
31	4.88E-08	43	93%	93%	LM103_scaffold_9	-	25677	11202	11244	1	lcl|IS256_IS256_unknown	1324	1	43	1	No definition line found
123	3.16E-63	123	100%	100%	LM103_scaffold_10	-	13243	1	123	1	lcl|ISLmo1_IS3_IS150	1228	1106	1228	1	No definition line found
32	2.64E-07	76	88%	88%	LM1801_scaffold_1	-	550323	1	75	1	lcl|ISLmo10_IS1182_unknown	1522	1400	1474	1	No definition line found
32	2.64E-07	76	88%	88%	LM1801_scaffold_1	-	550323	550249	550323	1	lcl|ISLmo10_IS1182_unknown	1522	1474	1400	-1	No definition line found
45	2.99E-15	93	89%	89%	LM1801_scaffold_3	-	356513	356422	356513	1	lcl|ISLmo10_IS1182_unknown	1522	1474	1383	-1	No definition line found
32	1.33E-07	76	88%	88%	LM1801_scaffold_5	-	277035	276959	277033	1	lcl|ISLmo10_IS1182_unknown	1522	1474	1400	-1	No definition line found
85	2.55E-39	137	91%	91%	LM1801_scaffold_7	-	225267	3	139	1	lcl|ISLmo10_IS1182_unknown	1522	137	1	-1	No definition line found
34	6.93E-09	46	93%	93%	LM1801_scaffold_7	-	225267	71932	71977	1	lcl|ISLmo10_IS1182_unknown	1522	46	1	-1	No definition line found
32	1.08E-07	76	88%	88%	LM1801_scaffold_7	-	225267	225192	225266	1	lcl|ISLmo10_IS1182_unknown	1522	1474	1400	-1	No definition line found
62	1.20E-25	152	86%	86%	LM1801_scaffold_8	-	198818	183721	183869	1	lcl|ISLmo1_IS3_IS150	1228	29	180	1	No definition line found
60	1.87E-24	80	94%	94%	LM1801_scaffold_8	-	198818	183867	183946	1	lcl|ISLmo1_IS3_IS150	1228	1149	1228	1	No definition line found
82	8.24E-38	126	91%	91%	LM1801_scaffold_9	-	117855	1	126	1	lcl|ISLmo10_IS1182_unknown	1522	126	1	-1	No definition line found
80	6.63E-37	116	92%	92%	LM1801_scaffold_11	-	60758	60636	60751	1	lcl|ISLmo10_IS1182_unknown	1522	1	116	1	No definition line found
32	1.55E-08	76	88%	88%	LM1801_scaffold_12	-	32271	32195	32269	1	lcl|ISLmo10_IS1182_unknown	1522	1474	1400	-1	No definition line found
80	3.17E-37	116	92%	92%	LM1801_scaffold_13	-	28984	9	124	1	lcl|ISLmo10_IS1182_unknown	1522	116	1	-1	No definition line found
80	2.84E-37	116	92%	92%	LM1801_scaffold_14	-	26000	25877	25992	1	lcl|ISLmo10_IS1182_unknown	1522	1	116	1	No definition line found
80	2.84E-37	116	92%	92%	LM1801_scaffold_14	-	26000	9	124	1	lcl|ISLmo10_IS1182_unknown	1522	116	1	-1	No definition line found
32	4.12E-09	76	88%	88%	LM1801_scaffold_17	-	8567	8492	8566	1	lcl|ISLmo10_IS1182_unknown	1522	1474	1400	-1	No definition line found
715	0	1243	89%	89%	LM1801_scaffold_19	-	1247	4	1246	1	lcl|ISLmo10_IS1182_unknown	1522	1243	1	-1	No definition line found
46	2.62E-18	82	89%	89%	LM1801_scaffold_19	-	1247	476	557	1	lcl|ISEfa7_IS1182_unknown	1536	775	694	-1	No definition line found
35	9.61E-12	71	87%	87%	LM1801_scaffold_19	-	1247	477	547	1	lcl|ISEfa12_IS1182_unknown	1517	767	697	-1	No definition line found
33	1.50E-10	73	86%	86%	LM1801_scaffold_19	-	1247	871	943	1	lcl|ISBcl1_IS1182_unknown	1536	378	306	-1	No definition line found
28	1.45E-07	124	81%	81%	LM1801_scaffold_19	-	1247	822	945	1	lcl|ISBsp5_IS1182_unknown	1744	598	475	-1	No definition line found
26	2.26E-06	78	83%	83%	LM1801_scaffold_19	-	1247	878	955	1	lcl|ISBpu1_IS1182_unknown	1709	350	273	-1	No definition line found
32	2.64E-07	76	88%	88%	LM1802_scaffold_1	-	550230	1	75	1	lcl|ISLmo10_IS1182_unknown	1522	1400	1474	1	No definition line found
32	2.64E-07	76	88%	88%	LM1802_scaffold_1	-	550230	550156	550230	1	lcl|ISLmo10_IS1182_unknown	1522	1474	1400	-1	No definition line found
32	2.48E-07	76	88%	88%	LM1802_scaffold_2	-	515568	3	77	1	lcl|ISLmo10_IS1182_unknown	1522	1400	1474	1	No definition line found
32	1.72E-07	76	88%	88%	LM1802_scaffold_3	-	356858	356783	356857	1	lcl|ISLmo10_IS1182_unknown	1522	1474	1400	-1	No definition line found
80	3.50E-36	116	92%	92%	LM1802_scaffold_5	-	321109	320986	321101	1	lcl|ISLmo10_IS1182_unknown	1522	1	116	1	No definition line found
80	2.46E-36	116	92%	92%	LM1802_scaffold_6	-	225137	225015	225130	1	lcl|ISLmo10_IS1182_unknown	1522	1	116	1	No definition line found
34	6.93E-09	46	93%	93%	LM1802_scaffold_6	-	225137	153177	153222	1	lcl|ISLmo10_IS1182_unknown	1522	1	46	1	No definition line found
62	1.25E-25	152	86%	86%	LM1802_scaffold_7	-	207057	14950	15098	1	lcl|ISLmo1_IS3_IS150	1228	180	29	-1	No definition line found
60	1.95E-24	80	94%	94%	LM1802_scaffold_7	-	207057	14873	14952	1	lcl|ISLmo1_IS3_IS150	1228	1228	1149	-1	No definition line found
32	9.95E-08	76	88%	88%	LM1802_scaffold_7	-	207057	206982	207056	1	lcl|ISLmo10_IS1182_unknown	1522	1474	1400	-1	No definition line found
82	8.23E-38	126	91%	91%	LM1802_scaffold_8	-	117620	1	126	1	lcl|ISLmo10_IS1182_unknown	1522	126	1	-1	No definition line found
80	6.62E-37	116	92%	92%	LM1802_scaffold_10	-	60642	60517	60632	1	lcl|ISLmo10_IS1182_unknown	1522	1	116	1	No definition line found
32	1.55E-08	76	88%	88%	LM1802_scaffold_11	-	32271	32195	32269	1	lcl|ISLmo10_IS1182_unknown	1522	1474	1400	-1	No definition line found
80	3.17E-37	116	92%	92%	LM1802_scaffold_12	-	28985	9	124	1	lcl|ISLmo10_IS1182_unknown	1522	116	1	-1	No definition line found
81	7.19E-38	125	91%	91%	LM1802_scaffold_14	-	26000	1	125	1	lcl|ISLmo10_IS1182_unknown	1522	125	1	-1	No definition line found
80	2.84E-37	116	92%	92%	LM1802_scaffold_14	-	26000	25878	25993	1	lcl|ISLmo10_IS1182_unknown	1522	1	116	1	No definition line found
638	0	1086	90%	90%	LM1802_scaffold_19	-	1088	3	1088	1	lcl|ISLmo10_IS1182_unknown	1522	277	1362	1	No definition line found
46	2.28E-18	82	89%	89%	LM1802_scaffold_19	-	1088	416	497	1	lcl|ISEfa7_IS1182_unknown	1536	694	775	1	No definition line found
35	8.37E-12	71	87%	87%	LM1802_scaffold_19	-	1088	426	496	1	lcl|ISEfa12_IS1182_unknown	1517	697	767	1	No definition line found
33	1.31E-10	73	86%	86%	LM1802_scaffold_19	-	1088	30	102	1	lcl|ISBcl1_IS1182_unknown	1536	306	378	1	No definition line found
30	8.06E-09	38	95%	95%	LM1802_scaffold_19	-	1088	1026	1063	1	lcl|ISBsp5_IS1182_unknown	1744	1479	1516	1	No definition line found
28	1.26E-07	124	81%	81%	LM1802_scaffold_19	-	1088	28	151	1	lcl|ISBsp5_IS1182_unknown	1744	475	598	1	No definition line found
27	4.97E-07	31	97%	97%	LM1802_scaffold_19	-	1088	1025	1055	1	lcl|ISBpu1_IS1182_unknown	1709	1280	1310	1	No definition line found
26	1.96E-06	78	83%	83%	LM1802_scaffold_19	-	1088	18	95	1	lcl|ISBpu1_IS1182_unknown	1709	273	350	1	No definition line found
32	2.64E-07	76	88%	88%	LM1803_scaffold_1	-	550628	1	75	1	lcl|ISLmo10_IS1182_unknown	1522	1400	1474	1	No definition line found
32	2.64E-07	76	88%	88%	LM1803_scaffold_1	-	550628	550554	550628	1	lcl|ISLmo10_IS1182_unknown	1522	1474	1400	-1	No definition line found
32	2.48E-07	76	88%	88%	LM1803_scaffold_2	-	515693	4	78	1	lcl|ISLmo10_IS1182_unknown	1522	1400	1474	1	No definition line found
80	3.50E-36	116	92%	92%	LM1803_scaffold_4	-	320489	320367	320482	1	lcl|ISLmo10_IS1182_unknown	1522	1	116	1	No definition line found
81	7.55E-37	125	91%	91%	LM1803_scaffold_5	-	273242	273118	273242	1	lcl|ISLmo10_IS1182_unknown	1522	1	125	1	No definition line found
80	2.46E-36	116	92%	92%	LM1803_scaffold_6	-	225004	8	123	1	lcl|ISLmo10_IS1182_unknown	1522	116	1	-1	No definition line found
34	6.93E-09	46	93%	93%	LM1803_scaffold_6	-	225004	71789	71834	1	lcl|ISLmo10_IS1182_unknown	1522	46	1	-1	No definition line found
32	1.08E-07	76	88%	88%	LM1803_scaffold_6	-	225004	224928	225002	1	lcl|ISLmo10_IS1182_unknown	1522	1474	1400	-1	No definition line found
62	1.24E-25	152	86%	86%	LM1803_scaffold_7	-	206695	14950	15098	1	lcl|ISLmo1_IS3_IS150	1228	180	29	-1	No definition line found
60	1.94E-24	80	94%	94%	LM1803_scaffold_7	-	206695	14873	14952	1	lcl|ISLmo1_IS3_IS150	1228	1228	1149	-1	No definition line found
32	9.93E-08	76	88%	88%	LM1803_scaffold_7	-	206695	206619	206693	1	lcl|ISLmo10_IS1182_unknown	1522	1474	1400	-1	No definition line found
81	3.26E-37	125	91%	91%	LM1803_scaffold_8	-	117811	1	125	1	lcl|ISLmo10_IS1182_unknown	1522	125	1	-1	No definition line found
48	1.14E-17	96	90%	90%	LM1803_scaffold_10	-	83685	1	95	1	lcl|ISLmo10_IS1182_unknown	1522	1380	1474	1	No definition line found
32	4.02E-08	76	88%	88%	LM1803_scaffold_10	-	83685	83609	83683	1	lcl|ISLmo10_IS1182_unknown	1522	1474	1400	-1	No definition line found
80	6.63E-37	116	92%	92%	LM1803_scaffold_11	-	60758	60636	60751	1	lcl|ISLmo10_IS1182_unknown	1522	1	116	1	No definition line found
102	2.63E-50	174	91%	91%	LM1803_scaffold_12	-	32340	32168	32340	1	lcl|ISLmo10_IS1182_unknown	1522	1474	1302	-1	No definition line found
28	3.79E-06	36	94%	94%	LM1803_scaffold_12	-	32340	32305	32340	1	lcl|ISBsp5_IS1182_unknown	1744	1516	1481	-1	No definition line found
81	8.01E-38	125	91%	91%	LM1803_scaffold_14	-	28985	1	125	1	lcl|ISLmo10_IS1182_unknown	1522	125	1	-1	No definition line found
80	2.84E-37	116	92%	92%	LM1803_scaffold_15	-	25999	9	124	1	lcl|ISLmo10_IS1182_unknown	1522	116	1	-1	No definition line found
80	2.84E-37	116	92%	92%	LM1803_scaffold_15	-	25999	25877	25992	1	lcl|ISLmo10_IS1182_unknown	1522	1	116	1	No definition line found
80	6.28E-36	116	92%	92%	LM1804_scaffold_1	-	575975	9	124	1	lcl|ISLmo10_IS1182_unknown	1522	116	1	-1	No definition line found
32	2.77E-07	76	88%	88%	LM1804_scaffold_1	-	575975	575900	575974	1	lcl|ISLmo10_IS1182_unknown	1522	1474	1400	-1	No definition line found
32	2.04E-07	76	88%	88%	LM1804_scaffold_2	-	424949	3	77	1	lcl|ISLmo10_IS1182_unknown	1522	1400	1474	1	No definition line found
32	1.71E-07	76	88%	88%	LM1804_scaffold_4	-	356372	356296	356370	1	lcl|ISLmo10_IS1182_unknown	1522	1474	1400	-1	No definition line found
80	3.50E-36	116	92%	92%	LM1804_scaffold_5	-	321166	8	123	1	lcl|ISLmo10_IS1182_unknown	1522	116	1	-1	No definition line found
80	2.46E-36	116	92%	92%	LM1804_scaffold_6	-	225128	9	124	1	lcl|ISLmo10_IS1182_unknown	1522	116	1	-1	No definition line found
34	6.93E-09	46	93%	93%	LM1804_scaffold_6	-	225128	71917	71962	1	lcl|ISLmo10_IS1182_unknown	1522	46	1	-1	No definition line found
32	1.08E-07	76	88%	88%	LM1804_scaffold_6	-	225128	225053	225127	1	lcl|ISLmo10_IS1182_unknown	1522	1474	1400	-1	No definition line found
62	1.24E-25	152	86%	86%	LM1804_scaffold_7	-	206668	191571	191719	1	lcl|ISLmo1_IS3_IS150	1228	29	180	1	No definition line found
56	4.73E-22	80	92%	92%	LM1804_scaffold_7	-	206668	191717	191796	1	lcl|ISLmo1_IS3_IS150	1228	1149	1228	1	No definition line found
32	9.93E-08	76	88%	88%	LM1804_scaffold_7	-	206668	2	76	1	lcl|ISLmo10_IS1182_unknown	1522	1400	1474	1	No definition line found
82	8.26E-38	126	91%	91%	LM1804_scaffold_8	-	118104	1	126	1	lcl|ISLmo10_IS1182_unknown	1522	126	1	-1	No definition line found
32	5.58E-08	76	88%	88%	LM1804_scaffold_9	-	116135	116059	116133	1	lcl|ISLmo10_IS1182_unknown	1522	1474	1400	-1	No definition line found
81	2.28E-37	125	91%	91%	LM1804_scaffold_10	-	82574	1	125	1	lcl|ISLmo10_IS1182_unknown	1522	125	1	-1	No definition line found
80	6.63E-37	116	92%	92%	LM1804_scaffold_11	-	60758	60636	60751	1	lcl|ISLmo10_IS1182_unknown	1522	1	116	1	No definition line found
80	3.15E-37	116	92%	92%	LM1804_scaffold_12	-	28858	28735	28850	1	lcl|ISLmo10_IS1182_unknown	1522	1	116	1	No definition line found
32	8.35E-09	76	88%	88%	LM1804_scaffold_13	-	17357	17280	17354	1	lcl|ISLmo10_IS1182_unknown	1522	1474	1400	-1	No definition line found
490	0	886	89%	89%	LM1804_scaffold_17	-	886	1	886	1	lcl|ISLmo10_IS1182_unknown	1522	366	1251	1	No definition line found
46	1.85E-18	82	89%	89%	LM1804_scaffold_17	-	886	325	406	1	lcl|ISEfa7_IS1182_unknown	1536	694	775	1	No definition line found
35	6.79E-12	71	87%	87%	LM1804_scaffold_17	-	886	335	405	1	lcl|ISEfa12_IS1182_unknown	1517	697	767	1	No definition line found
109	7.48E-54	109	100%	100%	LM1805_scaffold_4	-	138532	1	109	1	lcl|ISLmo1_IS3_IS150	1228	109	1	-1	No definition line found
33	1.54E-08	45	93%	93%	LM1805_scaffold_5	-	126279	32094	32138	1	lcl|ISLse1_IS3_IS150	1506	1442	1486	1	No definition line found
32	6.07E-08	72	86%	86%	LM1805_scaffold_5	-	126279	31963	32034	1	lcl|ISLse1_IS3_IS150	1506	1	72	1	No definition line found
109	3.47E-54	109	100%	100%	LM1805_scaffold_8	-	64193	1	109	1	lcl|ISLmo1_IS3_IS150	1228	1120	1228	1	No definition line found
1473	0	1473	100%	100%	LM1805_scaffold_9	-	61065	18788	20260	1	lcl|ISLmo9_IS3_IS150	1473	1	1473	1	No definition line found
47	3.29E-17	55	96%	96%	LM1805_scaffold_9	-	61065	15579	15633	1	lcl|ISLmo9_IS3_IS150	1473	1	55	1	No definition line found
109	3.30E-54	109	100%	100%	LM1805_scaffold_9	-	61065	60957	61065	1	lcl|ISLmo1_IS3_IS150	1228	1	109	1	No definition line found
31	1.16E-07	43	93%	93%	LM1805_scaffold_9	-	61065	18739	18781	1	lcl|ISEnfa4_IS256_unknown	1324	1	43	1	No definition line found
31	1.16E-07	43	93%	93%	LM1805_scaffold_9	-	61065	18739	18781	1	lcl|IS256_IS256_unknown	1324	1	43	1	No definition line found
109	1.89E-54	109	100%	100%	LM1805_scaffold_10	-	35074	34966	35074	1	lcl|ISLmo1_IS3_IS150	1228	1228	1120	-1	No definition line found
122	1.25E-62	122	100%	100%	LM1805_scaffold_12	-	13242	1	122	1	lcl|ISLmo1_IS3_IS150	1228	122	1	-1	No definition line found
522	0	530	100%	100%	LM1805_scaffold_18	-	535	6	535	1	lcl|ISLmo1_IS3_IS150	1228	1	530	1	No definition line found
38	6.58E-14	46	96%	96%	LM1805_scaffold_18	-	535	328	373	1	lcl|ISSau4_IS3_IS150	1261	337	382	1	No definition line found
37	2.60E-13	73	88%	88%	LM1805_scaffold_18	-	535	144	216	1	lcl|ISSau4_IS3_IS150	1261	153	225	1	No definition line found
25	3.76E-06	33	94%	94%	LM1805_scaffold_18	-	535	340	372	1	lcl|ISBsu1_IS3_IS150	1289	368	400	1	No definition line found
80	3.51E-36	116	92%	92%	LM1807_scaffold_4	-	321233	2	117	1	lcl|ISLmo10_IS1182_unknown	1522	116	1	-1	No definition line found
29	6.78E-06	61	89%	89%	LM1807_scaffold_5	-	228643	146518	146578	1	lcl|ISLmo11_IS3_IS150	1513	1454	1513	1	No definition line found
80	2.45E-36	116	92%	92%	LM1807_scaffold_6	-	224757	224641	224756	1	lcl|ISLmo10_IS1182_unknown	1522	1	116	1	No definition line found
34	6.92E-09	46	93%	93%	LM1807_scaffold_6	-	224757	152803	152848	1	lcl|ISLmo10_IS1182_unknown	1522	1	46	1	No definition line found
80	1.28E-36	116	92%	92%	LM1807_scaffold_9	-	117665	117547	117662	1	lcl|ISLmo10_IS1182_unknown	1522	1	116	1	No definition line found
28	8.11E-06	68	88%	88%	LM1807_scaffold_11	-	69200	69130	69196	1	lcl|ISLmo10_IS1182_unknown	1522	1474	1408	-1	No definition line found
80	6.61E-37	116	92%	92%	LM1807_scaffold_12	-	60505	60389	60504	1	lcl|ISLmo10_IS1182_unknown	1522	1	116	1	No definition line found
62	1.87E-26	152	86%	86%	LM1807_scaffold_13	-	31076	15985	16133	1	lcl|ISLmo1_IS3_IS150	1228	29	180	1	No definition line found
60	2.92E-25	80	94%	94%	LM1807_scaffold_13	-	31076	16131	16210	1	lcl|ISLmo1_IS3_IS150	1228	1149	1228	1	No definition line found
80	3.16E-37	116	92%	92%	LM1807_scaffold_14	-	28973	3	118	1	lcl|ISLmo10_IS1182_unknown	1522	116	1	-1	No definition line found
80	2.84E-37	116	92%	92%	LM1807_scaffold_15	-	25987	3	118	1	lcl|ISLmo10_IS1182_unknown	1522	116	1	-1	No definition line found
80	2.84E-37	116	92%	92%	LM1807_scaffold_15	-	25987	25871	25986	1	lcl|ISLmo10_IS1182_unknown	1522	1	116	1	No definition line found
28	9.64E-07	68	88%	88%	LM1807_scaffold_17	-	8230	8161	8227	1	lcl|ISLmo10_IS1182_unknown	1522	1474	1408	-1	No definition line found
33	1.54E-08	45	93%	93%	LM1808_scaffold_5	-	126331	32019	32063	1	lcl|ISLse1_IS3_IS150	1506	1442	1486	1	No definition line found
32	6.08E-08	72	86%	86%	LM1808_scaffold_5	-	126331	31888	31959	1	lcl|ISLse1_IS3_IS150	1506	1	72	1	No definition line found
109	5.85E-54	109	100%	100%	LM1808_scaffold_6	-	108363	1	109	1	lcl|ISLmo1_IS3_IS150	1228	109	1	-1	No definition line found
109	3.46E-54	109	100%	100%	LM1808_scaffold_9	-	64091	1	109	1	lcl|ISLmo1_IS3_IS150	1228	1120	1228	1	No definition line found
1473	0	1473	100%	100%	LM1808_scaffold_10	-	61197	40806	42278	1	lcl|ISLmo9_IS3_IS150	1473	1473	1	-1	No definition line found
47	3.29E-17	55	96%	96%	LM1808_scaffold_10	-	61197	45433	45487	1	lcl|ISLmo9_IS3_IS150	1473	55	1	-1	No definition line found
109	3.30E-54	109	100%	100%	LM1808_scaffold_10	-	61197	1	109	1	lcl|ISLmo1_IS3_IS150	1228	109	1	-1	No definition line found
109	3.30E-54	109	100%	100%	LM1808_scaffold_10	-	61197	61089	61197	1	lcl|ISLmo1_IS3_IS150	1228	1228	1120	-1	No definition line found
31	1.16E-07	43	93%	93%	LM1808_scaffold_10	-	61197	42285	42327	1	lcl|ISEnfa4_IS256_unknown	1324	43	1	-1	No definition line found
31	1.16E-07	43	93%	93%	LM1808_scaffold_10	-	61197	42285	42327	1	lcl|IS256_IS256_unknown	1324	43	1	-1	No definition line found
320	2.34E-180	327	99%	99%	LM1808_scaffold_11	-	35581	1	327	1	lcl|ISLmo1_IS3_IS150	1228	532	858	1	No definition line found
246	3.38E-136	246	100%	100%	LM1808_scaffold_11	-	35581	325	570	1	lcl|ISLmo1_IS3_IS150	1228	983	1228	1	No definition line found
35	2.77E-10	67	88%	88%	LM1808_scaffold_11	-	35581	326	392	1	lcl|ISSau4_IS3_IS150	1261	1004	1070	1	No definition line found
122	1.25E-62	122	100%	100%	LM1808_scaffold_14	-	13242	1	122	1	lcl|ISLmo1_IS3_IS150	1228	122	1	-1	No definition line found
522	0	530	100%	100%	LM1808_scaffold_23	-	535	6	535	1	lcl|ISLmo1_IS3_IS150	1228	1	530	1	No definition line found
38	6.58E-14	46	96%	96%	LM1808_scaffold_23	-	535	328	373	1	lcl|ISSau4_IS3_IS150	1261	337	382	1	No definition line found
37	2.60E-13	73	88%	88%	LM1808_scaffold_23	-	535	144	216	1	lcl|ISSau4_IS3_IS150	1261	153	225	1	No definition line found
25	3.76E-06	33	94%	94%	LM1808_scaffold_23	-	535	340	372	1	lcl|ISBsu1_IS3_IS150	1289	368	400	1	No definition line found
539	0	539	100%	100%	LM2_scaffold_2	-	304607	19	557	1	lcl|ISLmo1_IS3_IS150	1228	1228	690	-1	No definition line found
184	2.88E-98	188	99%	99%	LM2_scaffold_2	-	304607	559	746	1	lcl|ISLmo1_IS3_IS150	1228	188	1	-1	No definition line found
35	2.37E-09	67	88%	88%	LM2_scaffold_2	-	304607	197	263	1	lcl|ISSau4_IS3_IS150	1261	1070	1004	-1	No definition line found
109	1.04E-53	109	100%	100%	LM2_scaffold_10	-	193490	105462	105570	1	lcl|ISLmo1_IS3_IS150	1228	1228	1120	-1	No definition line found
109	1.26E-54	109	100%	100%	LM2_scaffold_15	-	23397	22357	22465	1	lcl|ISLmo1_IS3_IS150	1228	1228	1120	-1	No definition line found
313	5.14E-177	320	99%	99%	LM2_scaffold_19	-	5199	710	1029	1	lcl|ISLmo1_IS3_IS150	1228	1	320	1	No definition line found
33	6.32E-10	73	86%	86%	LM2_scaffold_19	-	5199	848	920	1	lcl|ISSau4_IS3_IS150	1261	153	225	1	No definition line found
145	1.52E-77	145	100%	100%	LM2_scaffold_24	-	871	523	667	1	lcl|ISLmo1_IS3_IS150	1228	514	658	1	No definition line found
494	0	498	100%	100%	LM3_scaffold_1	-	1403764	1403043	1403540	1	lcl|ISLmo1_IS3_IS150	1228	161	658	1	No definition line found
188	5.45E-100	192	99%	99%	LM3_scaffold_1	-	1403764	1403573	1403764	1	lcl|ISLmo1_IS3_IS150	1228	659	850	1	No definition line found
109	7.57E-53	109	100%	100%	LM3_scaffold_1	-	1403764	1376326	1376434	1	lcl|ISLmo1_IS3_IS150	1228	1	109	1	No definition line found
109	7.57E-53	109	100%	100%	LM3_scaffold_1	-	1403764	1402932	1403040	1	lcl|ISLmo1_IS3_IS150	1228	1	109	1	No definition line found
38	1.77E-10	46	96%	96%	LM3_scaffold_1	-	1403764	1403205	1403250	1	lcl|ISSau4_IS3_IS150	1261	337	382	1	No definition line found
33	1.71E-07	45	93%	93%	LM3_scaffold_1	-	1403764	1263329	1263373	1	lcl|ISLse1_IS3_IS150	1506	1442	1486	1	No definition line found
32	6.74E-07	72	86%	86%	LM3_scaffold_1	-	1403764	1263198	1263269	1	lcl|ISLse1_IS3_IS150	1506	1	72	1	No definition line found
108	9.28E-53	108	100%	100%	LM3_scaffold_3	-	435240	435133	435240	1	lcl|ISLmo1_IS3_IS150	1228	1228	1121	-1	No definition line found
108	2.27E-53	108	100%	100%	LM3_scaffold_5	-	106515	1	108	1	lcl|ISLmo1_IS3_IS150	1228	1121	1228	1	No definition line found
1039	0	1043	100%	100%	LM3_scaffold_7	-	38156	1	1043	1	lcl|ISLmo7_IS21_unknown	2164	960	2002	1	No definition line found
127	3.74E-65	127	100%	100%	LM3_scaffold_7	-	38156	38030	38156	1	lcl|ISLmo7_IS21_unknown	2164	2164	2038	-1	No definition line found
989	0	1257	95%	95%	LM3_scaffold_7	-	38156	9499	10755	1	lcl|ISLmo8_IS3_IS3	1257	1	1257	1	No definition line found
51	8.42E-20	55	98%	98%	LM3_scaffold_7	-	38156	20008	20062	1	lcl|ISLmo8_IS3_IS3	1257	1	55	1	No definition line found
41	7.81E-14	41	100%	100%	LM3_scaffold_7	-	38156	14759	14799	1	lcl|ISLmo8_IS3_IS3	1257	1217	1257	1	No definition line found
369	0	373	100%	100%	LM3_scaffold_10	-	9606	1	373	1	lcl|ISLmo7_IS21_unknown	2164	692	320	-1	No definition line found
245	3.61E-136	245	100%	100%	LM3_scaffold_10	-	9606	9362	9606	1	lcl|ISLmo7_IS21_unknown	2164	448	692	1	No definition line found
232	2.06E-128	240	99%	99%	LM3_scaffold_10	-	9606	8991	9230	1	lcl|ISLmo7_IS21_unknown	2164	1	240	1	No definition line found
128	2.38E-66	128	100%	100%	LM3_scaffold_10	-	9606	9232	9359	1	lcl|ISLmo7_IS21_unknown	2164	272	399	1	No definition line found
123	2.29E-63	127	99%	99%	LM3_scaffold_10	-	9606	376	502	1	lcl|ISLmo7_IS21_unknown	2164	271	145	-1	No definition line found
112	8.41E-57	112	100%	100%	LM3_scaffold_10	-	9606	505	616	1	lcl|ISLmo7_IS21_unknown	2164	112	1	-1	No definition line found
34	2.96E-10	50	92%	92%	LM3_scaffold_10	-	9606	8991	9040	1	lcl|IS712_IS21_unknown	2163	1	50	1	No definition line found
34	2.96E-10	50	92%	92%	LM3_scaffold_10	-	9606	567	616	1	lcl|IS712_IS21_unknown	2163	50	1	-1	No definition line found
30	7.21E-08	62	87%	87%	LM3_scaffold_10	-	9606	199	260	1	lcl|IS712_IS21_unknown	2163	469	408	-1	No definition line found
28	1.13E-06	28	100%	100%	LM3_scaffold_10	-	9606	9576	9603	1	lcl|IS712_IS21_unknown	2163	634	661	1	No definition line found
28	1.13E-06	28	100%	100%	LM3_scaffold_10	-	9606	4	31	1	lcl|IS712_IS21_unknown	2163	661	634	-1	No definition line found
485	0	509	99%	99%	LM3_scaffold_18	-	508	1	508	1	lcl|ISLmo1_IS3_IS150	1228	850	342	-1	No definition line found
27	2.29E-07	27	100%	100%	LM3_scaffold_18	-	508	482	508	1	lcl|ISSau4_IS3_IS150	1261	382	356	-1	No definition line found
33	1.80E-07	45	93%	93%	LM5_scaffold_1	-	1481048	102274	102318	1	lcl|ISLse1_IS3_IS150	1506	30	74	1	No definition line found
216	3.41E-117	216	100%	100%	LM5_scaffold_2	-	449382	1	216	1	lcl|ISLmo1_IS3_IS150	1228	1013	1228	1	No definition line found
626	0	634	100%	100%	LM5_scaffold_3	-	360256	1	634	1	lcl|ISLmo1_IS3_IS150	1228	634	1	-1	No definition line found
38	4.55E-11	46	96%	96%	LM5_scaffold_3	-	360256	267	312	1	lcl|ISSau4_IS3_IS150	1261	382	337	-1	No definition line found
37	1.80E-10	73	88%	88%	LM5_scaffold_3	-	360256	424	496	1	lcl|ISSau4_IS3_IS150	1261	225	153	-1	No definition line found
212	3.82E-115	216	100%	100%	LM5_scaffold_5	-	206770	206555	206770	1	lcl|ISLmo1_IS3_IS150	1228	1228	1013	-1	No definition line found
309	1.56E-173	325	99%	99%	LM5_scaffold_7	-	64529	1	324	1	lcl|ISLmo1_IS3_IS150	1228	634	310	-1	No definition line found
73	1.06E-32	73	100%	100%	LM5_scaffold_7	-	64529	466	538	1	lcl|ISLmo1_IS3_IS150	1228	73	1	-1	No definition line found
38	8.15E-12	46	96%	96%	LM5_scaffold_7	-	64529	266	311	1	lcl|ISSau4_IS3_IS150	1261	382	337	-1	No definition line found
33	5.86E-08	45	93%	93%	LM60_scaffold_3	-	481806	105387	105431	1	lcl|ISLse1_IS3_IS150	1506	30	74	1	No definition line found
58	2.11E-23	152	85%	85%	LM60_scaffold_6	-	143577	128486	128634	1	lcl|ISLmo1_IS3_IS150	1228	29	180	1	No definition line found
56	3.29E-22	80	92%	92%	LM60_scaffold_6	-	143577	128632	128711	1	lcl|ISLmo1_IS3_IS150	1228	1149	1228	1	No definition line found
33	5.86E-08	45	93%	93%	LM61_scaffold_3	-	482101	376523	376567	1	lcl|ISLse1_IS3_IS150	1506	74	30	-1	No definition line found
58	2.10E-23	152	85%	85%	LM61_scaffold_6	-	143070	14944	15092	1	lcl|ISLmo1_IS3_IS150	1228	180	29	-1	No definition line found
56	3.28E-22	80	92%	92%	LM61_scaffold_6	-	143070	14867	14946	1	lcl|ISLmo1_IS3_IS150	1228	1228	1149	-1	No definition line found
33	5.85E-08	45	93%	93%	LM62_scaffold_2	-	480869	104396	104440	1	lcl|ISLse1_IS3_IS150	1506	30	74	1	No definition line found
58	2.07E-23	152	85%	85%	LM62_scaffold_7	-	140804	125707	125855	1	lcl|ISLmo1_IS3_IS150	1228	29	180	1	No definition line found
56	3.22E-22	80	92%	92%	LM62_scaffold_7	-	140804	125853	125932	1	lcl|ISLmo1_IS3_IS150	1228	1149	1228	1	No definition line found
34	1.48E-08	46	93%	93%	LM63_scaffold_1	-	480005	268055	268100	1	lcl|ISLmo10_IS1182_unknown	1522	46	1	-1	No definition line found
33	4.46E-08	45	93%	93%	LM63_scaffold_2	-	367028	104243	104287	1	lcl|ISLse1_IS3_IS150	1506	30	74	1	No definition line found
60	1.35E-24	80	94%	94%	LM63_scaffold_9	-	143899	14873	14952	1	lcl|ISLmo1_IS3_IS150	1228	1228	1149	-1	No definition line found
58	2.11E-23	152	85%	85%	LM63_scaffold_9	-	143899	14950	15098	1	lcl|ISLmo1_IS3_IS150	1228	180	29	-1	No definition line found
1718	0	1718	100%	100%	LM63_scaffold_13	-	57356	10044	11761	1	lcl|ISLmo7_IS21_unknown	2164	447	2164	1	No definition line found
206	4.04E-112	210	100%	100%	LM63_scaffold_13	-	57356	939	1148	1	lcl|ISLmo7_IS21_unknown	2164	529	320	-1	No definition line found
204	6.31E-111	204	100%	100%	LM63_scaffold_13	-	57356	9744	9947	1	lcl|ISLmo7_IS21_unknown	2164	1	204	1	No definition line found
76	1.53E-34	76	100%	100%	LM63_scaffold_13	-	57356	1254	1329	1	lcl|ISLmo7_IS21_unknown	2164	76	1	-1	No definition line found
1469	0	1473	100%	100%	LM63_scaffold_13	-	57356	19795	21267	1	lcl|ISLmo9_IS3_IS150	1473	1473	1	-1	No definition line found
47	3.09E-17	55	96%	96%	LM63_scaffold_13	-	57356	24422	24476	1	lcl|ISLmo9_IS3_IS150	1473	55	1	-1	No definition line found
1257	0	1257	100%	100%	LM63_scaffold_13	-	57356	28674	29930	1	lcl|ISLmo8_IS3_IS3	1257	1	1257	1	No definition line found
808	0	812	100%	100%	LM63_scaffold_13	-	57356	127	938	1	lcl|ISLmo4_IS6_unknown	812	1	812	1	No definition line found
81	1.58E-37	285	82%	82%	LM63_scaffold_13	-	57356	57040	57324	1	lcl|ISLmo4_IS6_unknown	812	77	361	1	No definition line found
40	4.64E-13	140	82%	82%	LM63_scaffold_13	-	57356	50087	50226	1	lcl|ISLmo4_IS6_unknown	812	576	715	1	No definition line found
39	1.83E-12	103	84%	84%	LM63_scaffold_13	-	57356	49770	49872	1	lcl|ISLmo4_IS6_unknown	812	259	361	1	No definition line found
31	1.09E-07	83	84%	84%	LM63_scaffold_13	-	57356	49595	49677	1	lcl|ISLmo4_IS6_unknown	812	84	166	1	No definition line found
767	0	808	99%	99%	LM63_scaffold_13	-	57356	49520	50323	1	lcl|IS1297_IS6_unknown	808	1	808	1	No definition line found
172	7.87E-92	316	89%	89%	LM63_scaffold_13	-	57356	57041	57356	1	lcl|IS1297_IS6_unknown	808	74	389	1	No definition line found
123	1.37E-62	127	99%	99%	LM63_scaffold_13	-	57356	1	127	1	lcl|IS1297_IS6_unknown	808	303	429	1	No definition line found
41	1.17E-13	157	82%	82%	LM63_scaffold_13	-	57356	385	541	1	lcl|IS1297_IS6_unknown	808	255	411	1	No definition line found
33	6.98E-09	89	84%	84%	LM63_scaffold_13	-	57356	204	292	1	lcl|IS1297_IS6_unknown	808	74	162	1	No definition line found
755	0	808	98%	98%	LM63_scaffold_13	-	57356	49520	50323	1	lcl|ISS1N_IS6_unknown	808	1	808	1	No definition line found
170	1.23E-90	238	93%	93%	LM63_scaffold_13	-	57356	57119	57356	1	lcl|ISS1N_IS6_unknown	808	152	389	1	No definition line found
123	1.37E-62	127	99%	99%	LM63_scaffold_13	-	57356	1	127	1	lcl|ISS1N_IS6_unknown	808	303	429	1	No definition line found
39	1.83E-12	103	84%	84%	LM63_scaffold_13	-	57356	385	487	1	lcl|ISS1N_IS6_unknown	808	255	357	1	No definition line found
753	0	806	98%	98%	LM63_scaffold_13	-	57356	49522	50323	1	lcl|ISS1E_IS6_unknown	808	3	808	1	No definition line found
176	3.23E-94	316	89%	89%	LM63_scaffold_13	-	57356	57041	57356	1	lcl|ISS1E_IS6_unknown	808	74	389	1	No definition line found
127	5.62E-65	127	100%	100%	LM63_scaffold_13	-	57356	1	127	1	lcl|ISS1E_IS6_unknown	808	303	429	1	No definition line found
39	1.83E-12	103	84%	84%	LM63_scaffold_13	-	57356	385	487	1	lcl|ISS1E_IS6_unknown	808	255	357	1	No definition line found
33	6.98E-09	89	84%	84%	LM63_scaffold_13	-	57356	204	292	1	lcl|ISS1E_IS6_unknown	808	74	162	1	No definition line found
742	0	807	98%	98%	LM63_scaffold_13	-	57356	49521	50323	1	lcl|ISS1M_IS6_unknown	808	2	808	1	No definition line found
169	4.85E-90	277	90%	90%	LM63_scaffold_13	-	57356	57080	57356	1	lcl|ISS1M_IS6_unknown	808	113	389	1	No definition line found
123	1.37E-62	127	99%	99%	LM63_scaffold_13	-	57356	1	127	1	lcl|ISS1M_IS6_unknown	808	303	429	1	No definition line found
39	1.83E-12	103	84%	84%	LM63_scaffold_13	-	57356	385	487	1	lcl|ISS1M_IS6_unknown	808	255	357	1	No definition line found
29	1.70E-06	89	83%	83%	LM63_scaffold_13	-	57356	204	292	1	lcl|ISS1M_IS6_unknown	808	74	162	1	No definition line found
739	0	808	98%	98%	LM63_scaffold_13	-	57356	49520	50323	1	lcl|ISS1D_IS6_unknown	808	1	808	1	No definition line found
176	3.23E-94	316	89%	89%	LM63_scaffold_13	-	57356	57041	57356	1	lcl|ISS1D_IS6_unknown	808	74	389	1	No definition line found
127	5.62E-65	127	100%	100%	LM63_scaffold_13	-	57356	1	127	1	lcl|ISS1D_IS6_unknown	808	303	429	1	No definition line found
39	1.83E-12	103	84%	84%	LM63_scaffold_13	-	57356	385	487	1	lcl|ISS1D_IS6_unknown	808	255	357	1	No definition line found
33	6.98E-09	89	84%	84%	LM63_scaffold_13	-	57356	204	292	1	lcl|ISS1D_IS6_unknown	808	74	162	1	No definition line found
712	0	805	98%	98%	LM63_scaffold_13	-	57356	49525	50323	1	lcl|ISS1CH_IS6_unknown	809	803	1	-1	No definition line found
172	7.87E-92	316	89%	89%	LM63_scaffold_13	-	57356	57041	57356	1	lcl|ISS1CH_IS6_unknown	809	736	421	-1	No definition line found
119	3.34E-60	127	98%	98%	LM63_scaffold_13	-	57356	1	127	1	lcl|ISS1CH_IS6_unknown	809	507	381	-1	No definition line found
35	4.47E-10	103	83%	83%	LM63_scaffold_13	-	57356	385	487	1	lcl|ISS1CH_IS6_unknown	809	555	453	-1	No definition line found
33	6.98E-09	89	84%	84%	LM63_scaffold_13	-	57356	204	292	1	lcl|ISS1CH_IS6_unknown	809	736	648	-1	No definition line found
440	0	745	90%	90%	LM63_scaffold_13	-	57356	49520	50260	1	lcl|ISS1A_IS6_unknown	807	1	745	1	No definition line found
110	7.84E-55	314	84%	84%	LM63_scaffold_13	-	57356	57041	57354	1	lcl|ISS1A_IS6_unknown	807	74	387	1	No definition line found
67	3.58E-29	179	84%	84%	LM63_scaffold_13	-	57356	663	841	1	lcl|ISS1A_IS6_unknown	807	533	711	1	No definition line found
59	2.13E-24	127	87%	87%	LM63_scaffold_13	-	57356	1	127	1	lcl|ISS1A_IS6_unknown	807	303	429	1	No definition line found
35	4.47E-10	99	84%	84%	LM63_scaffold_13	-	57356	395	493	1	lcl|ISS1A_IS6_unknown	807	265	363	1	No definition line found
30	4.31E-07	62	87%	87%	LM63_scaffold_13	-	57356	204	265	1	lcl|ISS1A_IS6_unknown	807	74	135	1	No definition line found
436	0	745	90%	90%	LM63_scaffold_13	-	57356	49520	50260	1	lcl|IS946V_IS6_unknown	808	1	745	1	No definition line found
161	2.88E-85	309	88%	88%	LM63_scaffold_13	-	57356	57048	57356	1	lcl|IS946V_IS6_unknown	808	81	389	1	No definition line found
107	4.84E-53	127	96%	96%	LM63_scaffold_13	-	57356	1	127	1	lcl|IS946V_IS6_unknown	808	303	429	1	No definition line found
67	3.58E-29	179	84%	84%	LM63_scaffold_13	-	57356	663	841	1	lcl|IS946V_IS6_unknown	808	533	711	1	No definition line found
50	5.00E-19	290	79%	79%	LM63_scaffold_13	-	57356	204	493	1	lcl|IS946V_IS6_unknown	808	74	363	1	No definition line found
328	0	745	86%	86%	LM63_scaffold_13	-	57356	49520	50260	1	lcl|ISS1T_IS6_unknown	808	1	745	1	No definition line found
115	8.14E-58	307	84%	84%	LM63_scaffold_13	-	57356	57048	57354	1	lcl|ISS1T_IS6_unknown	808	81	387	1	No definition line found
67	3.58E-29	179	84%	84%	LM63_scaffold_13	-	57356	663	841	1	lcl|ISS1T_IS6_unknown	808	533	711	1	No definition line found
59	2.13E-24	127	87%	87%	LM63_scaffold_13	-	57356	1	127	1	lcl|ISS1T_IS6_unknown	808	303	429	1	No definition line found
58	8.42E-24	290	80%	80%	LM63_scaffold_13	-	57356	204	493	1	lcl|ISS1T_IS6_unknown	808	74	363	1	No definition line found
316	9.21E-178	745	86%	86%	LM63_scaffold_13	-	57356	49520	50260	1	lcl|ISS1S_IS6_unknown	808	1	745	1	No definition line found
123	1.37E-62	307	85%	85%	LM63_scaffold_13	-	57356	57048	57354	1	lcl|ISS1S_IS6_unknown	808	81	387	1	No definition line found
67	3.58E-29	179	84%	84%	LM63_scaffold_13	-	57356	663	841	1	lcl|ISS1S_IS6_unknown	808	533	711	1	No definition line found
66	1.42E-28	290	81%	81%	LM63_scaffold_13	-	57356	204	493	1	lcl|ISS1S_IS6_unknown	808	74	363	1	No definition line found
59	2.13E-24	127	87%	87%	LM63_scaffold_13	-	57356	1	127	1	lcl|ISS1S_IS6_unknown	808	303	429	1	No definition line found
316	9.21E-178	745	86%	86%	LM63_scaffold_13	-	57356	49520	50260	1	lcl|ISS1RS_IS6_unknown	808	1	745	1	No definition line found
119	3.34E-60	307	85%	85%	LM63_scaffold_13	-	57356	57048	57354	1	lcl|ISS1RS_IS6_unknown	808	81	387	1	No definition line found
63	8.74E-27	179	84%	84%	LM63_scaffold_13	-	57356	663	841	1	lcl|ISS1RS_IS6_unknown	808	533	711	1	No definition line found
62	3.45E-26	290	80%	80%	LM63_scaffold_13	-	57356	204	493	1	lcl|ISS1RS_IS6_unknown	808	74	363	1	No definition line found
55	5.19E-22	127	86%	86%	LM63_scaffold_13	-	57356	1	127	1	lcl|ISS1RS_IS6_unknown	808	303	429	1	No definition line found
316	9.21E-178	745	86%	86%	LM63_scaffold_13	-	57356	49520	50260	1	lcl|ISS1B_IS6_unknown	808	1	745	1	No definition line found
115	8.14E-58	307	84%	84%	LM63_scaffold_13	-	57356	57048	57354	1	lcl|ISS1B_IS6_unknown	808	81	387	1	No definition line found
67	3.58E-29	179	84%	84%	LM63_scaffold_13	-	57356	663	841	1	lcl|ISS1B_IS6_unknown	808	533	711	1	No definition line found
59	2.13E-24	127	87%	87%	LM63_scaffold_13	-	57356	1	127	1	lcl|ISS1B_IS6_unknown	808	303	429	1	No definition line found
58	8.42E-24	290	80%	80%	LM63_scaffold_13	-	57356	204	493	1	lcl|ISS1B_IS6_unknown	808	74	363	1	No definition line found
312	2.24E-175	745	86%	86%	LM63_scaffold_13	-	57356	49520	50260	1	lcl|ISS1X_IS6_unknown	808	808	64	-1	No definition line found
119	3.34E-60	307	85%	85%	LM63_scaffold_13	-	57356	57048	57354	1	lcl|ISS1X_IS6_unknown	808	728	422	-1	No definition line found
67	3.58E-29	179	84%	84%	LM63_scaffold_13	-	57356	663	841	1	lcl|ISS1X_IS6_unknown	808	276	98	-1	No definition line found
63	8.74E-27	283	81%	81%	LM63_scaffold_13	-	57356	204	486	1	lcl|ISS1X_IS6_unknown	808	735	453	-1	No definition line found
55	5.19E-22	127	86%	86%	LM63_scaffold_13	-	57356	1	127	1	lcl|ISS1X_IS6_unknown	808	506	380	-1	No definition line found
310	3.50E-174	390	95%	95%	LM63_scaffold_13	-	57356	56967	57356	1	lcl|ISLgar4_IS6_unknown	809	1	390	1	No definition line found
301	8.23E-169	633	87%	87%	LM63_scaffold_13	-	57356	49628	50260	1	lcl|ISLgar4_IS6_unknown	809	114	746	1	No definition line found
87	4.16E-41	127	92%	92%	LM63_scaffold_13	-	57356	1	127	1	lcl|ISLgar4_IS6_unknown	809	304	430	1	No definition line found
67	3.58E-29	683	77%	77%	LM63_scaffold_13	-	57356	203	885	1	lcl|ISLgar4_IS6_unknown	809	74	756	1	No definition line found
296	7.93E-166	388	94%	94%	LM63_scaffold_13	-	57356	56967	57354	1	lcl|IS1216E_IS6_unknown	808	1	388	1	No definition line found
200	1.54E-108	672	82%	82%	LM63_scaffold_13	-	57356	203	874	1	lcl|IS1216E_IS6_unknown	808	74	745	1	No definition line found
108	1.22E-53	308	84%	84%	LM63_scaffold_13	-	57356	49628	49935	1	lcl|IS1216E_IS6_unknown	808	114	421	1	No definition line found
54	2.05E-21	182	82%	82%	LM63_scaffold_13	-	57356	50078	50259	1	lcl|IS1216E_IS6_unknown	808	564	745	1	No definition line found
38	7.25E-12	110	84%	84%	LM63_scaffold_13	-	57356	9	118	1	lcl|IS1216E_IS6_unknown	808	312	421	1	No definition line found
293	4.89E-164	665	86%	86%	LM63_scaffold_13	-	57356	49596	50260	1	lcl|ISS1Z_IS6_unknown	808	81	745	1	No definition line found
123	1.37E-62	307	85%	85%	LM63_scaffold_13	-	57356	57048	57354	1	lcl|ISS1Z_IS6_unknown	808	81	387	1	No definition line found
62	3.45E-26	290	80%	80%	LM63_scaffold_13	-	57356	204	493	1	lcl|ISS1Z_IS6_unknown	808	74	363	1	No definition line found
59	2.13E-24	179	83%	83%	LM63_scaffold_13	-	57356	663	841	1	lcl|ISS1Z_IS6_unknown	808	533	711	1	No definition line found
55	5.19E-22	127	86%	86%	LM63_scaffold_13	-	57356	1	127	1	lcl|ISS1Z_IS6_unknown	808	303	429	1	No definition line found
292	1.93E-163	388	94%	94%	LM63_scaffold_13	-	57356	56967	57354	1	lcl|ISS1W_IS6_unknown	809	1	388	1	No definition line found
150	1.06E-78	678	81%	81%	LM63_scaffold_13	-	57356	203	880	1	lcl|ISS1W_IS6_unknown	809	74	751	1	No definition line found
107	4.84E-53	183	90%	90%	LM63_scaffold_13	-	57356	50078	50260	1	lcl|ISS1W_IS6_unknown	809	564	746	1	No definition line found
104	2.98E-51	308	83%	83%	LM63_scaffold_13	-	57356	49628	49935	1	lcl|ISS1W_IS6_unknown	809	114	421	1	No definition line found
38	7.25E-12	110	84%	84%	LM63_scaffold_13	-	57356	9	118	1	lcl|ISS1W_IS6_unknown	809	312	421	1	No definition line found
288	4.71E-161	388	94%	94%	LM63_scaffold_13	-	57356	56967	57354	1	lcl|IS1216V_IS6_unknown	809	1	388	1	No definition line found
196	3.75E-106	672	82%	82%	LM63_scaffold_13	-	57356	203	874	1	lcl|IS1216V_IS6_unknown	809	74	745	1	No definition line found
100	7.27E-49	308	83%	83%	LM63_scaffold_13	-	57356	49628	49935	1	lcl|IS1216V_IS6_unknown	809	114	421	1	No definition line found
54	2.05E-21	182	82%	82%	LM63_scaffold_13	-	57356	50078	50259	1	lcl|IS1216V_IS6_unknown	809	564	745	1	No definition line found
38	7.25E-12	110	84%	84%	LM63_scaffold_13	-	57356	9	118	1	lcl|IS1216V_IS6_unknown	809	312	421	1	No definition line found
288	4.71E-161	388	94%	94%	LM63_scaffold_13	-	57356	56967	57354	1	lcl|IS1216_IS6_unknown	809	1	388	1	No definition line found
180	1.32E-96	672	82%	82%	LM63_scaffold_13	-	57356	203	874	1	lcl|IS1216_IS6_unknown	809	74	745	1	No definition line found
92	4.32E-44	308	82%	82%	LM63_scaffold_13	-	57356	49628	49935	1	lcl|IS1216_IS6_unknown	809	114	421	1	No definition line found
54	2.05E-21	182	82%	82%	LM63_scaffold_13	-	57356	50078	50259	1	lcl|IS1216_IS6_unknown	809	564	745	1	No definition line found
30	4.31E-07	110	82%	82%	LM63_scaffold_13	-	57356	9	118	1	lcl|IS1216_IS6_unknown	809	312	421	1	No definition line found
133	1.48E-68	670	80%	80%	LM63_scaffold_13	-	57356	216	885	1	lcl|ISEnfa1_IS6_unknown	800	88	747	1	No definition line found
119	3.34E-60	347	84%	84%	LM63_scaffold_13	-	57356	57009	57354	1	lcl|ISEnfa1_IS6_unknown	800	43	389	1	No definition line found
71	1.47E-31	347	80%	80%	LM63_scaffold_13	-	57356	49601	49947	1	lcl|ISEnfa1_IS6_unknown	800	88	434	1	No definition line found
44	1.90E-15	128	84%	84%	LM63_scaffold_13	-	57356	50066	50193	1	lcl|ISEnfa1_IS6_unknown	800	543	670	1	No definition line found
32	2.76E-08	80	85%	85%	LM63_scaffold_13	-	57356	6	85	1	lcl|ISEnfa1_IS6_unknown	800	310	389	1	No definition line found
104	2.98E-51	280	85%	85%	LM63_scaffold_13	-	57356	57040	57318	1	lcl|ISTeha2_IS6_unknown	809	73	351	1	No definition line found
72	3.72E-32	276	82%	82%	LM63_scaffold_13	-	57356	49592	49866	1	lcl|ISTeha2_IS6_unknown	809	77	351	1	No definition line found
72	3.72E-32	192	85%	85%	LM63_scaffold_13	-	57356	50051	50241	1	lcl|ISTeha2_IS6_unknown	809	536	726	1	No definition line found
66	1.42E-28	274	81%	81%	LM63_scaffold_13	-	57356	202	475	1	lcl|ISTeha2_IS6_unknown	809	72	345	1	No definition line found
47	3.09E-17	163	82%	82%	LM63_scaffold_13	-	57356	10259	10421	1	lcl|IS712_IS21_unknown	2163	634	796	1	No definition line found
34	1.77E-09	50	92%	92%	LM63_scaffold_13	-	57356	9744	9793	1	lcl|IS712_IS21_unknown	2163	1	50	1	No definition line found
34	1.77E-09	50	92%	92%	LM63_scaffold_13	-	57356	1280	1329	1	lcl|IS712_IS21_unknown	2163	50	1	-1	No definition line found
30	4.31E-07	62	87%	87%	LM63_scaffold_13	-	57356	974	1035	1	lcl|IS712_IS21_unknown	2163	469	408	-1	No definition line found
31	1.09E-07	43	93%	93%	LM63_scaffold_13	-	57356	21274	21316	1	lcl|ISEnfa4_IS256_unknown	1324	43	1	-1	No definition line found
31	1.09E-07	43	93%	93%	LM63_scaffold_13	-	57356	21274	21316	1	lcl|IS256_IS256_unknown	1324	43	1	-1	No definition line found
29	1.70E-06	37	95%	95%	LM63_scaffold_13	-	57356	681	717	1	lcl|ISSau6_IS6_unknown	793	536	572	1	No definition line found
29	1.70E-06	37	95%	95%	LM63_scaffold_13	-	57356	681	717	1	lcl|IS257-2_IS6_unknown	790	534	570	1	No definition line found
28	6.72E-06	60	87%	87%	LM63_scaffold_13	-	57356	49886	49945	1	lcl|ISLmo3_IS6_unknown	807	370	429	1	No definition line found
102	1.07E-48	106	99%	99%	LM64_scaffold_1	-	1314206	1314101	1314206	1	lcl|ISLmo1_IS3_IS150	1228	1	106	1	No definition line found
109	2.27E-53	109	100%	100%	LM64_scaffold_2	-	420067	1	109	1	lcl|ISLmo1_IS3_IS150	1228	1120	1228	1	No definition line found
108	7.06E-53	108	100%	100%	LM64_scaffold_3	-	331129	331022	331129	1	lcl|ISLmo1_IS3_IS150	1228	1228	1121	-1	No definition line found
108	4.59E-53	108	100%	100%	LM64_scaffold_4	-	215435	215328	215435	1	lcl|ISLmo1_IS3_IS150	1228	1228	1121	-1	No definition line found
103	4.37E-50	107	99%	99%	LM64_scaffold_5	-	212941	1	107	1	lcl|ISLmo1_IS3_IS150	1228	107	1	-1	No definition line found
105	8.47E-52	109	99%	99%	LM64_scaffold_8	-	64314	1	109	1	lcl|ISLmo1_IS3_IS150	1228	109	1	-1	No definition line found
109	1.62E-54	109	100%	100%	LM64_scaffold_9	-	29997	29889	29997	1	lcl|ISLmo1_IS3_IS150	1228	1228	1120	-1	No definition line found
102	2.44E-50	106	99%	99%	LM64_scaffold_9	-	29997	1	106	1	lcl|ISLmo1_IS3_IS150	1228	106	1	-1	No definition line found
1212	0	1228	100%	100%	LM64_scaffold_12	-	1264	19	1246	1	lcl|ISLmo1_IS3_IS150	1228	1	1228	1	No definition line found
38	1.58E-13	46	96%	96%	LM64_scaffold_12	-	1264	341	386	1	lcl|ISSau4_IS3_IS150	1261	337	382	1	No definition line found
37	6.24E-13	73	88%	88%	LM64_scaffold_12	-	1264	157	229	1	lcl|ISSau4_IS3_IS150	1261	153	225	1	No definition line found
35	9.74E-12	67	88%	88%	LM64_scaffold_12	-	1264	1002	1068	1	lcl|ISSau4_IS3_IS150	1261	1004	1070	1	No definition line found
26	2.29E-06	78	83%	83%	LM64_scaffold_12	-	1264	1002	1079	1	lcl|ISErh1_IS3_IS150	1280	1022	1099	1	No definition line found
25	9.04E-06	33	94%	94%	LM64_scaffold_12	-	1264	353	385	1	lcl|ISBsu1_IS3_IS150	1289	368	400	1	No definition line found
33	5.80E-08	45	93%	93%	LM65_scaffold_2	-	476906	373268	373312	1	lcl|ISLse1_IS3_IS150	1506	74	30	-1	No definition line found
33	5.29E-08	45	93%	93%	LM65_scaffold_4	-	434992	216190	216234	1	lcl|ISLse1_IS3_IS150	1506	1486	1442	-1	No definition line found
32	2.09E-07	72	86%	86%	LM65_scaffold_4	-	434992	216294	216365	1	lcl|ISLse1_IS3_IS150	1506	72	1	-1	No definition line found
123	9.31E-62	123	100%	100%	LM65_scaffold_5	-	389967	1	123	1	lcl|ISLmo1_IS3_IS150	1228	1106	1228	1	No definition line found
109	1.09E-53	109	100%	100%	LM65_scaffold_6	-	201367	1	109	1	lcl|ISLmo1_IS3_IS150	1228	109	1	-1	No definition line found
109	3.46E-54	109	100%	100%	LM65_scaffold_9	-	64089	63981	64089	1	lcl|ISLmo1_IS3_IS150	1228	1	109	1	No definition line found
1718	0	1718	100%	100%	LM65_scaffold_10	-	60370	41845	43562	1	lcl|ISLmo7_IS21_unknown	2164	447	2164	1	No definition line found
206	4.25E-112	210	100%	100%	LM65_scaffold_10	-	60370	32735	32944	1	lcl|ISLmo7_IS21_unknown	2164	529	320	-1	No definition line found
204	6.64E-111	204	100%	100%	LM65_scaffold_10	-	60370	41541	41744	1	lcl|ISLmo7_IS21_unknown	2164	1	204	1	No definition line found
76	1.61E-34	76	100%	100%	LM65_scaffold_10	-	60370	33051	33126	1	lcl|ISLmo7_IS21_unknown	2164	76	1	-1	No definition line found
1473	0	1473	100%	100%	LM65_scaffold_10	-	60370	51596	53068	1	lcl|ISLmo9_IS3_IS150	1473	1473	1	-1	No definition line found
47	3.25E-17	55	96%	96%	LM65_scaffold_10	-	60370	56223	56277	1	lcl|ISLmo9_IS3_IS150	1473	55	1	-1	No definition line found
807	0	811	100%	100%	LM65_scaffold_10	-	60370	31924	32734	1	lcl|ISLmo4_IS6_unknown	812	2	812	1	No definition line found
81	1.67E-37	285	82%	82%	LM65_scaffold_10	-	60370	31606	31890	1	lcl|ISLmo4_IS6_unknown	812	77	361	1	No definition line found
40	4.88E-13	140	82%	82%	LM65_scaffold_10	-	60370	24653	24792	1	lcl|ISLmo4_IS6_unknown	812	576	715	1	No definition line found
39	1.93E-12	103	84%	84%	LM65_scaffold_10	-	60370	24336	24438	1	lcl|ISLmo4_IS6_unknown	812	259	361	1	No definition line found
31	1.15E-07	83	84%	84%	LM65_scaffold_10	-	60370	24161	24243	1	lcl|ISLmo4_IS6_unknown	812	84	166	1	No definition line found
767	0	808	99%	99%	LM65_scaffold_10	-	60370	24086	24889	1	lcl|IS1297_IS6_unknown	808	1	808	1	No definition line found
172	8.28E-92	316	89%	89%	LM65_scaffold_10	-	60370	31607	31922	1	lcl|IS1297_IS6_unknown	808	74	389	1	No definition line found
41	1.24E-13	157	82%	82%	LM65_scaffold_10	-	60370	32181	32337	1	lcl|IS1297_IS6_unknown	808	255	411	1	No definition line found
33	7.35E-09	89	84%	84%	LM65_scaffold_10	-	60370	32000	32088	1	lcl|IS1297_IS6_unknown	808	74	162	1	No definition line found
755	0	808	98%	98%	LM65_scaffold_10	-	60370	24086	24889	1	lcl|ISS1N_IS6_unknown	808	1	808	1	No definition line found
170	1.29E-90	238	93%	93%	LM65_scaffold_10	-	60370	31685	31922	1	lcl|ISS1N_IS6_unknown	808	152	389	1	No definition line found
39	1.93E-12	103	84%	84%	LM65_scaffold_10	-	60370	32181	32283	1	lcl|ISS1N_IS6_unknown	808	255	357	1	No definition line found
753	0	806	98%	98%	LM65_scaffold_10	-	60370	24088	24889	1	lcl|ISS1E_IS6_unknown	808	3	808	1	No definition line found
176	3.40E-94	316	89%	89%	LM65_scaffold_10	-	60370	31607	31922	1	lcl|ISS1E_IS6_unknown	808	74	389	1	No definition line found
39	1.93E-12	103	84%	84%	LM65_scaffold_10	-	60370	32181	32283	1	lcl|ISS1E_IS6_unknown	808	255	357	1	No definition line found
33	7.35E-09	89	84%	84%	LM65_scaffold_10	-	60370	32000	32088	1	lcl|ISS1E_IS6_unknown	808	74	162	1	No definition line found
742	0	807	98%	98%	LM65_scaffold_10	-	60370	24087	24889	1	lcl|ISS1M_IS6_unknown	808	2	808	1	No definition line found
169	5.11E-90	277	90%	90%	LM65_scaffold_10	-	60370	31646	31922	1	lcl|ISS1M_IS6_unknown	808	113	389	1	No definition line found
39	1.93E-12	103	84%	84%	LM65_scaffold_10	-	60370	32181	32283	1	lcl|ISS1M_IS6_unknown	808	255	357	1	No definition line found
29	1.79E-06	89	83%	83%	LM65_scaffold_10	-	60370	32000	32088	1	lcl|ISS1M_IS6_unknown	808	74	162	1	No definition line found
739	0	808	98%	98%	LM65_scaffold_10	-	60370	24086	24889	1	lcl|ISS1D_IS6_unknown	808	1	808	1	No definition line found
176	3.40E-94	316	89%	89%	LM65_scaffold_10	-	60370	31607	31922	1	lcl|ISS1D_IS6_unknown	808	74	389	1	No definition line found
39	1.93E-12	103	84%	84%	LM65_scaffold_10	-	60370	32181	32283	1	lcl|ISS1D_IS6_unknown	808	255	357	1	No definition line found
33	7.35E-09	89	84%	84%	LM65_scaffold_10	-	60370	32000	32088	1	lcl|ISS1D_IS6_unknown	808	74	162	1	No definition line found
712	0	805	98%	98%	LM65_scaffold_10	-	60370	24091	24889	1	lcl|ISS1CH_IS6_unknown	809	803	1	-1	No definition line found
172	8.28E-92	316	89%	89%	LM65_scaffold_10	-	60370	31607	31922	1	lcl|ISS1CH_IS6_unknown	809	736	421	-1	No definition line found
35	4.71E-10	103	83%	83%	LM65_scaffold_10	-	60370	32181	32283	1	lcl|ISS1CH_IS6_unknown	809	555	453	-1	No definition line found
33	7.35E-09	89	84%	84%	LM65_scaffold_10	-	60370	32000	32088	1	lcl|ISS1CH_IS6_unknown	809	736	648	-1	No definition line found
440	0	745	90%	90%	LM65_scaffold_10	-	60370	24086	24826	1	lcl|ISS1A_IS6_unknown	807	1	745	1	No definition line found
110	8.25E-55	314	84%	84%	LM65_scaffold_10	-	60370	31607	31920	1	lcl|ISS1A_IS6_unknown	807	74	387	1	No definition line found
67	3.77E-29	179	84%	84%	LM65_scaffold_10	-	60370	32459	32637	1	lcl|ISS1A_IS6_unknown	807	533	711	1	No definition line found
35	4.71E-10	99	84%	84%	LM65_scaffold_10	-	60370	32191	32289	1	lcl|ISS1A_IS6_unknown	807	265	363	1	No definition line found
30	4.53E-07	62	87%	87%	LM65_scaffold_10	-	60370	32000	32061	1	lcl|ISS1A_IS6_unknown	807	74	135	1	No definition line found
436	0	745	90%	90%	LM65_scaffold_10	-	60370	24086	24826	1	lcl|IS946V_IS6_unknown	808	1	745	1	No definition line found
161	3.04E-85	309	88%	88%	LM65_scaffold_10	-	60370	31614	31922	1	lcl|IS946V_IS6_unknown	808	81	389	1	No definition line found
67	3.77E-29	179	84%	84%	LM65_scaffold_10	-	60370	32459	32637	1	lcl|IS946V_IS6_unknown	808	533	711	1	No definition line found
50	5.26E-19	290	79%	79%	LM65_scaffold_10	-	60370	32000	32289	1	lcl|IS946V_IS6_unknown	808	74	363	1	No definition line found
328	0	745	86%	86%	LM65_scaffold_10	-	60370	24086	24826	1	lcl|ISS1T_IS6_unknown	808	1	745	1	No definition line found
115	8.56E-58	307	84%	84%	LM65_scaffold_10	-	60370	31614	31920	1	lcl|ISS1T_IS6_unknown	808	81	387	1	No definition line found
67	3.77E-29	179	84%	84%	LM65_scaffold_10	-	60370	32459	32637	1	lcl|ISS1T_IS6_unknown	808	533	711	1	No definition line found
58	8.86E-24	290	80%	80%	LM65_scaffold_10	-	60370	32000	32289	1	lcl|ISS1T_IS6_unknown	808	74	363	1	No definition line found
316	9.69E-178	745	86%	86%	LM65_scaffold_10	-	60370	24086	24826	1	lcl|ISS1S_IS6_unknown	808	1	745	1	No definition line found
123	1.44E-62	307	85%	85%	LM65_scaffold_10	-	60370	31614	31920	1	lcl|ISS1S_IS6_unknown	808	81	387	1	No definition line found
67	3.77E-29	179	84%	84%	LM65_scaffold_10	-	60370	32459	32637	1	lcl|ISS1S_IS6_unknown	808	533	711	1	No definition line found
66	1.49E-28	290	81%	81%	LM65_scaffold_10	-	60370	32000	32289	1	lcl|ISS1S_IS6_unknown	808	74	363	1	No definition line found
316	9.69E-178	745	86%	86%	LM65_scaffold_10	-	60370	24086	24826	1	lcl|ISS1RS_IS6_unknown	808	1	745	1	No definition line found
119	3.51E-60	307	85%	85%	LM65_scaffold_10	-	60370	31614	31920	1	lcl|ISS1RS_IS6_unknown	808	81	387	1	No definition line found
63	9.20E-27	179	84%	84%	LM65_scaffold_10	-	60370	32459	32637	1	lcl|ISS1RS_IS6_unknown	808	533	711	1	No definition line found
62	3.63E-26	290	80%	80%	LM65_scaffold_10	-	60370	32000	32289	1	lcl|ISS1RS_IS6_unknown	808	74	363	1	No definition line found
316	9.69E-178	745	86%	86%	LM65_scaffold_10	-	60370	24086	24826	1	lcl|ISS1B_IS6_unknown	808	1	745	1	No definition line found
115	8.56E-58	307	84%	84%	LM65_scaffold_10	-	60370	31614	31920	1	lcl|ISS1B_IS6_unknown	808	81	387	1	No definition line found
67	3.77E-29	179	84%	84%	LM65_scaffold_10	-	60370	32459	32637	1	lcl|ISS1B_IS6_unknown	808	533	711	1	No definition line found
58	8.86E-24	290	80%	80%	LM65_scaffold_10	-	60370	32000	32289	1	lcl|ISS1B_IS6_unknown	808	74	363	1	No definition line found
312	2.36E-175	745	86%	86%	LM65_scaffold_10	-	60370	24086	24826	1	lcl|ISS1X_IS6_unknown	808	808	64	-1	No definition line found
119	3.51E-60	307	85%	85%	LM65_scaffold_10	-	60370	31614	31920	1	lcl|ISS1X_IS6_unknown	808	728	422	-1	No definition line found
67	3.77E-29	179	84%	84%	LM65_scaffold_10	-	60370	32459	32637	1	lcl|ISS1X_IS6_unknown	808	276	98	-1	No definition line found
63	9.20E-27	283	81%	81%	LM65_scaffold_10	-	60370	32000	32282	1	lcl|ISS1X_IS6_unknown	808	735	453	-1	No definition line found
310	3.69E-174	390	95%	95%	LM65_scaffold_10	-	60370	31533	31922	1	lcl|ISLgar4_IS6_unknown	809	1	390	1	No definition line found
301	8.66E-169	633	87%	87%	LM65_scaffold_10	-	60370	24194	24826	1	lcl|ISLgar4_IS6_unknown	809	114	746	1	No definition line found
67	3.77E-29	683	77%	77%	LM65_scaffold_10	-	60370	31999	32681	1	lcl|ISLgar4_IS6_unknown	809	74	756	1	No definition line found
296	8.34E-166	388	94%	94%	LM65_scaffold_10	-	60370	31533	31920	1	lcl|IS1216E_IS6_unknown	808	1	388	1	No definition line found
200	1.62E-108	672	82%	82%	LM65_scaffold_10	-	60370	31999	32670	1	lcl|IS1216E_IS6_unknown	808	74	745	1	No definition line found
108	1.29E-53	308	84%	84%	LM65_scaffold_10	-	60370	24194	24501	1	lcl|IS1216E_IS6_unknown	808	114	421	1	No definition line found
54	2.16E-21	182	82%	82%	LM65_scaffold_10	-	60370	24644	24825	1	lcl|IS1216E_IS6_unknown	808	564	745	1	No definition line found
293	5.15E-164	665	86%	86%	LM65_scaffold_10	-	60370	24162	24826	1	lcl|ISS1Z_IS6_unknown	808	81	745	1	No definition line found
123	1.44E-62	307	85%	85%	LM65_scaffold_10	-	60370	31614	31920	1	lcl|ISS1Z_IS6_unknown	808	81	387	1	No definition line found
62	3.63E-26	290	80%	80%	LM65_scaffold_10	-	60370	32000	32289	1	lcl|ISS1Z_IS6_unknown	808	74	363	1	No definition line found
59	2.24E-24	179	83%	83%	LM65_scaffold_10	-	60370	32459	32637	1	lcl|ISS1Z_IS6_unknown	808	533	711	1	No definition line found
292	2.03E-163	388	94%	94%	LM65_scaffold_10	-	60370	31533	31920	1	lcl|ISS1W_IS6_unknown	809	1	388	1	No definition line found
150	1.11E-78	678	81%	81%	LM65_scaffold_10	-	60370	31999	32676	1	lcl|ISS1W_IS6_unknown	809	74	751	1	No definition line found
107	5.09E-53	183	90%	90%	LM65_scaffold_10	-	60370	24644	24826	1	lcl|ISS1W_IS6_unknown	809	564	746	1	No definition line found
104	3.14E-51	308	83%	83%	LM65_scaffold_10	-	60370	24194	24501	1	lcl|ISS1W_IS6_unknown	809	114	421	1	No definition line found
288	4.96E-161	388	94%	94%	LM65_scaffold_10	-	60370	31533	31920	1	lcl|IS1216V_IS6_unknown	809	1	388	1	No definition line found
196	3.95E-106	672	82%	82%	LM65_scaffold_10	-	60370	31999	32670	1	lcl|IS1216V_IS6_unknown	809	74	745	1	No definition line found
100	7.65E-49	308	83%	83%	LM65_scaffold_10	-	60370	24194	24501	1	lcl|IS1216V_IS6_unknown	809	114	421	1	No definition line found
54	2.16E-21	182	82%	82%	LM65_scaffold_10	-	60370	24644	24825	1	lcl|IS1216V_IS6_unknown	809	564	745	1	No definition line found
288	4.96E-161	388	94%	94%	LM65_scaffold_10	-	60370	31533	31920	1	lcl|IS1216_IS6_unknown	809	1	388	1	No definition line found
180	1.39E-96	672	82%	82%	LM65_scaffold_10	-	60370	31999	32670	1	lcl|IS1216_IS6_unknown	809	74	745	1	No definition line found
92	4.55E-44	308	82%	82%	LM65_scaffold_10	-	60370	24194	24501	1	lcl|IS1216_IS6_unknown	809	114	421	1	No definition line found
54	2.16E-21	182	82%	82%	LM65_scaffold_10	-	60370	24644	24825	1	lcl|IS1216_IS6_unknown	809	564	745	1	No definition line found
133	1.55E-68	670	80%	80%	LM65_scaffold_10	-	60370	32012	32681	1	lcl|ISEnfa1_IS6_unknown	800	88	747	1	No definition line found
119	3.51E-60	347	84%	84%	LM65_scaffold_10	-	60370	31575	31920	1	lcl|ISEnfa1_IS6_unknown	800	43	389	1	No definition line found
71	1.55E-31	347	80%	80%	LM65_scaffold_10	-	60370	24167	24513	1	lcl|ISEnfa1_IS6_unknown	800	88	434	1	No definition line found
44	2.00E-15	128	84%	84%	LM65_scaffold_10	-	60370	24632	24759	1	lcl|ISEnfa1_IS6_unknown	800	543	670	1	No definition line found
127	5.91E-65	127	100%	100%	LM65_scaffold_10	-	60370	1	127	1	lcl|ISLmo8_IS3_IS3	1257	1131	1257	1	No definition line found
127	5.91E-65	127	100%	100%	LM65_scaffold_10	-	60370	60244	60370	1	lcl|ISLmo8_IS3_IS3	1257	1257	1131	-1	No definition line found
104	3.14E-51	280	85%	85%	LM65_scaffold_10	-	60370	31606	31884	1	lcl|ISTeha2_IS6_unknown	809	73	351	1	No definition line found
72	3.92E-32	276	82%	82%	LM65_scaffold_10	-	60370	24158	24432	1	lcl|ISTeha2_IS6_unknown	809	77	351	1	No definition line found
72	3.92E-32	192	85%	85%	LM65_scaffold_10	-	60370	24617	24807	1	lcl|ISTeha2_IS6_unknown	809	536	726	1	No definition line found
66	1.49E-28	274	81%	81%	LM65_scaffold_10	-	60370	31998	32271	1	lcl|ISTeha2_IS6_unknown	809	72	345	1	No definition line found
47	3.25E-17	163	82%	82%	LM65_scaffold_10	-	60370	42060	42222	1	lcl|IS712_IS21_unknown	2163	634	796	1	No definition line found
34	1.86E-09	50	92%	92%	LM65_scaffold_10	-	60370	33077	33126	1	lcl|IS712_IS21_unknown	2163	50	1	-1	No definition line found
34	1.86E-09	50	92%	92%	LM65_scaffold_10	-	60370	41541	41590	1	lcl|IS712_IS21_unknown	2163	1	50	1	No definition line found
30	4.53E-07	62	87%	87%	LM65_scaffold_10	-	60370	32770	32831	1	lcl|IS712_IS21_unknown	2163	469	408	-1	No definition line found
31	1.15E-07	43	93%	93%	LM65_scaffold_10	-	60370	53075	53117	1	lcl|ISEnfa4_IS256_unknown	1324	43	1	-1	No definition line found
31	1.15E-07	43	93%	93%	LM65_scaffold_10	-	60370	53075	53117	1	lcl|IS256_IS256_unknown	1324	43	1	-1	No definition line found
29	1.79E-06	37	95%	95%	LM65_scaffold_10	-	60370	32477	32513	1	lcl|ISSau6_IS6_unknown	793	536	572	1	No definition line found
29	1.79E-06	37	95%	95%	LM65_scaffold_10	-	60370	32477	32513	1	lcl|IS257-2_IS6_unknown	790	534	570	1	No definition line found
28	7.08E-06	60	87%	87%	LM65_scaffold_10	-	60370	24452	24511	1	lcl|ISLmo3_IS6_unknown	807	370	429	1	No definition line found
123	3.14E-63	123	100%	100%	LM65_scaffold_16	-	13149	1	123	1	lcl|ISLmo1_IS3_IS150	1228	1106	1228	1	No definition line found
1257	0	1257	100%	100%	LM65_scaffold_19	-	1257	1	1257	1	lcl|ISLmo8_IS3_IS3	1257	1257	1	-1	No definition line found
34	3.09E-08	46	93%	93%	LM66_scaffold_1	-	1004802	541081	541126	1	lcl|ISLmo10_IS1182_unknown	1522	46	1	-1	No definition line found
33	5.81E-08	45	93%	93%	LM66_scaffold_3	-	478023	105486	105530	1	lcl|ISLse1_IS3_IS150	1506	30	74	1	No definition line found
30	1.92E-06	30	100%	100%	LM66_scaffold_5	-	255542	17150	17179	1	lcl|ISPha2_IS5_unknown	1387	1320	1291	-1	No definition line found
62	1.17E-25	152	86%	86%	LM66_scaffold_6	-	194660	179563	179711	1	lcl|ISLmo1_IS3_IS150	1228	29	180	1	No definition line found
60	1.83E-24	80	94%	94%	LM66_scaffold_6	-	194660	179709	179788	1	lcl|ISLmo1_IS3_IS150	1228	1149	1228	1	No definition line found
34	2.31E-08	46	93%	93%	LM67-1_scaffold_1	-	751605	539191	539236	1	lcl|ISLmo10_IS1182_unknown	1522	46	1	-1	No definition line found
33	5.82E-08	45	93%	93%	LM67-1_scaffold_3	-	478423	105402	105446	1	lcl|ISLse1_IS3_IS150	1506	30	74	1	No definition line found
60	2.12E-24	80	94%	94%	LM67-1_scaffold_6	-	225160	210209	210288	1	lcl|ISLmo1_IS3_IS150	1228	1149	1228	1	No definition line found
58	3.30E-23	152	85%	85%	LM67-1_scaffold_6	-	225160	210063	210211	1	lcl|ISLmo1_IS3_IS150	1228	29	180	1	No definition line found
2164	0	2164	100%	100%	LM67-1_scaffold_10	-	57640	9882	12045	1	lcl|ISLmo7_IS21_unknown	2164	1	2164	1	No definition line found
517	0	529	99%	99%	LM67-1_scaffold_10	-	57640	939	1467	1	lcl|ISLmo7_IS21_unknown	2164	529	1	-1	No definition line found
1469	0	1473	100%	100%	LM67-1_scaffold_10	-	57640	20079	21551	1	lcl|ISLmo9_IS3_IS150	1473	1473	1	-1	No definition line found
47	3.10E-17	55	96%	96%	LM67-1_scaffold_10	-	57640	24706	24760	1	lcl|ISLmo9_IS3_IS150	1473	55	1	-1	No definition line found
1257	0	1257	100%	100%	LM67-1_scaffold_10	-	57640	28958	30214	1	lcl|ISLmo8_IS3_IS3	1257	1	1257	1	No definition line found
808	0	812	100%	100%	LM67-1_scaffold_10	-	57640	127	938	1	lcl|ISLmo4_IS6_unknown	812	1	812	1	No definition line found
81	1.59E-37	285	82%	82%	LM67-1_scaffold_10	-	57640	57324	57608	1	lcl|ISLmo4_IS6_unknown	812	77	361	1	No definition line found
40	4.66E-13	140	82%	82%	LM67-1_scaffold_10	-	57640	50371	50510	1	lcl|ISLmo4_IS6_unknown	812	576	715	1	No definition line found
39	1.84E-12	103	84%	84%	LM67-1_scaffold_10	-	57640	50054	50156	1	lcl|ISLmo4_IS6_unknown	812	259	361	1	No definition line found
31	1.10E-07	83	84%	84%	LM67-1_scaffold_10	-	57640	49879	49961	1	lcl|ISLmo4_IS6_unknown	812	84	166	1	No definition line found
767	0	808	99%	99%	LM67-1_scaffold_10	-	57640	49804	50607	1	lcl|IS1297_IS6_unknown	808	1	808	1	No definition line found
172	7.91E-92	316	89%	89%	LM67-1_scaffold_10	-	57640	57325	57640	1	lcl|IS1297_IS6_unknown	808	74	389	1	No definition line found
123	1.38E-62	127	99%	99%	LM67-1_scaffold_10	-	57640	1	127	1	lcl|IS1297_IS6_unknown	808	303	429	1	No definition line found
41	1.18E-13	157	82%	82%	LM67-1_scaffold_10	-	57640	385	541	1	lcl|IS1297_IS6_unknown	808	255	411	1	No definition line found
33	7.01E-09	89	84%	84%	LM67-1_scaffold_10	-	57640	204	292	1	lcl|IS1297_IS6_unknown	808	74	162	1	No definition line found
755	0	808	98%	98%	LM67-1_scaffold_10	-	57640	49804	50607	1	lcl|ISS1N_IS6_unknown	808	1	808	1	No definition line found
170	1.23E-90	238	93%	93%	LM67-1_scaffold_10	-	57640	57403	57640	1	lcl|ISS1N_IS6_unknown	808	152	389	1	No definition line found
123	1.38E-62	127	99%	99%	LM67-1_scaffold_10	-	57640	1	127	1	lcl|ISS1N_IS6_unknown	808	303	429	1	No definition line found
39	1.84E-12	103	84%	84%	LM67-1_scaffold_10	-	57640	385	487	1	lcl|ISS1N_IS6_unknown	808	255	357	1	No definition line found
753	0	806	98%	98%	LM67-1_scaffold_10	-	57640	49806	50607	1	lcl|ISS1E_IS6_unknown	808	3	808	1	No definition line found
176	3.24E-94	316	89%	89%	LM67-1_scaffold_10	-	57640	57325	57640	1	lcl|ISS1E_IS6_unknown	808	74	389	1	No definition line found
127	5.64E-65	127	100%	100%	LM67-1_scaffold_10	-	57640	1	127	1	lcl|ISS1E_IS6_unknown	808	303	429	1	No definition line found
39	1.84E-12	103	84%	84%	LM67-1_scaffold_10	-	57640	385	487	1	lcl|ISS1E_IS6_unknown	808	255	357	1	No definition line found
33	7.01E-09	89	84%	84%	LM67-1_scaffold_10	-	57640	204	292	1	lcl|ISS1E_IS6_unknown	808	74	162	1	No definition line found
742	0	807	98%	98%	LM67-1_scaffold_10	-	57640	49805	50607	1	lcl|ISS1M_IS6_unknown	808	2	808	1	No definition line found
169	4.88E-90	277	90%	90%	LM67-1_scaffold_10	-	57640	57364	57640	1	lcl|ISS1M_IS6_unknown	808	113	389	1	No definition line found
123	1.38E-62	127	99%	99%	LM67-1_scaffold_10	-	57640	1	127	1	lcl|ISS1M_IS6_unknown	808	303	429	1	No definition line found
39	1.84E-12	103	84%	84%	LM67-1_scaffold_10	-	57640	385	487	1	lcl|ISS1M_IS6_unknown	808	255	357	1	No definition line found
29	1.71E-06	89	83%	83%	LM67-1_scaffold_10	-	57640	204	292	1	lcl|ISS1M_IS6_unknown	808	74	162	1	No definition line found
739	0	808	98%	98%	LM67-1_scaffold_10	-	57640	49804	50607	1	lcl|ISS1D_IS6_unknown	808	1	808	1	No definition line found
176	3.24E-94	316	89%	89%	LM67-1_scaffold_10	-	57640	57325	57640	1	lcl|ISS1D_IS6_unknown	808	74	389	1	No definition line found
127	5.64E-65	127	100%	100%	LM67-1_scaffold_10	-	57640	1	127	1	lcl|ISS1D_IS6_unknown	808	303	429	1	No definition line found
39	1.84E-12	103	84%	84%	LM67-1_scaffold_10	-	57640	385	487	1	lcl|ISS1D_IS6_unknown	808	255	357	1	No definition line found
33	7.01E-09	89	84%	84%	LM67-1_scaffold_10	-	57640	204	292	1	lcl|ISS1D_IS6_unknown	808	74	162	1	No definition line found
712	0	805	98%	98%	LM67-1_scaffold_10	-	57640	49809	50607	1	lcl|ISS1CH_IS6_unknown	809	803	1	-1	No definition line found
172	7.91E-92	316	89%	89%	LM67-1_scaffold_10	-	57640	57325	57640	1	lcl|ISS1CH_IS6_unknown	809	736	421	-1	No definition line found
119	3.35E-60	127	98%	98%	LM67-1_scaffold_10	-	57640	1	127	1	lcl|ISS1CH_IS6_unknown	809	507	381	-1	No definition line found
35	4.49E-10	103	83%	83%	LM67-1_scaffold_10	-	57640	385	487	1	lcl|ISS1CH_IS6_unknown	809	555	453	-1	No definition line found
33	7.01E-09	89	84%	84%	LM67-1_scaffold_10	-	57640	204	292	1	lcl|ISS1CH_IS6_unknown	809	736	648	-1	No definition line found
440	0	745	90%	90%	LM67-1_scaffold_10	-	57640	49804	50544	1	lcl|ISS1A_IS6_unknown	807	1	745	1	No definition line found
110	7.88E-55	314	84%	84%	LM67-1_scaffold_10	-	57640	57325	57638	1	lcl|ISS1A_IS6_unknown	807	74	387	1	No definition line found
67	3.60E-29	179	84%	84%	LM67-1_scaffold_10	-	57640	663	841	1	lcl|ISS1A_IS6_unknown	807	533	711	1	No definition line found
59	2.14E-24	127	87%	87%	LM67-1_scaffold_10	-	57640	1	127	1	lcl|ISS1A_IS6_unknown	807	303	429	1	No definition line found
35	4.49E-10	99	84%	84%	LM67-1_scaffold_10	-	57640	395	493	1	lcl|ISS1A_IS6_unknown	807	265	363	1	No definition line found
30	4.33E-07	62	87%	87%	LM67-1_scaffold_10	-	57640	204	265	1	lcl|ISS1A_IS6_unknown	807	74	135	1	No definition line found
436	0	745	90%	90%	LM67-1_scaffold_10	-	57640	49804	50544	1	lcl|IS946V_IS6_unknown	808	1	745	1	No definition line found
161	2.90E-85	309	88%	88%	LM67-1_scaffold_10	-	57640	57332	57640	1	lcl|IS946V_IS6_unknown	808	81	389	1	No definition line found
107	4.86E-53	127	96%	96%	LM67-1_scaffold_10	-	57640	1	127	1	lcl|IS946V_IS6_unknown	808	303	429	1	No definition line found
67	3.60E-29	179	84%	84%	LM67-1_scaffold_10	-	57640	663	841	1	lcl|IS946V_IS6_unknown	808	533	711	1	No definition line found
50	5.03E-19	290	79%	79%	LM67-1_scaffold_10	-	57640	204	493	1	lcl|IS946V_IS6_unknown	808	74	363	1	No definition line found
328	0	745	86%	86%	LM67-1_scaffold_10	-	57640	49804	50544	1	lcl|ISS1T_IS6_unknown	808	1	745	1	No definition line found
115	8.18E-58	307	84%	84%	LM67-1_scaffold_10	-	57640	57332	57638	1	lcl|ISS1T_IS6_unknown	808	81	387	1	No definition line found
67	3.60E-29	179	84%	84%	LM67-1_scaffold_10	-	57640	663	841	1	lcl|ISS1T_IS6_unknown	808	533	711	1	No definition line found
59	2.14E-24	127	87%	87%	LM67-1_scaffold_10	-	57640	1	127	1	lcl|ISS1T_IS6_unknown	808	303	429	1	No definition line found
58	8.46E-24	290	80%	80%	LM67-1_scaffold_10	-	57640	204	493	1	lcl|ISS1T_IS6_unknown	808	74	363	1	No definition line found
316	9.25E-178	745	86%	86%	LM67-1_scaffold_10	-	57640	49804	50544	1	lcl|ISS1S_IS6_unknown	808	1	745	1	No definition line found
123	1.38E-62	307	85%	85%	LM67-1_scaffold_10	-	57640	57332	57638	1	lcl|ISS1S_IS6_unknown	808	81	387	1	No definition line found
67	3.60E-29	179	84%	84%	LM67-1_scaffold_10	-	57640	663	841	1	lcl|ISS1S_IS6_unknown	808	533	711	1	No definition line found
66	1.42E-28	290	81%	81%	LM67-1_scaffold_10	-	57640	204	493	1	lcl|ISS1S_IS6_unknown	808	74	363	1	No definition line found
59	2.14E-24	127	87%	87%	LM67-1_scaffold_10	-	57640	1	127	1	lcl|ISS1S_IS6_unknown	808	303	429	1	No definition line found
316	9.25E-178	745	86%	86%	LM67-1_scaffold_10	-	57640	49804	50544	1	lcl|ISS1RS_IS6_unknown	808	1	745	1	No definition line found
119	3.35E-60	307	85%	85%	LM67-1_scaffold_10	-	57640	57332	57638	1	lcl|ISS1RS_IS6_unknown	808	81	387	1	No definition line found
63	8.78E-27	179	84%	84%	LM67-1_scaffold_10	-	57640	663	841	1	lcl|ISS1RS_IS6_unknown	808	533	711	1	No definition line found
62	3.47E-26	290	80%	80%	LM67-1_scaffold_10	-	57640	204	493	1	lcl|ISS1RS_IS6_unknown	808	74	363	1	No definition line found
55	5.22E-22	127	86%	86%	LM67-1_scaffold_10	-	57640	1	127	1	lcl|ISS1RS_IS6_unknown	808	303	429	1	No definition line found
316	9.25E-178	745	86%	86%	LM67-1_scaffold_10	-	57640	49804	50544	1	lcl|ISS1B_IS6_unknown	808	1	745	1	No definition line found
115	8.18E-58	307	84%	84%	LM67-1_scaffold_10	-	57640	57332	57638	1	lcl|ISS1B_IS6_unknown	808	81	387	1	No definition line found
67	3.60E-29	179	84%	84%	LM67-1_scaffold_10	-	57640	663	841	1	lcl|ISS1B_IS6_unknown	808	533	711	1	No definition line found
59	2.14E-24	127	87%	87%	LM67-1_scaffold_10	-	57640	1	127	1	lcl|ISS1B_IS6_unknown	808	303	429	1	No definition line found
58	8.46E-24	290	80%	80%	LM67-1_scaffold_10	-	57640	204	493	1	lcl|ISS1B_IS6_unknown	808	74	363	1	No definition line found
312	2.26E-175	745	86%	86%	LM67-1_scaffold_10	-	57640	49804	50544	1	lcl|ISS1X_IS6_unknown	808	808	64	-1	No definition line found
119	3.35E-60	307	85%	85%	LM67-1_scaffold_10	-	57640	57332	57638	1	lcl|ISS1X_IS6_unknown	808	728	422	-1	No definition line found
67	3.60E-29	179	84%	84%	LM67-1_scaffold_10	-	57640	663	841	1	lcl|ISS1X_IS6_unknown	808	276	98	-1	No definition line found
63	8.78E-27	283	81%	81%	LM67-1_scaffold_10	-	57640	204	486	1	lcl|ISS1X_IS6_unknown	808	735	453	-1	No definition line found
55	5.22E-22	127	86%	86%	LM67-1_scaffold_10	-	57640	1	127	1	lcl|ISS1X_IS6_unknown	808	506	380	-1	No definition line found
310	3.52E-174	390	95%	95%	LM67-1_scaffold_10	-	57640	57251	57640	1	lcl|ISLgar4_IS6_unknown	809	1	390	1	No definition line found
301	8.27E-169	633	87%	87%	LM67-1_scaffold_10	-	57640	49912	50544	1	lcl|ISLgar4_IS6_unknown	809	114	746	1	No definition line found
87	4.18E-41	127	92%	92%	LM67-1_scaffold_10	-	57640	1	127	1	lcl|ISLgar4_IS6_unknown	809	304	430	1	No definition line found
67	3.60E-29	683	77%	77%	LM67-1_scaffold_10	-	57640	203	885	1	lcl|ISLgar4_IS6_unknown	809	74	756	1	No definition line found
296	7.97E-166	388	94%	94%	LM67-1_scaffold_10	-	57640	57251	57638	1	lcl|IS1216E_IS6_unknown	808	1	388	1	No definition line found
200	1.55E-108	672	82%	82%	LM67-1_scaffold_10	-	57640	203	874	1	lcl|IS1216E_IS6_unknown	808	74	745	1	No definition line found
108	1.23E-53	308	84%	84%	LM67-1_scaffold_10	-	57640	49912	50219	1	lcl|IS1216E_IS6_unknown	808	114	421	1	No definition line found
54	2.06E-21	182	82%	82%	LM67-1_scaffold_10	-	57640	50362	50543	1	lcl|IS1216E_IS6_unknown	808	564	745	1	No definition line found
38	7.28E-12	110	84%	84%	LM67-1_scaffold_10	-	57640	9	118	1	lcl|IS1216E_IS6_unknown	808	312	421	1	No definition line found
293	4.91E-164	665	86%	86%	LM67-1_scaffold_10	-	57640	49880	50544	1	lcl|ISS1Z_IS6_unknown	808	81	745	1	No definition line found
123	1.38E-62	307	85%	85%	LM67-1_scaffold_10	-	57640	57332	57638	1	lcl|ISS1Z_IS6_unknown	808	81	387	1	No definition line found
62	3.47E-26	290	80%	80%	LM67-1_scaffold_10	-	57640	204	493	1	lcl|ISS1Z_IS6_unknown	808	74	363	1	No definition line found
59	2.14E-24	179	83%	83%	LM67-1_scaffold_10	-	57640	663	841	1	lcl|ISS1Z_IS6_unknown	808	533	711	1	No definition line found
55	5.22E-22	127	86%	86%	LM67-1_scaffold_10	-	57640	1	127	1	lcl|ISS1Z_IS6_unknown	808	303	429	1	No definition line found
292	1.94E-163	388	94%	94%	LM67-1_scaffold_10	-	57640	57251	57638	1	lcl|ISS1W_IS6_unknown	809	1	388	1	No definition line found
150	1.06E-78	678	81%	81%	LM67-1_scaffold_10	-	57640	203	880	1	lcl|ISS1W_IS6_unknown	809	74	751	1	No definition line found
107	4.86E-53	183	90%	90%	LM67-1_scaffold_10	-	57640	50362	50544	1	lcl|ISS1W_IS6_unknown	809	564	746	1	No definition line found
104	3.00E-51	308	83%	83%	LM67-1_scaffold_10	-	57640	49912	50219	1	lcl|ISS1W_IS6_unknown	809	114	421	1	No definition line found
38	7.28E-12	110	84%	84%	LM67-1_scaffold_10	-	57640	9	118	1	lcl|ISS1W_IS6_unknown	809	312	421	1	No definition line found
288	4.73E-161	388	94%	94%	LM67-1_scaffold_10	-	57640	57251	57638	1	lcl|IS1216V_IS6_unknown	809	1	388	1	No definition line found
196	3.77E-106	672	82%	82%	LM67-1_scaffold_10	-	57640	203	874	1	lcl|IS1216V_IS6_unknown	809	74	745	1	No definition line found
100	7.31E-49	308	83%	83%	LM67-1_scaffold_10	-	57640	49912	50219	1	lcl|IS1216V_IS6_unknown	809	114	421	1	No definition line found
54	2.06E-21	182	82%	82%	LM67-1_scaffold_10	-	57640	50362	50543	1	lcl|IS1216V_IS6_unknown	809	564	745	1	No definition line found
38	7.28E-12	110	84%	84%	LM67-1_scaffold_10	-	57640	9	118	1	lcl|IS1216V_IS6_unknown	809	312	421	1	No definition line found
288	4.73E-161	388	94%	94%	LM67-1_scaffold_10	-	57640	57251	57638	1	lcl|IS1216_IS6_unknown	809	1	388	1	No definition line found
180	1.33E-96	672	82%	82%	LM67-1_scaffold_10	-	57640	203	874	1	lcl|IS1216_IS6_unknown	809	74	745	1	No definition line found
92	4.34E-44	308	82%	82%	LM67-1_scaffold_10	-	57640	49912	50219	1	lcl|IS1216_IS6_unknown	809	114	421	1	No definition line found
54	2.06E-21	182	82%	82%	LM67-1_scaffold_10	-	57640	50362	50543	1	lcl|IS1216_IS6_unknown	809	564	745	1	No definition line found
30	4.33E-07	110	82%	82%	LM67-1_scaffold_10	-	57640	9	118	1	lcl|IS1216_IS6_unknown	809	312	421	1	No definition line found
133	1.48E-68	670	80%	80%	LM67-1_scaffold_10	-	57640	216	885	1	lcl|ISEnfa1_IS6_unknown	800	88	747	1	No definition line found
119	3.35E-60	347	84%	84%	LM67-1_scaffold_10	-	57640	57293	57638	1	lcl|ISEnfa1_IS6_unknown	800	43	389	1	No definition line found
71	1.48E-31	347	80%	80%	LM67-1_scaffold_10	-	57640	49885	50231	1	lcl|ISEnfa1_IS6_unknown	800	88	434	1	No definition line found
44	1.91E-15	128	84%	84%	LM67-1_scaffold_10	-	57640	50350	50477	1	lcl|ISEnfa1_IS6_unknown	800	543	670	1	No definition line found
32	2.77E-08	80	85%	85%	LM67-1_scaffold_10	-	57640	6	85	1	lcl|ISEnfa1_IS6_unknown	800	310	389	1	No definition line found
104	3.00E-51	280	85%	85%	LM67-1_scaffold_10	-	57640	57324	57602	1	lcl|ISTeha2_IS6_unknown	809	73	351	1	No definition line found
72	3.74E-32	276	82%	82%	LM67-1_scaffold_10	-	57640	49876	50150	1	lcl|ISTeha2_IS6_unknown	809	77	351	1	No definition line found
72	3.74E-32	192	85%	85%	LM67-1_scaffold_10	-	57640	50335	50525	1	lcl|ISTeha2_IS6_unknown	809	536	726	1	No definition line found
66	1.42E-28	274	81%	81%	LM67-1_scaffold_10	-	57640	202	475	1	lcl|ISTeha2_IS6_unknown	809	72	345	1	No definition line found
47	3.10E-17	163	82%	82%	LM67-1_scaffold_10	-	57640	10543	10705	1	lcl|IS712_IS21_unknown	2163	634	796	1	No definition line found
34	1.78E-09	50	92%	92%	LM67-1_scaffold_10	-	57640	9882	9931	1	lcl|IS712_IS21_unknown	2163	1	50	1	No definition line found
34	1.78E-09	50	92%	92%	LM67-1_scaffold_10	-	57640	1418	1467	1	lcl|IS712_IS21_unknown	2163	50	1	-1	No definition line found
30	4.33E-07	62	87%	87%	LM67-1_scaffold_10	-	57640	10314	10375	1	lcl|IS712_IS21_unknown	2163	408	469	1	No definition line found
30	4.33E-07	62	87%	87%	LM67-1_scaffold_10	-	57640	974	1035	1	lcl|IS712_IS21_unknown	2163	469	408	-1	No definition line found
31	1.10E-07	43	93%	93%	LM67-1_scaffold_10	-	57640	21558	21600	1	lcl|ISEnfa4_IS256_unknown	1324	43	1	-1	No definition line found
31	1.10E-07	43	93%	93%	LM67-1_scaffold_10	-	57640	21558	21600	1	lcl|IS256_IS256_unknown	1324	43	1	-1	No definition line found
29	1.71E-06	37	95%	95%	LM67-1_scaffold_10	-	57640	681	717	1	lcl|ISSau6_IS6_unknown	793	536	572	1	No definition line found
29	1.71E-06	37	95%	95%	LM67-1_scaffold_10	-	57640	681	717	1	lcl|IS257-2_IS6_unknown	790	534	570	1	No definition line found
28	6.76E-06	60	87%	87%	LM67-1_scaffold_10	-	57640	50170	50229	1	lcl|ISLmo3_IS6_unknown	807	370	429	1	No definition line found
80	3.50E-36	116	92%	92%	LM68_scaffold_4	-	320854	4	119	1	lcl|ISLmo10_IS1182_unknown	1522	116	1	-1	No definition line found
80	3.36E-36	116	92%	92%	LM68_scaffold_5	-	307994	2	117	1	lcl|ISLmo10_IS1182_unknown	1522	116	1	-1	No definition line found
80	2.46E-36	116	92%	92%	LM68_scaffold_6	-	225028	2	117	1	lcl|ISLmo10_IS1182_unknown	1522	116	1	-1	No definition line found
34	6.93E-09	46	93%	93%	LM68_scaffold_6	-	225028	71910	71955	1	lcl|ISLmo10_IS1182_unknown	1522	46	1	-1	No definition line found
80	2.37E-36	116	92%	92%	LM68_scaffold_7	-	217567	4	119	1	lcl|ISLmo10_IS1182_unknown	1522	116	1	-1	No definition line found
62	1.31E-25	152	86%	86%	LM68_scaffold_7	-	217567	202590	202738	1	lcl|ISLmo1_IS3_IS150	1228	29	180	1	No definition line found
60	2.04E-24	80	94%	94%	LM68_scaffold_7	-	217567	202736	202815	1	lcl|ISLmo1_IS3_IS150	1228	1149	1228	1	No definition line found
80	1.46E-36	116	92%	92%	LM68_scaffold_8	-	134122	3	118	1	lcl|ISLmo10_IS1182_unknown	1522	116	1	-1	No definition line found
80	9.84E-37	116	92%	92%	LM68_scaffold_10	-	90102	3	118	1	lcl|ISLmo10_IS1182_unknown	1522	116	1	-1	No definition line found
28	7.00E-06	68	88%	88%	LM68_scaffold_11	-	59714	59645	59711	1	lcl|ISLmo10_IS1182_unknown	1522	1474	1408	-1	No definition line found
28	5.54E-06	68	88%	88%	LM68_scaffold_12	-	47273	3	69	1	lcl|ISLmo10_IS1182_unknown	1522	1408	1474	1	No definition line found
28	5.54E-06	68	88%	88%	LM68_scaffold_12	-	47273	47204	47270	1	lcl|ISLmo10_IS1182_unknown	1522	1474	1408	-1	No definition line found
28	2.14E-06	68	88%	88%	LM68_scaffold_14	-	18234	5	71	1	lcl|ISLmo10_IS1182_unknown	1522	1408	1474	1	No definition line found
425	0	725	90%	90%	LM68_scaffold_15	-	730	2	726	1	lcl|ISLmo10_IS1182_unknown	1522	1	725	1	No definition line found
33	8.72E-11	73	86%	86%	LM68_scaffold_15	-	730	305	377	1	lcl|ISBcl1_IS1182_unknown	1536	306	378	1	No definition line found
28	8.40E-08	124	81%	81%	LM68_scaffold_15	-	730	303	426	1	lcl|ISBsp5_IS1182_unknown	1744	475	598	1	No definition line found
26	1.31E-06	78	83%	83%	LM68_scaffold_15	-	730	293	370	1	lcl|ISBpu1_IS1182_unknown	1709	273	350	1	No definition line found
109	3.26E-53	109	100%	100%	LM69_scaffold_1	-	604490	604382	604490	1	lcl|ISLmo1_IS3_IS150	1228	1	109	1	No definition line found
33	7.35E-08	45	93%	93%	LM69_scaffold_1	-	604490	215911	215955	1	lcl|ISLse1_IS3_IS150	1506	1486	1442	-1	No definition line found
32	2.90E-07	72	86%	86%	LM69_scaffold_1	-	604490	216015	216086	1	lcl|ISLse1_IS3_IS150	1506	72	1	-1	No definition line found
33	5.79E-08	45	93%	93%	LM69_scaffold_3	-	475995	102683	102727	1	lcl|ISLse1_IS3_IS150	1506	30	74	1	No definition line found
123	9.43E-62	123	100%	100%	LM69_scaffold_5	-	395246	395124	395246	1	lcl|ISLmo1_IS3_IS150	1228	1228	1106	-1	No definition line found
109	3.47E-54	109	100%	100%	LM69_scaffold_8	-	64227	1	109	1	lcl|ISLmo1_IS3_IS150	1228	109	1	-1	No definition line found
2164	0	2164	100%	100%	LM69_scaffold_10	-	37362	9349	11512	1	lcl|ISLmo7_IS21_unknown	2164	1	2164	1	No definition line found
158	1.16E-83	166	99%	99%	LM69_scaffold_10	-	37362	1	166	1	lcl|ISLmo7_IS21_unknown	2164	166	1	-1	No definition line found
812	0	812	100%	100%	LM69_scaffold_10	-	37362	15782	16593	1	lcl|ISLmo4_IS6_unknown	812	812	1	-1	No definition line found
54	1.34E-21	174	83%	83%	LM69_scaffold_10	-	37362	16737	16910	1	lcl|ISLmo4_IS6_unknown	812	250	77	-1	No definition line found
40	3.02E-13	140	82%	82%	LM69_scaffold_10	-	37362	23724	23863	1	lcl|ISLmo4_IS6_unknown	812	715	576	-1	No definition line found
33	4.55E-09	89	84%	84%	LM69_scaffold_10	-	37362	24234	24322	1	lcl|ISLmo4_IS6_unknown	812	166	78	-1	No definition line found
486	0	506	99%	99%	LM69_scaffold_10	-	37362	23627	24132	1	lcl|IS1297_IS6_unknown	808	808	303	-1	No definition line found
203	1.62E-110	203	100%	100%	LM69_scaffold_10	-	37362	24134	24336	1	lcl|IS1297_IS6_unknown	808	262	60	-1	No definition line found
123	8.92E-63	127	99%	99%	LM69_scaffold_10	-	37362	16593	16719	1	lcl|IS1297_IS6_unknown	808	429	303	-1	No definition line found
50	3.26E-19	158	83%	83%	LM69_scaffold_10	-	37362	16752	16909	1	lcl|IS1297_IS6_unknown	808	231	74	-1	No definition line found
41	7.65E-14	157	82%	82%	LM69_scaffold_10	-	37362	16179	16335	1	lcl|IS1297_IS6_unknown	808	411	255	-1	No definition line found
33	4.55E-09	89	84%	84%	LM69_scaffold_10	-	37362	16428	16516	1	lcl|IS1297_IS6_unknown	808	162	74	-1	No definition line found
482	0	506	99%	99%	LM69_scaffold_10	-	37362	23627	24132	1	lcl|ISS1N_IS6_unknown	808	808	303	-1	No definition line found
191	2.35E-103	203	99%	99%	LM69_scaffold_10	-	37362	24134	24336	1	lcl|ISS1N_IS6_unknown	808	262	60	-1	No definition line found
123	8.92E-63	127	99%	99%	LM69_scaffold_10	-	37362	16593	16719	1	lcl|ISS1N_IS6_unknown	808	429	303	-1	No definition line found
48	5.09E-18	80	90%	90%	LM69_scaffold_10	-	37362	16752	16831	1	lcl|ISS1N_IS6_unknown	808	231	152	-1	No definition line found
39	1.20E-12	103	84%	84%	LM69_scaffold_10	-	37362	16233	16335	1	lcl|ISS1N_IS6_unknown	808	357	255	-1	No definition line found
478	0	506	99%	99%	LM69_scaffold_10	-	37362	23627	24132	1	lcl|ISS1M_IS6_unknown	808	808	303	-1	No definition line found
187	5.74E-101	203	98%	98%	LM69_scaffold_10	-	37362	24134	24336	1	lcl|ISS1M_IS6_unknown	808	262	60	-1	No definition line found
123	8.92E-63	127	99%	99%	LM69_scaffold_10	-	37362	16593	16719	1	lcl|ISS1M_IS6_unknown	808	429	303	-1	No definition line found
44	1.24E-15	80	89%	89%	LM69_scaffold_10	-	37362	16752	16831	1	lcl|ISS1M_IS6_unknown	808	231	152	-1	No definition line found
39	1.20E-12	103	84%	84%	LM69_scaffold_10	-	37362	16233	16335	1	lcl|ISS1M_IS6_unknown	808	357	255	-1	No definition line found
29	1.11E-06	89	83%	83%	LM69_scaffold_10	-	37362	16428	16516	1	lcl|ISS1M_IS6_unknown	808	162	74	-1	No definition line found
470	0	506	98%	98%	LM69_scaffold_10	-	37362	23627	24132	1	lcl|ISS1E_IS6_unknown	808	808	303	-1	No definition line found
203	1.62E-110	203	100%	100%	LM69_scaffold_10	-	37362	24134	24336	1	lcl|ISS1E_IS6_unknown	808	262	60	-1	No definition line found
127	3.66E-65	127	100%	100%	LM69_scaffold_10	-	37362	16593	16719	1	lcl|ISS1E_IS6_unknown	808	429	303	-1	No definition line found
50	3.26E-19	158	83%	83%	LM69_scaffold_10	-	37362	16752	16909	1	lcl|ISS1E_IS6_unknown	808	231	74	-1	No definition line found
39	1.20E-12	103	84%	84%	LM69_scaffold_10	-	37362	16233	16335	1	lcl|ISS1E_IS6_unknown	808	357	255	-1	No definition line found
33	4.55E-09	89	84%	84%	LM69_scaffold_10	-	37362	16428	16516	1	lcl|ISS1E_IS6_unknown	808	162	74	-1	No definition line found
462	0	506	98%	98%	LM69_scaffold_10	-	37362	23627	24132	1	lcl|ISS1D_IS6_unknown	808	808	303	-1	No definition line found
203	1.62E-110	203	100%	100%	LM69_scaffold_10	-	37362	24134	24336	1	lcl|ISS1D_IS6_unknown	808	262	60	-1	No definition line found
127	3.66E-65	127	100%	100%	LM69_scaffold_10	-	37362	16593	16719	1	lcl|ISS1D_IS6_unknown	808	429	303	-1	No definition line found
50	3.26E-19	158	83%	83%	LM69_scaffold_10	-	37362	16752	16909	1	lcl|ISS1D_IS6_unknown	808	231	74	-1	No definition line found
39	1.20E-12	103	84%	84%	LM69_scaffold_10	-	37362	16233	16335	1	lcl|ISS1D_IS6_unknown	808	357	255	-1	No definition line found
33	4.55E-09	89	84%	84%	LM69_scaffold_10	-	37362	16428	16516	1	lcl|ISS1D_IS6_unknown	808	162	74	-1	No definition line found
440	0	508	97%	97%	LM69_scaffold_10	-	37362	23627	24132	1	lcl|ISS1CH_IS6_unknown	809	1	507	1	No definition line found
203	1.62E-110	203	100%	100%	LM69_scaffold_10	-	37362	24134	24336	1	lcl|ISS1CH_IS6_unknown	809	548	750	1	No definition line found
119	2.18E-60	127	98%	98%	LM69_scaffold_10	-	37362	16593	16719	1	lcl|ISS1CH_IS6_unknown	809	381	507	1	No definition line found
50	3.26E-19	158	83%	83%	LM69_scaffold_10	-	37362	16752	16909	1	lcl|ISS1CH_IS6_unknown	809	579	736	1	No definition line found
35	2.91E-10	103	83%	83%	LM69_scaffold_10	-	37362	16233	16335	1	lcl|ISS1CH_IS6_unknown	809	453	555	1	No definition line found
33	4.55E-09	89	84%	84%	LM69_scaffold_10	-	37362	16428	16516	1	lcl|ISS1CH_IS6_unknown	809	648	736	1	No definition line found
255	1.51E-141	443	89%	89%	LM69_scaffold_10	-	37362	23690	24132	1	lcl|IS946V_IS6_unknown	808	745	303	-1	No definition line found
145	6.64E-76	181	95%	95%	LM69_scaffold_10	-	37362	24135	24315	1	lcl|IS946V_IS6_unknown	808	261	81	-1	No definition line found
107	3.15E-53	127	96%	96%	LM69_scaffold_10	-	37362	16593	16719	1	lcl|IS946V_IS6_unknown	808	429	303	-1	No definition line found
71	9.58E-32	639	78%	78%	LM69_scaffold_10	-	37362	15879	16516	1	lcl|IS946V_IS6_unknown	808	711	74	-1	No definition line found
62	2.25E-26	154	85%	85%	LM69_scaffold_10	-	37362	16749	16902	1	lcl|IS946V_IS6_unknown	808	234	81	-1	No definition line found
247	8.99E-137	263	98%	98%	LM69_scaffold_10	-	37362	16721	16983	1	lcl|IS1216E_IS6_unknown	808	263	1	-1	No definition line found
204	4.11E-111	672	83%	83%	LM69_scaffold_10	-	37362	15846	16517	1	lcl|IS1216E_IS6_unknown	808	745	74	-1	No definition line found
54	1.34E-21	158	84%	84%	LM69_scaffold_10	-	37362	24165	24322	1	lcl|IS1216E_IS6_unknown	808	232	75	-1	No definition line found
54	1.34E-21	182	82%	82%	LM69_scaffold_10	-	37362	23691	23872	1	lcl|IS1216E_IS6_unknown	808	745	564	-1	No definition line found
38	4.72E-12	110	84%	84%	LM69_scaffold_10	-	37362	24015	24124	1	lcl|IS1216E_IS6_unknown	808	421	312	-1	No definition line found
38	4.72E-12	110	84%	84%	LM69_scaffold_10	-	37362	16602	16711	1	lcl|IS1216E_IS6_unknown	808	421	312	-1	No definition line found
243	2.19E-134	263	98%	98%	LM69_scaffold_10	-	37362	16721	16983	1	lcl|ISS1W_IS6_unknown	809	263	1	-1	No definition line found
154	2.83E-81	678	81%	81%	LM69_scaffold_10	-	37362	15840	16517	1	lcl|ISS1W_IS6_unknown	809	751	74	-1	No definition line found
107	3.15E-53	183	90%	90%	LM69_scaffold_10	-	37362	23690	23872	1	lcl|ISS1W_IS6_unknown	809	746	564	-1	No definition line found
50	3.26E-19	158	83%	83%	LM69_scaffold_10	-	37362	24165	24322	1	lcl|ISS1W_IS6_unknown	809	232	75	-1	No definition line found
38	4.72E-12	110	84%	84%	LM69_scaffold_10	-	37362	24015	24124	1	lcl|ISS1W_IS6_unknown	809	421	312	-1	No definition line found
38	4.72E-12	110	84%	84%	LM69_scaffold_10	-	37362	16602	16711	1	lcl|ISS1W_IS6_unknown	809	421	312	-1	No definition line found
239	5.34E-132	263	98%	98%	LM69_scaffold_10	-	37362	16721	16983	1	lcl|IS1216V_IS6_unknown	809	263	1	-1	No definition line found
200	1.00E-108	672	82%	82%	LM69_scaffold_10	-	37362	15846	16517	1	lcl|IS1216V_IS6_unknown	809	745	74	-1	No definition line found
54	1.34E-21	158	84%	84%	LM69_scaffold_10	-	37362	24165	24322	1	lcl|IS1216V_IS6_unknown	809	232	75	-1	No definition line found
54	1.34E-21	182	82%	82%	LM69_scaffold_10	-	37362	23691	23872	1	lcl|IS1216V_IS6_unknown	809	745	564	-1	No definition line found
38	4.72E-12	110	84%	84%	LM69_scaffold_10	-	37362	24015	24124	1	lcl|IS1216V_IS6_unknown	809	421	312	-1	No definition line found
38	4.72E-12	110	84%	84%	LM69_scaffold_10	-	37362	16602	16711	1	lcl|IS1216V_IS6_unknown	809	421	312	-1	No definition line found
239	5.34E-132	263	98%	98%	LM69_scaffold_10	-	37362	16721	16983	1	lcl|IS1216_IS6_unknown	809	263	1	-1	No definition line found
184	3.54E-99	672	82%	82%	LM69_scaffold_10	-	37362	15846	16517	1	lcl|IS1216_IS6_unknown	809	745	74	-1	No definition line found
54	1.34E-21	158	84%	84%	LM69_scaffold_10	-	37362	24165	24322	1	lcl|IS1216_IS6_unknown	809	232	75	-1	No definition line found
54	1.34E-21	182	82%	82%	LM69_scaffold_10	-	37362	23691	23872	1	lcl|IS1216_IS6_unknown	809	745	564	-1	No definition line found
30	2.81E-07	110	82%	82%	LM69_scaffold_10	-	37362	24015	24124	1	lcl|IS1216_IS6_unknown	809	421	312	-1	No definition line found
30	2.81E-07	110	82%	82%	LM69_scaffold_10	-	37362	16602	16711	1	lcl|IS1216_IS6_unknown	809	421	312	-1	No definition line found
219	4.60E-120	443	87%	87%	LM69_scaffold_10	-	37362	23690	24132	1	lcl|ISLgar4_IS6_unknown	809	746	304	-1	No definition line found
211	2.73E-115	235	97%	97%	LM69_scaffold_10	-	37362	16749	16983	1	lcl|ISLgar4_IS6_unknown	809	235	1	-1	No definition line found
87	2.71E-41	127	92%	92%	LM69_scaffold_10	-	37362	16593	16719	1	lcl|ISLgar4_IS6_unknown	809	430	304	-1	No definition line found
71	9.58E-32	683	78%	78%	LM69_scaffold_10	-	37362	15835	16517	1	lcl|ISLgar4_IS6_unknown	809	756	74	-1	No definition line found
56	8.56E-23	188	82%	82%	LM69_scaffold_10	-	37362	24135	24322	1	lcl|ISLgar4_IS6_unknown	809	262	75	-1	No definition line found
203	1.62E-110	443	86%	86%	LM69_scaffold_10	-	37362	23690	24132	1	lcl|ISS1T_IS6_unknown	808	745	303	-1	No definition line found
93	7.13E-45	181	88%	88%	LM69_scaffold_10	-	37362	24135	24315	1	lcl|ISS1T_IS6_unknown	808	261	81	-1	No definition line found
67	2.34E-29	179	84%	84%	LM69_scaffold_10	-	37362	15879	16057	1	lcl|ISS1T_IS6_unknown	808	711	533	-1	No definition line found
59	1.39E-24	127	87%	87%	LM69_scaffold_10	-	37362	16593	16719	1	lcl|ISS1T_IS6_unknown	808	429	303	-1	No definition line found
58	5.49E-24	290	80%	80%	LM69_scaffold_10	-	37362	16227	16516	1	lcl|ISS1T_IS6_unknown	808	363	74	-1	No definition line found
46	7.95E-17	154	82%	82%	LM69_scaffold_10	-	37362	16749	16902	1	lcl|ISS1T_IS6_unknown	808	234	81	-1	No definition line found
203	1.62E-110	443	86%	86%	LM69_scaffold_10	-	37362	23690	24132	1	lcl|ISS1S_IS6_unknown	808	745	303	-1	No definition line found
81	1.03E-37	181	86%	86%	LM69_scaffold_10	-	37362	24135	24315	1	lcl|ISS1S_IS6_unknown	808	261	81	-1	No definition line found
67	2.34E-29	179	84%	84%	LM69_scaffold_10	-	37362	15879	16057	1	lcl|ISS1S_IS6_unknown	808	711	533	-1	No definition line found
66	9.23E-29	290	81%	81%	LM69_scaffold_10	-	37362	16227	16516	1	lcl|ISS1S_IS6_unknown	808	363	74	-1	No definition line found
59	1.39E-24	127	87%	87%	LM69_scaffold_10	-	37362	16593	16719	1	lcl|ISS1S_IS6_unknown	808	429	303	-1	No definition line found
54	1.34E-21	154	84%	84%	LM69_scaffold_10	-	37362	16749	16902	1	lcl|ISS1S_IS6_unknown	808	234	81	-1	No definition line found
203	1.62E-110	443	86%	86%	LM69_scaffold_10	-	37362	23690	24132	1	lcl|ISS1B_IS6_unknown	808	745	303	-1	No definition line found
85	4.24E-40	181	87%	87%	LM69_scaffold_10	-	37362	24135	24315	1	lcl|ISS1B_IS6_unknown	808	261	81	-1	No definition line found
78	6.37E-36	638	78%	78%	LM69_scaffold_10	-	37362	15879	16516	1	lcl|ISS1B_IS6_unknown	808	711	74	-1	No definition line found
59	1.39E-24	127	87%	87%	LM69_scaffold_10	-	37362	16593	16719	1	lcl|ISS1B_IS6_unknown	808	429	303	-1	No definition line found
50	3.26E-19	154	83%	83%	LM69_scaffold_10	-	37362	16749	16902	1	lcl|ISS1B_IS6_unknown	808	234	81	-1	No definition line found
203	1.62E-110	443	86%	86%	LM69_scaffold_10	-	37362	23690	24132	1	lcl|ISS1A_IS6_unknown	807	745	303	-1	No definition line found
170	8.01E-91	202	96%	96%	LM69_scaffold_10	-	37362	24135	24336	1	lcl|ISS1A_IS6_unknown	807	261	60	-1	No definition line found
67	2.34E-29	179	84%	84%	LM69_scaffold_10	-	37362	15879	16057	1	lcl|ISS1A_IS6_unknown	807	711	533	-1	No definition line found
59	1.39E-24	127	87%	87%	LM69_scaffold_10	-	37362	16593	16719	1	lcl|ISS1A_IS6_unknown	807	429	303	-1	No definition line found
43	4.90E-15	83	88%	88%	LM69_scaffold_10	-	37362	16749	16831	1	lcl|ISS1A_IS6_unknown	807	234	152	-1	No definition line found
35	2.91E-10	99	84%	84%	LM69_scaffold_10	-	37362	16227	16325	1	lcl|ISS1A_IS6_unknown	807	363	265	-1	No definition line found
30	2.81E-07	62	87%	87%	LM69_scaffold_10	-	37362	16455	16516	1	lcl|ISS1A_IS6_unknown	807	135	74	-1	No definition line found
199	3.96E-108	443	86%	86%	LM69_scaffold_10	-	37362	23690	24132	1	lcl|ISS1X_IS6_unknown	808	64	506	1	No definition line found
82	2.61E-38	638	78%	78%	LM69_scaffold_10	-	37362	15879	16516	1	lcl|ISS1X_IS6_unknown	808	98	735	1	No definition line found
81	1.03E-37	181	86%	86%	LM69_scaffold_10	-	37362	24135	24315	1	lcl|ISS1X_IS6_unknown	808	548	728	1	No definition line found
55	3.38E-22	127	86%	86%	LM69_scaffold_10	-	37362	16593	16719	1	lcl|ISS1X_IS6_unknown	808	380	506	1	No definition line found
54	1.34E-21	154	84%	84%	LM69_scaffold_10	-	37362	16749	16902	1	lcl|ISS1X_IS6_unknown	808	575	728	1	No definition line found
195	9.65E-106	443	86%	86%	LM69_scaffold_10	-	37362	23690	24132	1	lcl|ISS1RS_IS6_unknown	808	745	303	-1	No definition line found
89	1.74E-42	181	87%	87%	LM69_scaffold_10	-	37362	24135	24315	1	lcl|ISS1RS_IS6_unknown	808	261	81	-1	No definition line found
63	5.69E-27	179	84%	84%	LM69_scaffold_10	-	37362	15879	16057	1	lcl|ISS1RS_IS6_unknown	808	711	533	-1	No definition line found
62	2.25E-26	290	80%	80%	LM69_scaffold_10	-	37362	16227	16516	1	lcl|ISS1RS_IS6_unknown	808	363	74	-1	No definition line found
55	3.38E-22	127	86%	86%	LM69_scaffold_10	-	37362	16593	16719	1	lcl|ISS1RS_IS6_unknown	808	429	303	-1	No definition line found
50	3.26E-19	154	83%	83%	LM69_scaffold_10	-	37362	16749	16902	1	lcl|ISS1RS_IS6_unknown	808	234	81	-1	No definition line found
183	1.40E-98	443	85%	85%	LM69_scaffold_10	-	37362	23690	24132	1	lcl|ISS1Z_IS6_unknown	808	745	303	-1	No definition line found
85	4.24E-40	181	87%	87%	LM69_scaffold_10	-	37362	24135	24315	1	lcl|ISS1Z_IS6_unknown	808	261	81	-1	No definition line found
62	2.25E-26	290	80%	80%	LM69_scaffold_10	-	37362	16227	16516	1	lcl|ISS1Z_IS6_unknown	808	363	74	-1	No definition line found
59	1.39E-24	179	83%	83%	LM69_scaffold_10	-	37362	15879	16057	1	lcl|ISS1Z_IS6_unknown	808	711	533	-1	No definition line found
56	8.56E-23	172	83%	83%	LM69_scaffold_10	-	37362	16731	16902	1	lcl|ISS1Z_IS6_unknown	808	252	81	-1	No definition line found
55	3.38E-22	127	86%	86%	LM69_scaffold_10	-	37362	16593	16719	1	lcl|ISS1Z_IS6_unknown	808	429	303	-1	No definition line found
129	2.34E-66	670	80%	80%	LM69_scaffold_10	-	37362	15835	16504	1	lcl|ISEnfa1_IS6_unknown	800	747	88	-1	No definition line found
66	9.23E-29	222	83%	83%	LM69_scaffold_10	-	37362	16721	16941	1	lcl|ISEnfa1_IS6_unknown	800	264	43	-1	No definition line found
44	1.24E-15	128	84%	84%	LM69_scaffold_10	-	37362	23757	23884	1	lcl|ISEnfa1_IS6_unknown	800	670	543	-1	No definition line found
33	4.55E-09	125	82%	82%	LM69_scaffold_10	-	37362	24003	24127	1	lcl|ISEnfa1_IS6_unknown	800	434	310	-1	No definition line found
32	1.80E-08	80	85%	85%	LM69_scaffold_10	-	37362	16635	16714	1	lcl|ISEnfa1_IS6_unknown	800	389	310	-1	No definition line found
30	2.81E-07	146	80%	80%	LM69_scaffold_10	-	37362	24165	24310	1	lcl|ISEnfa1_IS6_unknown	800	233	88	-1	No definition line found
72	2.43E-32	192	85%	85%	LM69_scaffold_10	-	37362	23709	23899	1	lcl|ISTeha2_IS6_unknown	809	726	536	-1	No definition line found
66	9.23E-29	274	81%	81%	LM69_scaffold_10	-	37362	16245	16518	1	lcl|ISTeha2_IS6_unknown	809	345	72	-1	No definition line found
62	2.25E-26	190	83%	83%	LM69_scaffold_10	-	37362	16721	16910	1	lcl|ISTeha2_IS6_unknown	809	262	73	-1	No definition line found
50	3.26E-19	158	83%	83%	LM69_scaffold_10	-	37362	24165	24322	1	lcl|ISTeha2_IS6_unknown	809	231	74	-1	No definition line found
47	2.01E-17	163	82%	82%	LM69_scaffold_10	-	37362	10010	10172	1	lcl|IS712_IS21_unknown	2163	634	796	1	No definition line found
34	1.15E-09	50	92%	92%	LM69_scaffold_10	-	37362	9349	9398	1	lcl|IS712_IS21_unknown	2163	1	50	1	No definition line found
30	2.81E-07	50	90%	90%	LM69_scaffold_10	-	37362	117	166	1	lcl|IS712_IS21_unknown	2163	50	1	-1	No definition line found
30	2.81E-07	62	87%	87%	LM69_scaffold_10	-	37362	9781	9842	1	lcl|IS712_IS21_unknown	2163	408	469	1	No definition line found
38	4.72E-12	38	100%	100%	LM69_scaffold_10	-	37362	30786	30823	1	lcl|ISLmo3_IS6_unknown	807	770	807	1	No definition line found
28	4.38E-06	60	87%	87%	LM69_scaffold_10	-	37362	24005	24064	1	lcl|ISLmo3_IS6_unknown	807	429	370	-1	No definition line found
29	1.11E-06	37	95%	95%	LM69_scaffold_10	-	37362	16003	16039	1	lcl|ISSau6_IS6_unknown	793	572	536	-1	No definition line found
29	1.11E-06	37	95%	95%	LM69_scaffold_10	-	37362	16003	16039	1	lcl|IS257-2_IS6_unknown	790	570	534	-1	No definition line found
1286	0	1286	100%	100%	LM69_scaffold_14	-	20304	4488	5773	1	lcl|ISLmo5_IS3_unknown	1286	1286	1	-1	No definition line found
127	1.99E-65	127	100%	100%	LM69_scaffold_14	-	20304	20178	20304	1	lcl|ISLmo7_IS21_unknown	2164	1	127	1	No definition line found
37	1.01E-11	61	90%	90%	LM69_scaffold_14	-	20304	5396	5456	1	lcl|ISLse3_IS3_unknown	1265	365	305	-1	No definition line found
34	6.25E-10	50	92%	92%	LM69_scaffold_14	-	20304	20178	20227	1	lcl|IS712_IS21_unknown	2163	1	50	1	No definition line found
29	6.02E-07	77	86%	86%	LM69_scaffold_14	-	20304	5407	5483	1	lcl|IS-LL6_IS3_IS3	1254	351	276	-1	No definition line found
123	3.16E-63	123	100%	100%	LM69_scaffold_15	-	13258	13136	13258	1	lcl|ISLmo1_IS3_IS150	1228	1228	1106	-1	No definition line found
1200	0	1228	100%	100%	LM69_scaffold_21	-	1249	5	1231	1	lcl|ISLmo1_IS3_IS150	1228	1228	1	-1	No definition line found
38	1.56E-13	46	96%	96%	LM69_scaffold_21	-	1249	864	909	1	lcl|ISSau4_IS3_IS150	1261	382	337	-1	No definition line found
37	6.16E-13	73	88%	88%	LM69_scaffold_21	-	1249	1021	1093	1	lcl|ISSau4_IS3_IS150	1261	225	153	-1	No definition line found
35	9.63E-12	67	88%	88%	LM69_scaffold_21	-	1249	183	249	1	lcl|ISSau4_IS3_IS150	1261	1070	1004	-1	No definition line found
26	2.26E-06	78	83%	83%	LM69_scaffold_21	-	1249	172	249	1	lcl|ISErh1_IS3_IS150	1280	1099	1022	-1	No definition line found
25	8.93E-06	33	94%	94%	LM69_scaffold_21	-	1249	865	897	1	lcl|ISBsu1_IS3_IS150	1289	400	368	-1	No definition line found
127	7.46E-67	127	100%	100%	LM69_scaffold_24	-	777	1	127	1	lcl|ISLmo7_IS21_unknown	2164	2038	2164	1	No definition line found
26	1.39E-06	30	97%	97%	LM69_scaffold_24	-	777	748	777	1	lcl|ISLse3_IS3_unknown	1265	1236	1265	1	No definition line found
34	3.76E-08	46	93%	93%	LM70_scaffold_1	-	1222892	205687	205732	1	lcl|ISLmo10_IS1182_unknown	1522	1	46	1	No definition line found
33	1.49E-07	45	93%	93%	LM70_scaffold_1	-	1222892	1117082	1117126	1	lcl|ISLse1_IS3_IS150	1506	74	30	-1	No definition line found
60	1.86E-24	80	94%	94%	LM70_scaffold_5	-	198172	183227	183306	1	lcl|ISLmo1_IS3_IS150	1228	1149	1228	1	No definition line found
58	2.91E-23	152	85%	85%	LM70_scaffold_5	-	198172	183081	183229	1	lcl|ISLmo1_IS3_IS150	1228	29	180	1	No definition line found
1257	0	1257	100%	100%	LM70_scaffold_9	-	30126	8271	9527	1	lcl|ISLmo8_IS3_IS3	1257	1	1257	1	No definition line found
864	0	864	100%	100%	LM70_scaffold_9	-	30126	1	864	1	lcl|ISLmo9_IS3_IS150	1473	864	1	-1	No definition line found
730	0	730	100%	100%	LM70_scaffold_9	-	30126	29397	30126	1	lcl|ISLmo9_IS3_IS150	1473	1473	744	-1	No definition line found
47	1.62E-17	55	96%	96%	LM70_scaffold_9	-	30126	4019	4073	1	lcl|ISLmo9_IS3_IS150	1473	55	1	-1	No definition line found
31	5.73E-08	43	93%	93%	LM70_scaffold_9	-	30126	871	913	1	lcl|ISEnfa4_IS256_unknown	1324	43	1	-1	No definition line found
31	5.73E-08	43	93%	93%	LM70_scaffold_9	-	30126	871	913	1	lcl|IS256_IS256_unknown	1324	43	1	-1	No definition line found
33	1.80E-07	45	93%	93%	LM71_scaffold_1	-	1477440	101784	101828	1	lcl|ISLse1_IS3_IS150	1506	30	74	1	No definition line found
108	9.56E-53	108	100%	100%	LM71_scaffold_2	-	448045	447938	448045	1	lcl|ISLmo1_IS3_IS150	1228	1228	1121	-1	No definition line found
283	2.29E-157	287	100%	100%	LM71_scaffold_3	-	289626	1	287	1	lcl|ISLmo1_IS3_IS150	1228	287	1	-1	No definition line found
33	3.52E-08	73	86%	86%	LM71_scaffold_3	-	289626	77	149	1	lcl|ISSau4_IS3_IS150	1261	225	153	-1	No definition line found
279	1.25E-155	287	99%	99%	LM71_scaffold_7	-	64738	1	287	1	lcl|ISLmo1_IS3_IS150	1228	287	1	-1	No definition line found
37	3.23E-11	73	88%	88%	LM71_scaffold_7	-	64738	77	149	1	lcl|ISSau4_IS3_IS150	1261	225	153	-1	No definition line found
108	4.02E-55	108	100%	100%	LM71_scaffold_11	-	1898	1791	1898	1	lcl|ISLmo1_IS3_IS150	1228	1228	1121	-1	No definition line found
33	5.86E-08	45	93%	93%	LM72_scaffold_3	-	481579	105519	105563	1	lcl|ISLse1_IS3_IS150	1506	30	74	1	No definition line found
58	2.06E-23	152	85%	85%	LM72_scaffold_6	-	140321	125346	125494	1	lcl|ISLmo1_IS3_IS150	1228	29	180	1	No definition line found
56	3.21E-22	80	92%	92%	LM72_scaffold_6	-	140321	125492	125571	1	lcl|ISLmo1_IS3_IS150	1228	1149	1228	1	No definition line found
80	3.50E-36	116	92%	92%	LM74_scaffold_5	-	321189	2	117	1	lcl|ISLmo10_IS1182_unknown	1522	116	1	-1	No definition line found
80	2.45E-36	116	92%	92%	LM74_scaffold_6	-	224892	224776	224891	1	lcl|ISLmo10_IS1182_unknown	1522	1	116	1	No definition line found
34	6.92E-09	46	93%	93%	LM74_scaffold_6	-	224892	152938	152983	1	lcl|ISLmo10_IS1182_unknown	1522	1	46	1	No definition line found
80	1.28E-36	116	92%	92%	LM74_scaffold_8	-	117675	4	119	1	lcl|ISLmo10_IS1182_unknown	1522	116	1	-1	No definition line found
80	6.55E-37	116	92%	92%	LM74_scaffold_10	-	60042	2	117	1	lcl|ISLmo10_IS1182_unknown	1522	116	1	-1	No definition line found
62	1.89E-26	152	86%	86%	LM74_scaffold_13	-	31418	15707	15855	1	lcl|ISLmo1_IS3_IS150	1228	180	29	-1	No definition line found
60	2.95E-25	80	94%	94%	LM74_scaffold_13	-	31418	15630	15709	1	lcl|ISLmo1_IS3_IS150	1228	1228	1149	-1	No definition line found
80	3.16E-37	116	92%	92%	LM74_scaffold_14	-	28973	28856	28971	1	lcl|ISLmo10_IS1182_unknown	1522	1	116	1	No definition line found
80	2.84E-37	116	92%	92%	LM74_scaffold_15	-	25987	3	118	1	lcl|ISLmo10_IS1182_unknown	1522	116	1	-1	No definition line found
80	2.84E-37	116	92%	92%	LM74_scaffold_15	-	25987	25871	25986	1	lcl|ISLmo10_IS1182_unknown	1522	1	116	1	No definition line found
80	1.75E-37	116	92%	92%	LM74_scaffold_17	-	16000	4	119	1	lcl|ISLmo10_IS1182_unknown	1522	116	1	-1	No definition line found
28	1.88E-06	68	88%	88%	LM74_scaffold_17	-	16000	15931	15997	1	lcl|ISLmo10_IS1182_unknown	1522	1474	1408	-1	No definition line found
328	0	580	89%	89%	LM74_scaffold_21	-	585	4	583	1	lcl|ISLmo10_IS1182_unknown	1522	1243	664	-1	No definition line found
46	1.21E-18	82	89%	89%	LM74_scaffold_21	-	585	476	557	1	lcl|ISEfa7_IS1182_unknown	1536	775	694	-1	No definition line found
35	4.45E-12	71	87%	87%	LM74_scaffold_21	-	585	477	547	1	lcl|ISEfa12_IS1182_unknown	1517	767	697	-1	No definition line found
302	1.80E-171	506	90%	90%	LM74_scaffold_22	-	511	5	510	1	lcl|ISLmo10_IS1182_unknown	1522	506	1	-1	No definition line found
33	6.04E-11	73	86%	86%	LM74_scaffold_22	-	511	135	207	1	lcl|ISBcl1_IS1182_unknown	1536	378	306	-1	No definition line found
28	5.82E-08	124	81%	81%	LM74_scaffold_22	-	511	86	209	1	lcl|ISBsp5_IS1182_unknown	1744	598	475	-1	No definition line found
26	9.09E-07	78	83%	83%	LM74_scaffold_22	-	511	142	219	1	lcl|ISBpu1_IS1182_unknown	1709	350	273	-1	No definition line found
34	1.75E-08	46	93%	93%	LM75_scaffold_1	-	568011	539234	539279	1	lcl|ISLmo10_IS1182_unknown	1522	46	1	-1	No definition line found
58	2.89E-23	152	85%	85%	LM75_scaffold_5	-	197386	182288	182436	1	lcl|ISLmo1_IS3_IS150	1228	29	180	1	No definition line found
56	4.52E-22	80	92%	92%	LM75_scaffold_5	-	197386	182434	182513	1	lcl|ISLmo1_IS3_IS150	1228	1149	1228	1	No definition line found
1286	0	1286	100%	100%	LM75_scaffold_10	-	80964	74375	75660	1	lcl|ISLmo5_IS3_unknown	1286	1286	1	-1	No definition line found
812	0	812	100%	100%	LM75_scaffold_10	-	80964	5174	5985	1	lcl|ISLmo4_IS6_unknown	812	812	1	-1	No definition line found
40	6.55E-13	140	82%	82%	LM75_scaffold_10	-	80964	16809	16948	1	lcl|ISLmo4_IS6_unknown	812	715	576	-1	No definition line found
39	2.59E-12	103	84%	84%	LM75_scaffold_10	-	80964	17163	17265	1	lcl|ISLmo4_IS6_unknown	812	361	259	-1	No definition line found
33	9.85E-09	89	84%	84%	LM75_scaffold_10	-	80964	17358	17446	1	lcl|ISLmo4_IS6_unknown	812	166	78	-1	No definition line found
807	0	807	100%	100%	LM75_scaffold_10	-	80964	23892	24698	1	lcl|ISLmo3_IS6_unknown	807	1	807	1	No definition line found
28	9.49E-06	60	87%	87%	LM75_scaffold_10	-	80964	17090	17149	1	lcl|ISLmo3_IS6_unknown	807	429	370	-1	No definition line found
784	0	808	99%	99%	LM75_scaffold_10	-	80964	16712	17519	1	lcl|IS1297_IS6_unknown	808	808	1	-1	No definition line found
41	1.66E-13	157	82%	82%	LM75_scaffold_10	-	80964	5571	5727	1	lcl|IS1297_IS6_unknown	808	411	255	-1	No definition line found
33	9.85E-09	89	84%	84%	LM75_scaffold_10	-	80964	5820	5908	1	lcl|IS1297_IS6_unknown	808	162	74	-1	No definition line found
29	2.40E-06	69	86%	86%	LM75_scaffold_10	-	80964	24252	24320	1	lcl|IS1297_IS6_unknown	808	362	430	1	No definition line found
772	0	808	99%	99%	LM75_scaffold_10	-	80964	16712	17519	1	lcl|ISS1N_IS6_unknown	808	808	1	-1	No definition line found
39	2.59E-12	103	84%	84%	LM75_scaffold_10	-	80964	5625	5727	1	lcl|ISS1N_IS6_unknown	808	357	255	-1	No definition line found
770	0	806	99%	99%	LM75_scaffold_10	-	80964	16712	17517	1	lcl|ISS1E_IS6_unknown	808	808	3	-1	No definition line found
39	2.59E-12	103	84%	84%	LM75_scaffold_10	-	80964	5625	5727	1	lcl|ISS1E_IS6_unknown	808	357	255	-1	No definition line found
33	9.85E-09	89	84%	84%	LM75_scaffold_10	-	80964	5820	5908	1	lcl|ISS1E_IS6_unknown	808	162	74	-1	No definition line found
28	9.49E-06	60	87%	87%	LM75_scaffold_10	-	80964	24261	24320	1	lcl|ISS1E_IS6_unknown	808	371	430	1	No definition line found
759	0	807	99%	99%	LM75_scaffold_10	-	80964	16712	17518	1	lcl|ISS1M_IS6_unknown	808	808	2	-1	No definition line found
39	2.59E-12	103	84%	84%	LM75_scaffold_10	-	80964	5625	5727	1	lcl|ISS1M_IS6_unknown	808	357	255	-1	No definition line found
29	2.40E-06	89	83%	83%	LM75_scaffold_10	-	80964	5820	5908	1	lcl|ISS1M_IS6_unknown	808	162	74	-1	No definition line found
756	0	808	98%	98%	LM75_scaffold_10	-	80964	16712	17519	1	lcl|ISS1D_IS6_unknown	808	808	1	-1	No definition line found
39	2.59E-12	103	84%	84%	LM75_scaffold_10	-	80964	5625	5727	1	lcl|ISS1D_IS6_unknown	808	357	255	-1	No definition line found
33	9.85E-09	89	84%	84%	LM75_scaffold_10	-	80964	5820	5908	1	lcl|ISS1D_IS6_unknown	808	162	74	-1	No definition line found
28	9.49E-06	60	87%	87%	LM75_scaffold_10	-	80964	24261	24320	1	lcl|ISS1D_IS6_unknown	808	371	430	1	No definition line found
729	0	805	98%	98%	LM75_scaffold_10	-	80964	16712	17514	1	lcl|ISS1CH_IS6_unknown	809	1	803	1	No definition line found
35	6.31E-10	103	83%	83%	LM75_scaffold_10	-	80964	5625	5727	1	lcl|ISS1CH_IS6_unknown	809	453	555	1	No definition line found
33	9.85E-09	89	84%	84%	LM75_scaffold_10	-	80964	5820	5908	1	lcl|ISS1CH_IS6_unknown	809	648	736	1	No definition line found
518	0	518	100%	100%	LM75_scaffold_10	-	80964	5986	6503	1	lcl|ISLmo6_IS30_unknown	1056	518	1	-1	No definition line found
457	0	745	90%	90%	LM75_scaffold_10	-	80964	16775	17519	1	lcl|ISS1A_IS6_unknown	807	745	1	-1	No definition line found
67	5.06E-29	179	84%	84%	LM75_scaffold_10	-	80964	5271	5449	1	lcl|ISS1A_IS6_unknown	807	711	533	-1	No definition line found
35	6.31E-10	99	84%	84%	LM75_scaffold_10	-	80964	5619	5717	1	lcl|ISS1A_IS6_unknown	807	363	265	-1	No definition line found
30	6.08E-07	62	87%	87%	LM75_scaffold_10	-	80964	5847	5908	1	lcl|ISS1A_IS6_unknown	807	135	74	-1	No definition line found
449	0	745	90%	90%	LM75_scaffold_10	-	80964	16775	17519	1	lcl|IS946V_IS6_unknown	808	745	1	-1	No definition line found
71	2.08E-31	639	78%	78%	LM75_scaffold_10	-	80964	5271	5908	1	lcl|IS946V_IS6_unknown	808	711	74	-1	No definition line found
28	9.49E-06	60	87%	87%	LM75_scaffold_10	-	80964	24261	24320	1	lcl|IS946V_IS6_unknown	808	371	430	1	No definition line found
341	0	745	86%	86%	LM75_scaffold_10	-	80964	16775	17519	1	lcl|ISS1T_IS6_unknown	808	745	1	-1	No definition line found
67	5.06E-29	179	84%	84%	LM75_scaffold_10	-	80964	5271	5449	1	lcl|ISS1T_IS6_unknown	808	711	533	-1	No definition line found
58	1.19E-23	290	80%	80%	LM75_scaffold_10	-	80964	5619	5908	1	lcl|ISS1T_IS6_unknown	808	363	74	-1	No definition line found
40	6.55E-13	92	86%	86%	LM75_scaffold_10	-	80964	24033	24124	1	lcl|ISS1T_IS6_unknown	808	143	234	1	No definition line found
329	0	745	86%	86%	LM75_scaffold_10	-	80964	16775	17519	1	lcl|ISS1S_IS6_unknown	808	745	1	-1	No definition line found
67	5.06E-29	179	84%	84%	LM75_scaffold_10	-	80964	5271	5449	1	lcl|ISS1S_IS6_unknown	808	711	533	-1	No definition line found
66	2.00E-28	290	81%	81%	LM75_scaffold_10	-	80964	5619	5908	1	lcl|ISS1S_IS6_unknown	808	363	74	-1	No definition line found
36	1.60E-10	92	85%	85%	LM75_scaffold_10	-	80964	24033	24124	1	lcl|ISS1S_IS6_unknown	808	143	234	1	No definition line found
329	0	745	86%	86%	LM75_scaffold_10	-	80964	16775	17519	1	lcl|ISS1RS_IS6_unknown	808	745	1	-1	No definition line found
63	1.23E-26	179	84%	84%	LM75_scaffold_10	-	80964	5271	5449	1	lcl|ISS1RS_IS6_unknown	808	711	533	-1	No definition line found
62	4.87E-26	290	80%	80%	LM75_scaffold_10	-	80964	5619	5908	1	lcl|ISS1RS_IS6_unknown	808	363	74	-1	No definition line found
40	6.55E-13	92	86%	86%	LM75_scaffold_10	-	80964	24033	24124	1	lcl|ISS1RS_IS6_unknown	808	143	234	1	No definition line found
329	0	745	86%	86%	LM75_scaffold_10	-	80964	16775	17519	1	lcl|ISS1B_IS6_unknown	808	745	1	-1	No definition line found
78	1.38E-35	638	78%	78%	LM75_scaffold_10	-	80964	5271	5908	1	lcl|ISS1B_IS6_unknown	808	711	74	-1	No definition line found
37	4.04E-11	61	90%	90%	LM75_scaffold_10	-	80964	24064	24124	1	lcl|ISS1B_IS6_unknown	808	174	234	1	No definition line found
325	0	745	86%	86%	LM75_scaffold_10	-	80964	16775	17519	1	lcl|ISS1X_IS6_unknown	808	64	808	1	No definition line found
82	5.66E-38	638	78%	78%	LM75_scaffold_10	-	80964	5271	5908	1	lcl|ISS1X_IS6_unknown	808	98	735	1	No definition line found
36	1.60E-10	92	85%	85%	LM75_scaffold_10	-	80964	24033	24124	1	lcl|ISS1X_IS6_unknown	808	666	575	-1	No definition line found
304	1.88E-170	672	86%	86%	LM75_scaffold_10	-	80964	16775	17446	1	lcl|ISLgar4_IS6_unknown	809	746	75	-1	No definition line found
71	2.08E-31	683	78%	78%	LM75_scaffold_10	-	80964	5227	5909	1	lcl|ISLgar4_IS6_unknown	809	756	74	-1	No definition line found
301	1.16E-168	745	85%	85%	LM75_scaffold_10	-	80964	16775	17519	1	lcl|ISS1Z_IS6_unknown	808	745	1	-1	No definition line found
62	4.87E-26	290	80%	80%	LM75_scaffold_10	-	80964	5619	5908	1	lcl|ISS1Z_IS6_unknown	808	363	74	-1	No definition line found
59	3.01E-24	179	83%	83%	LM75_scaffold_10	-	80964	5271	5449	1	lcl|ISS1Z_IS6_unknown	808	711	533	-1	No definition line found
36	1.60E-10	92	85%	85%	LM75_scaffold_10	-	80964	24033	24124	1	lcl|ISS1Z_IS6_unknown	808	143	234	1	No definition line found
204	8.91E-111	672	83%	83%	LM75_scaffold_10	-	80964	5238	5909	1	lcl|IS1216E_IS6_unknown	808	745	74	-1	No definition line found
111	2.80E-55	347	83%	83%	LM75_scaffold_10	-	80964	17100	17446	1	lcl|IS1216E_IS6_unknown	808	421	75	-1	No definition line found
54	2.90E-21	182	82%	82%	LM75_scaffold_10	-	80964	16776	16957	1	lcl|IS1216E_IS6_unknown	808	745	564	-1	No definition line found
40	6.55E-13	136	82%	82%	LM75_scaffold_10	-	80964	24175	24310	1	lcl|IS1216E_IS6_unknown	808	286	421	1	No definition line found
200	2.17E-108	672	82%	82%	LM75_scaffold_10	-	80964	5238	5909	1	lcl|IS1216V_IS6_unknown	809	745	74	-1	No definition line found
103	1.66E-50	347	82%	82%	LM75_scaffold_10	-	80964	17100	17446	1	lcl|IS1216V_IS6_unknown	809	421	75	-1	No definition line found
54	2.90E-21	182	82%	82%	LM75_scaffold_10	-	80964	16776	16957	1	lcl|IS1216V_IS6_unknown	809	745	564	-1	No definition line found
40	6.55E-13	136	82%	82%	LM75_scaffold_10	-	80964	24175	24310	1	lcl|IS1216V_IS6_unknown	809	286	421	1	No definition line found
184	7.67E-99	672	82%	82%	LM75_scaffold_10	-	80964	5238	5909	1	lcl|IS1216_IS6_unknown	809	745	74	-1	No definition line found
95	9.89E-46	347	82%	82%	LM75_scaffold_10	-	80964	17100	17446	1	lcl|IS1216_IS6_unknown	809	421	75	-1	No definition line found
54	2.90E-21	182	82%	82%	LM75_scaffold_10	-	80964	16776	16957	1	lcl|IS1216_IS6_unknown	809	745	564	-1	No definition line found
40	6.55E-13	136	82%	82%	LM75_scaffold_10	-	80964	24175	24310	1	lcl|IS1216_IS6_unknown	809	286	421	1	No definition line found
154	6.12E-81	678	81%	81%	LM75_scaffold_10	-	80964	5232	5909	1	lcl|ISS1W_IS6_unknown	809	751	74	-1	No definition line found
107	6.83E-53	347	83%	83%	LM75_scaffold_10	-	80964	17100	17446	1	lcl|ISS1W_IS6_unknown	809	421	75	-1	No definition line found
107	6.83E-53	183	90%	90%	LM75_scaffold_10	-	80964	16775	16957	1	lcl|ISS1W_IS6_unknown	809	746	564	-1	No definition line found
40	6.55E-13	136	82%	82%	LM75_scaffold_10	-	80964	24175	24310	1	lcl|ISS1W_IS6_unknown	809	286	421	1	No definition line found
129	5.08E-66	670	80%	80%	LM75_scaffold_10	-	80964	5227	5896	1	lcl|ISEnfa1_IS6_unknown	800	747	88	-1	No definition line found
71	2.08E-31	347	80%	80%	LM75_scaffold_10	-	80964	17088	17434	1	lcl|ISEnfa1_IS6_unknown	800	434	88	-1	No definition line found
44	2.69E-15	128	84%	84%	LM75_scaffold_10	-	80964	16842	16969	1	lcl|ISEnfa1_IS6_unknown	800	670	543	-1	No definition line found
75	8.51E-34	279	82%	82%	LM75_scaffold_10	-	80964	17169	17446	1	lcl|ISTeha2_IS6_unknown	809	351	74	-1	No definition line found
72	5.25E-32	192	85%	85%	LM75_scaffold_10	-	80964	16794	16984	1	lcl|ISTeha2_IS6_unknown	809	726	536	-1	No definition line found
66	2.00E-28	274	81%	81%	LM75_scaffold_10	-	80964	5637	5910	1	lcl|ISTeha2_IS6_unknown	809	345	72	-1	No definition line found
37	4.04E-11	61	90%	90%	LM75_scaffold_10	-	80964	75283	75343	1	lcl|ISLse3_IS3_unknown	1265	365	305	-1	No definition line found
29	2.40E-06	37	95%	95%	LM75_scaffold_10	-	80964	5395	5431	1	lcl|ISSau6_IS6_unknown	793	572	536	-1	No definition line found
29	2.40E-06	37	95%	95%	LM75_scaffold_10	-	80964	5395	5431	1	lcl|IS257-2_IS6_unknown	790	570	534	-1	No definition line found
29	2.40E-06	77	86%	86%	LM75_scaffold_10	-	80964	75294	75370	1	lcl|IS-LL6_IS3_IS3	1254	351	276	-1	No definition line found
32	2.64E-07	76	88%	88%	LM76_scaffold_1	-	550528	1	75	1	lcl|ISLmo10_IS1182_unknown	1522	1400	1474	1	No definition line found
32	2.64E-07	76	88%	88%	LM76_scaffold_1	-	550528	550454	550528	1	lcl|ISLmo10_IS1182_unknown	1522	1474	1400	-1	No definition line found
32	1.71E-07	76	88%	88%	LM76_scaffold_4	-	356719	356644	356718	1	lcl|ISLmo10_IS1182_unknown	1522	1474	1400	-1	No definition line found
80	3.50E-36	116	92%	92%	LM76_scaffold_5	-	321141	8	123	1	lcl|ISLmo10_IS1182_unknown	1522	116	1	-1	No definition line found
80	2.46E-36	116	92%	92%	LM76_scaffold_6	-	225252	8	123	1	lcl|ISLmo10_IS1182_unknown	1522	116	1	-1	No definition line found
34	6.93E-09	46	93%	93%	LM76_scaffold_6	-	225252	71916	71961	1	lcl|ISLmo10_IS1182_unknown	1522	46	1	-1	No definition line found
32	1.08E-07	76	88%	88%	LM76_scaffold_6	-	225252	225176	225250	1	lcl|ISLmo10_IS1182_unknown	1522	1474	1400	-1	No definition line found
62	1.25E-25	152	86%	86%	LM76_scaffold_7	-	207168	192071	192219	1	lcl|ISLmo1_IS3_IS150	1228	29	180	1	No definition line found
60	1.95E-24	80	94%	94%	LM76_scaffold_7	-	207168	192217	192296	1	lcl|ISLmo1_IS3_IS150	1228	1149	1228	1	No definition line found
32	9.96E-08	76	88%	88%	LM76_scaffold_7	-	207168	2	76	1	lcl|ISLmo10_IS1182_unknown	1522	1400	1474	1	No definition line found
82	8.25E-38	126	91%	91%	LM76_scaffold_8	-	117968	1	126	1	lcl|ISLmo10_IS1182_unknown	1522	126	1	-1	No definition line found
32	5.59E-08	76	88%	88%	LM76_scaffold_9	-	116268	116192	116266	1	lcl|ISLmo10_IS1182_unknown	1522	1474	1400	-1	No definition line found
80	6.63E-37	116	92%	92%	LM76_scaffold_11	-	60758	60636	60751	1	lcl|ISLmo10_IS1182_unknown	1522	1	116	1	No definition line found
32	1.55E-08	76	88%	88%	LM76_scaffold_12	-	32190	32113	32187	1	lcl|ISLmo10_IS1182_unknown	1522	1474	1400	-1	No definition line found
80	3.17E-37	116	92%	92%	LM76_scaffold_13	-	28985	9	124	1	lcl|ISLmo10_IS1182_unknown	1522	116	1	-1	No definition line found
80	2.84E-37	116	92%	92%	LM76_scaffold_14	-	25999	9	124	1	lcl|ISLmo10_IS1182_unknown	1522	116	1	-1	No definition line found
80	2.84E-37	116	92%	92%	LM76_scaffold_14	-	25999	25877	25992	1	lcl|ISLmo10_IS1182_unknown	1522	1	116	1	No definition line found
389	0	661	90%	90%	LM76_scaffold_19	-	662	2	662	1	lcl|ISLmo10_IS1182_unknown	1522	1	661	1	No definition line found
33	7.89E-11	73	86%	86%	LM76_scaffold_19	-	662	305	377	1	lcl|ISBcl1_IS1182_unknown	1536	306	378	1	No definition line found
28	7.60E-08	124	81%	81%	LM76_scaffold_19	-	662	303	426	1	lcl|ISBsp5_IS1182_unknown	1744	475	598	1	No definition line found
26	1.19E-06	78	83%	83%	LM76_scaffold_19	-	662	293	370	1	lcl|ISBpu1_IS1182_unknown	1709	273	350	1	No definition line found
276	8.73E-153	276	100%	100%	LM77_scaffold_1	-	734963	1	276	1	lcl|ISLmo1_IS3_IS150	1228	953	1228	1	No definition line found
84	3.29E-38	280	83%	83%	LM77_scaffold_1	-	734963	585716	585994	1	lcl|ISLse3_IS3_unknown	1265	370	91	-1	No definition line found
35	5.72E-09	67	88%	88%	LM77_scaffold_1	-	734963	32	98	1	lcl|ISSau4_IS3_IS150	1261	1004	1070	1	No definition line found
32	3.53E-07	44	95%	95%	LM77_scaffold_1	-	734963	585735	585777	1	lcl|ISLmo5_IS3_unknown	1286	364	321	-1	No definition line found
116	1.56E-57	116	100%	100%	LM77_scaffold_4	-	433583	1	116	1	lcl|ISLmo1_IS3_IS150	1228	1113	1228	1	No definition line found
103	5.40E-50	103	100%	100%	LM77_scaffold_5	-	262906	1	103	1	lcl|ISLmo1_IS3_IS150	1228	103	1	-1	No definition line found
103	1.32E-50	103	100%	100%	LM77_scaffold_8	-	64001	1	103	1	lcl|ISLmo1_IS3_IS150	1228	103	1	-1	No definition line found
771	0	791	99%	99%	LM77_scaffold_12	-	791	1	791	1	lcl|ISLmo1_IS3_IS150	1228	161	951	1	No definition line found
38	9.80E-14	46	96%	96%	LM77_scaffold_12	-	791	163	208	1	lcl|ISSau4_IS3_IS150	1261	337	382	1	No definition line found
30	5.82E-09	38	95%	95%	LM77_scaffold_12	-	791	14	51	1	lcl|ISSau4_IS3_IS150	1261	188	225	1	No definition line found
25	5.61E-06	33	94%	94%	LM77_scaffold_12	-	791	175	207	1	lcl|ISBsu1_IS3_IS150	1289	368	400	1	No definition line found
34	4.24E-08	46	93%	93%	LM78_scaffold_1	-	1379863	328182	328227	1	lcl|ISLmo10_IS1182_unknown	1522	1	46	1	No definition line found
56	4.58E-22	80	92%	92%	LM78_scaffold_5	-	200013	185069	185148	1	lcl|ISLmo1_IS3_IS150	1228	1149	1228	1	No definition line found
50	1.74E-18	152	84%	84%	LM78_scaffold_5	-	200013	184923	185071	1	lcl|ISLmo1_IS3_IS150	1228	29	180	1	No definition line found
34	3.73E-08	46	93%	93%	LM7_scaffold_1	-	1213585	150597	150642	1	lcl|ISLmo10_IS1182_unknown	1522	1	46	1	No definition line found
58	2.90E-23	152	85%	85%	LM7_scaffold_5	-	197569	182477	182625	1	lcl|ISLmo1_IS3_IS150	1228	29	180	1	No definition line found
56	4.52E-22	80	92%	92%	LM7_scaffold_5	-	197569	182623	182702	1	lcl|ISLmo1_IS3_IS150	1228	1149	1228	1	No definition line found
338	0	350	99%	99%	LM7_scaffold_10	-	18984	9310	9659	1	lcl|IS1216E_IS6_unknown	808	428	79	-1	No definition line found
272	5.51E-152	272	100%	100%	LM7_scaffold_10	-	18984	13557	13828	1	lcl|IS1216E_IS6_unknown	808	272	1	-1	No definition line found
253	1.20E-140	273	99%	99%	LM7_scaffold_10	-	18984	13158	13430	1	lcl|IS1216E_IS6_unknown	808	808	537	-1	No definition line found
183	7.10E-99	199	98%	98%	LM7_scaffold_10	-	18984	9073	9271	1	lcl|IS1216E_IS6_unknown	808	808	611	-1	No definition line found
113	4.21E-57	121	99%	99%	LM7_scaffold_10	-	18984	18864	18984	1	lcl|IS1216E_IS6_unknown	808	808	689	-1	No definition line found
334	0	350	99%	99%	LM7_scaffold_10	-	18984	9310	9659	1	lcl|ISS1W_IS6_unknown	809	428	79	-1	No definition line found
268	1.34E-149	272	100%	100%	LM7_scaffold_10	-	18984	13557	13828	1	lcl|ISS1W_IS6_unknown	809	272	1	-1	No definition line found
90	2.23E-43	218	85%	85%	LM7_scaffold_10	-	18984	13213	13430	1	lcl|ISS1W_IS6_unknown	809	754	537	-1	No definition line found
35	1.48E-10	143	81%	81%	LM7_scaffold_10	-	18984	9128	9270	1	lcl|ISS1W_IS6_unknown	809	754	612	-1	No definition line found
330	0	350	99%	99%	LM7_scaffold_10	-	18984	9310	9659	1	lcl|IS1216V_IS6_unknown	809	428	79	-1	No definition line found
264	3.27E-147	272	99%	99%	LM7_scaffold_10	-	18984	13557	13828	1	lcl|IS1216V_IS6_unknown	809	272	1	-1	No definition line found
245	7.13E-136	273	97%	97%	LM7_scaffold_10	-	18984	13158	13430	1	lcl|IS1216V_IS6_unknown	809	809	537	-1	No definition line found
175	4.22E-94	199	97%	97%	LM7_scaffold_10	-	18984	9073	9271	1	lcl|IS1216V_IS6_unknown	809	809	611	-1	No definition line found
105	2.50E-52	121	97%	97%	LM7_scaffold_10	-	18984	18864	18984	1	lcl|IS1216V_IS6_unknown	809	809	689	-1	No definition line found
322	0	350	98%	98%	LM7_scaffold_10	-	18984	9310	9659	1	lcl|IS1216_IS6_unknown	809	428	79	-1	No definition line found
264	3.27E-147	272	99%	99%	LM7_scaffold_10	-	18984	13557	13828	1	lcl|IS1216_IS6_unknown	809	272	1	-1	No definition line found
246	1.80E-136	274	98%	98%	LM7_scaffold_10	-	18984	13158	13430	1	lcl|IS1216_IS6_unknown	809	809	537	-1	No definition line found
176	1.07E-94	200	98%	98%	LM7_scaffold_10	-	18984	9073	9271	1	lcl|IS1216_IS6_unknown	809	809	611	-1	No definition line found
106	6.32E-53	122	98%	98%	LM7_scaffold_10	-	18984	18864	18984	1	lcl|IS1216_IS6_unknown	809	809	689	-1	No definition line found
232	4.08E-128	272	96%	96%	LM7_scaffold_10	-	18984	13557	13828	1	lcl|ISLgar4_IS6_unknown	809	272	1	-1	No definition line found
184	1.80E-99	344	88%	88%	LM7_scaffold_10	-	18984	9316	9659	1	lcl|ISLgar4_IS6_unknown	809	422	79	-1	No definition line found
34	5.85E-10	146	81%	81%	LM7_scaffold_10	-	18984	9125	9270	1	lcl|ISLgar4_IS6_unknown	809	757	612	-1	No definition line found
150	3.50E-79	426	84%	84%	LM7_scaffold_10	-	18984	9314	9739	1	lcl|ISEnfa1_IS6_unknown	800	425	1	-1	No definition line found
76	5.05E-35	236	83%	83%	LM7_scaffold_10	-	18984	13558	13792	1	lcl|ISEnfa1_IS6_unknown	800	272	37	-1	No definition line found
65	1.85E-28	221	82%	82%	LM7_scaffold_10	-	18984	13210	13430	1	lcl|ISEnfa1_IS6_unknown	800	748	528	-1	No definition line found
49	6.54E-19	141	84%	84%	LM7_scaffold_10	-	18984	9125	9265	1	lcl|ISEnfa1_IS6_unknown	800	748	608	-1	No definition line found
116	6.82E-59	120	99%	99%	LM7_scaffold_10	-	18984	1	120	1	lcl|ISLmo3_IS6_unknown	807	120	1	-1	No definition line found
40	1.54E-13	136	82%	82%	LM7_scaffold_10	-	18984	9317	9452	1	lcl|ISLmo3_IS6_unknown	807	419	284	-1	No definition line found
108	4.05E-54	340	83%	83%	LM7_scaffold_10	-	18984	9317	9656	1	lcl|IS946V_IS6_unknown	808	420	81	-1	No definition line found
71	4.87E-32	191	84%	84%	LM7_scaffold_10	-	18984	13557	13747	1	lcl|IS946V_IS6_unknown	808	271	81	-1	No definition line found
44	6.30E-16	176	81%	81%	LM7_scaffold_10	-	18984	13222	13397	1	lcl|IS946V_IS6_unknown	808	744	569	-1	No definition line found
34	5.85E-10	134	81%	81%	LM7_scaffold_10	-	18984	9137	9270	1	lcl|IS946V_IS6_unknown	808	744	611	-1	No definition line found
107	1.60E-53	343	83%	83%	LM7_scaffold_10	-	18984	9317	9659	1	lcl|IS1297_IS6_unknown	808	420	78	-1	No definition line found
58	2.79E-24	198	82%	82%	LM7_scaffold_10	-	18984	13557	13754	1	lcl|IS1297_IS6_unknown	808	271	74	-1	No definition line found
38	2.40E-12	182	80%	80%	LM7_scaffold_10	-	18984	13222	13403	1	lcl|IS1297_IS6_unknown	808	744	563	-1	No definition line found
36	3.74E-11	116	83%	83%	LM7_scaffold_10	-	18984	9137	9252	1	lcl|IS1297_IS6_unknown	808	744	629	-1	No definition line found
31	3.61E-08	47	91%	91%	LM7_scaffold_10	-	18984	18928	18974	1	lcl|IS1297_IS6_unknown	808	744	698	-1	No definition line found
103	3.90E-51	343	83%	83%	LM7_scaffold_10	-	18984	9317	9659	1	lcl|ISS1E_IS6_unknown	808	420	78	-1	No definition line found
58	2.79E-24	198	82%	82%	LM7_scaffold_10	-	18984	13557	13754	1	lcl|ISS1E_IS6_unknown	808	271	74	-1	No definition line found
31	3.61E-08	47	91%	91%	LM7_scaffold_10	-	18984	18928	18974	1	lcl|ISS1E_IS6_unknown	808	744	698	-1	No definition line found
28	2.23E-06	116	81%	81%	LM7_scaffold_10	-	18984	9137	9252	1	lcl|ISS1E_IS6_unknown	808	744	629	-1	No definition line found
27	8.79E-06	47	89%	89%	LM7_scaffold_10	-	18984	13222	13268	1	lcl|ISS1E_IS6_unknown	808	744	698	-1	No definition line found
103	3.90E-51	343	83%	83%	LM7_scaffold_10	-	18984	9317	9659	1	lcl|ISS1D_IS6_unknown	808	420	78	-1	No definition line found
58	2.79E-24	198	82%	82%	LM7_scaffold_10	-	18984	13557	13754	1	lcl|ISS1D_IS6_unknown	808	271	74	-1	No definition line found
31	3.61E-08	47	91%	91%	LM7_scaffold_10	-	18984	18928	18974	1	lcl|ISS1D_IS6_unknown	808	744	698	-1	No definition line found
29	5.63E-07	149	81%	81%	LM7_scaffold_10	-	18984	13222	13369	1	lcl|ISS1D_IS6_unknown	808	744	597	-1	No definition line found
28	2.23E-06	116	81%	81%	LM7_scaffold_10	-	18984	9137	9252	1	lcl|ISS1D_IS6_unknown	808	744	629	-1	No definition line found
99	9.51E-49	343	82%	82%	LM7_scaffold_10	-	18984	9317	9659	1	lcl|ISS1CH_IS6_unknown	809	390	732	1	No definition line found
58	2.79E-24	198	82%	82%	LM7_scaffold_10	-	18984	13557	13754	1	lcl|ISS1CH_IS6_unknown	809	539	736	1	No definition line found
32	9.13E-09	116	82%	82%	LM7_scaffold_10	-	18984	9137	9252	1	lcl|ISS1CH_IS6_unknown	809	66	181	1	No definition line found
31	3.61E-08	143	80%	80%	LM7_scaffold_10	-	18984	13222	13364	1	lcl|ISS1CH_IS6_unknown	809	66	208	1	No definition line found
27	8.79E-06	47	89%	89%	LM7_scaffold_10	-	18984	18928	18974	1	lcl|ISS1CH_IS6_unknown	809	66	112	1	No definition line found
97	1.49E-47	269	84%	84%	LM7_scaffold_10	-	18984	9317	9585	1	lcl|ISS1N_IS6_unknown	808	420	152	-1	No definition line found
52	1.06E-20	120	86%	86%	LM7_scaffold_10	-	18984	13557	13676	1	lcl|ISS1N_IS6_unknown	808	271	152	-1	No definition line found
36	3.74E-11	148	81%	81%	LM7_scaffold_10	-	18984	13222	13369	1	lcl|ISS1N_IS6_unknown	808	744	597	-1	No definition line found
36	3.74E-11	116	83%	83%	LM7_scaffold_10	-	18984	9137	9252	1	lcl|ISS1N_IS6_unknown	808	744	629	-1	No definition line found
31	3.61E-08	47	91%	91%	LM7_scaffold_10	-	18984	18928	18974	1	lcl|ISS1N_IS6_unknown	808	744	698	-1	No definition line found
97	1.49E-47	309	83%	83%	LM7_scaffold_10	-	18984	9317	9624	1	lcl|ISS1M_IS6_unknown	808	420	113	-1	No definition line found
51	4.19E-20	159	83%	83%	LM7_scaffold_10	-	18984	13557	13715	1	lcl|ISS1M_IS6_unknown	808	271	113	-1	No definition line found
36	3.74E-11	116	83%	83%	LM7_scaffold_10	-	18984	9137	9252	1	lcl|ISS1M_IS6_unknown	808	744	629	-1	No definition line found
34	5.85E-10	182	80%	80%	LM7_scaffold_10	-	18984	13222	13403	1	lcl|ISS1M_IS6_unknown	808	744	563	-1	No definition line found
31	3.61E-08	47	91%	91%	LM7_scaffold_10	-	18984	18928	18974	1	lcl|ISS1M_IS6_unknown	808	744	698	-1	No definition line found
96	5.87E-47	332	82%	82%	LM7_scaffold_10	-	18984	9326	9657	1	lcl|ISLmo4_IS6_unknown	812	415	84	-1	No definition line found
88	3.49E-42	176	88%	88%	LM7_scaffold_10	-	18984	13222	13397	1	lcl|ISLmo4_IS6_unknown	812	748	573	-1	No definition line found
86	5.45E-41	134	91%	91%	LM7_scaffold_10	-	18984	9137	9270	1	lcl|ISLmo4_IS6_unknown	812	748	615	-1	No definition line found
54	6.79E-22	174	83%	83%	LM7_scaffold_10	-	18984	13582	13755	1	lcl|ISLmo4_IS6_unknown	812	250	77	-1	No definition line found
33	2.31E-09	57	89%	89%	LM7_scaffold_10	-	18984	18928	18984	1	lcl|ISLmo4_IS6_unknown	812	748	692	-1	No definition line found
85	2.15E-40	221	85%	85%	LM7_scaffold_10	-	18984	9383	9603	1	lcl|ISTeha2_IS6_unknown	809	354	134	-1	No definition line found
67	1.19E-29	199	83%	83%	LM7_scaffold_10	-	18984	13557	13755	1	lcl|ISTeha2_IS6_unknown	809	271	73	-1	No definition line found
76	5.05E-35	244	83%	83%	LM7_scaffold_10	-	18984	9413	9656	1	lcl|ISS1Z_IS6_unknown	808	324	81	-1	No definition line found
67	1.19E-29	191	84%	84%	LM7_scaffold_10	-	18984	13557	13747	1	lcl|ISS1Z_IS6_unknown	808	271	81	-1	No definition line found
36	3.74E-11	176	80%	80%	LM7_scaffold_10	-	18984	13222	13397	1	lcl|ISS1Z_IS6_unknown	808	744	569	-1	No definition line found
76	5.05E-35	244	83%	83%	LM7_scaffold_10	-	18984	9413	9656	1	lcl|ISS1X_IS6_unknown	808	485	728	1	No definition line found
63	2.89E-27	191	83%	83%	LM7_scaffold_10	-	18984	13557	13747	1	lcl|ISS1X_IS6_unknown	808	538	728	1	No definition line found
44	6.30E-16	176	81%	81%	LM7_scaffold_10	-	18984	13222	13397	1	lcl|ISS1X_IS6_unknown	808	65	240	1	No definition line found
34	5.85E-10	134	81%	81%	LM7_scaffold_10	-	18984	9137	9270	1	lcl|ISS1X_IS6_unknown	808	65	198	1	No definition line found
76	5.05E-35	244	83%	83%	LM7_scaffold_10	-	18984	9413	9656	1	lcl|ISS1S_IS6_unknown	808	324	81	-1	No definition line found
63	2.89E-27	191	83%	83%	LM7_scaffold_10	-	18984	13557	13747	1	lcl|ISS1S_IS6_unknown	808	271	81	-1	No definition line found
44	6.30E-16	176	81%	81%	LM7_scaffold_10	-	18984	13222	13397	1	lcl|ISS1S_IS6_unknown	808	744	569	-1	No definition line found
34	5.85E-10	134	81%	81%	LM7_scaffold_10	-	18984	9137	9270	1	lcl|ISS1S_IS6_unknown	808	744	611	-1	No definition line found
72	1.23E-32	244	82%	82%	LM7_scaffold_10	-	18984	9413	9656	1	lcl|ISS1RS_IS6_unknown	808	324	81	-1	No definition line found
59	7.05E-25	191	83%	83%	LM7_scaffold_10	-	18984	13557	13747	1	lcl|ISS1RS_IS6_unknown	808	271	81	-1	No definition line found
40	1.54E-13	176	81%	81%	LM7_scaffold_10	-	18984	13222	13397	1	lcl|ISS1RS_IS6_unknown	808	744	569	-1	No definition line found
30	1.43E-07	134	81%	81%	LM7_scaffold_10	-	18984	9137	9270	1	lcl|ISS1RS_IS6_unknown	808	744	611	-1	No definition line found
69	7.60E-31	337	80%	80%	LM7_scaffold_10	-	18984	9320	9656	1	lcl|ISS1B_IS6_unknown	808	417	81	-1	No definition line found
55	1.72E-22	191	82%	82%	LM7_scaffold_10	-	18984	13557	13747	1	lcl|ISS1B_IS6_unknown	808	271	81	-1	No definition line found
44	6.30E-16	176	81%	81%	LM7_scaffold_10	-	18984	13222	13397	1	lcl|ISS1B_IS6_unknown	808	744	569	-1	No definition line found
34	5.85E-10	134	81%	81%	LM7_scaffold_10	-	18984	9137	9270	1	lcl|ISS1B_IS6_unknown	808	744	611	-1	No definition line found
68	3.00E-30	244	82%	82%	LM7_scaffold_10	-	18984	9413	9656	1	lcl|ISS1T_IS6_unknown	808	324	81	-1	No definition line found
55	1.72E-22	191	82%	82%	LM7_scaffold_10	-	18984	13557	13747	1	lcl|ISS1T_IS6_unknown	808	271	81	-1	No definition line found
44	6.30E-16	176	81%	81%	LM7_scaffold_10	-	18984	13222	13397	1	lcl|ISS1T_IS6_unknown	808	744	569	-1	No definition line found
34	5.85E-10	134	81%	81%	LM7_scaffold_10	-	18984	9137	9270	1	lcl|ISS1T_IS6_unknown	808	744	611	-1	No definition line found
64	7.32E-28	340	80%	80%	LM7_scaffold_10	-	18984	9320	9659	1	lcl|ISS1A_IS6_unknown	807	417	78	-1	No definition line found
50	1.66E-19	198	81%	81%	LM7_scaffold_10	-	18984	13557	13754	1	lcl|ISS1A_IS6_unknown	807	271	74	-1	No definition line found
44	6.30E-16	176	81%	81%	LM7_scaffold_10	-	18984	13222	13397	1	lcl|ISS1A_IS6_unknown	807	744	569	-1	No definition line found
34	5.85E-10	134	81%	81%	LM7_scaffold_10	-	18984	9137	9270	1	lcl|ISS1A_IS6_unknown	807	744	611	-1	No definition line found
30	1.43E-07	62	87%	87%	LM7_scaffold_10	-	18984	9377	9438	1	lcl|IS431R_IS6_unknown	790	343	282	-1	No definition line found
30	1.43E-07	62	87%	87%	LM7_scaffold_10	-	18984	9377	9438	1	lcl|IS431mec_IS6_unknown	790	343	282	-1	No definition line found
30	1.43E-07	62	87%	87%	LM7_scaffold_10	-	18984	9377	9438	1	lcl|IS431L_IS6_unknown	788	343	282	-1	No definition line found
30	1.43E-07	62	87%	87%	LM7_scaffold_10	-	18984	9377	9438	1	lcl|IS257R2_IS6_unknown	789	343	282	-1	No definition line found
30	1.43E-07	62	87%	87%	LM7_scaffold_10	-	18984	9377	9438	1	lcl|IS257R1_IS6_unknown	790	343	282	-1	No definition line found
30	1.43E-07	62	87%	87%	LM7_scaffold_10	-	18984	9377	9438	1	lcl|IS257-1_IS6_unknown	791	343	282	-1	No definition line found
29	5.63E-07	65	86%	86%	LM7_scaffold_10	-	18984	9374	9438	1	lcl|ISSau6_IS6_unknown	793	348	284	-1	No definition line found
120	2.53E-61	120	100%	100%	LM7_scaffold_12	-	17188	1	120	1	lcl|ISLmo3_IS6_unknown	807	688	807	1	No definition line found
117	1.56E-59	121	99%	99%	LM7_scaffold_12	-	17188	17068	17188	1	lcl|ISLmo3_IS6_unknown	807	1	121	1	No definition line found
63	2.62E-27	79	95%	95%	LM7_scaffold_12	-	17188	9587	9665	1	lcl|ISEfa5_ISL3_unknown	1514	1513	1435	-1	No definition line found
63	2.62E-27	79	95%	95%	LM7_scaffold_12	-	17188	9587	9665	1	lcl|ISEfa11_ISL3_unknown	1514	1513	1435	-1	No definition line found
195	2.24E-106	367	88%	88%	LM7_scaffold_14	-	8661	369	735	1	lcl|IS1216V_IS6_unknown	809	429	63	-1	No definition line found
105	1.14E-52	121	97%	97%	LM7_scaffold_14	-	8661	140	260	1	lcl|IS1216V_IS6_unknown	809	809	689	-1	No definition line found
195	2.24E-106	367	88%	88%	LM7_scaffold_14	-	8661	369	735	1	lcl|IS1216E_IS6_unknown	808	429	63	-1	No definition line found
113	1.92E-57	121	99%	99%	LM7_scaffold_14	-	8661	140	260	1	lcl|IS1216E_IS6_unknown	808	808	689	-1	No definition line found
191	5.45E-104	367	88%	88%	LM7_scaffold_14	-	8661	369	735	1	lcl|ISS1W_IS6_unknown	809	429	63	-1	No definition line found
187	1.33E-101	367	88%	88%	LM7_scaffold_14	-	8661	369	735	1	lcl|IS1216_IS6_unknown	809	429	63	-1	No definition line found
106	2.88E-53	122	98%	98%	LM7_scaffold_14	-	8661	140	260	1	lcl|IS1216_IS6_unknown	809	809	689	-1	No definition line found
165	1.79E-88	341	87%	87%	LM7_scaffold_14	-	8661	386	726	1	lcl|ISLmo4_IS6_unknown	812	415	75	-1	No definition line found
33	1.05E-09	57	89%	89%	LM7_scaffold_14	-	8661	204	260	1	lcl|ISLmo4_IS6_unknown	812	748	692	-1	No definition line found
132	8.80E-69	360	84%	84%	LM7_scaffold_14	-	8661	376	735	1	lcl|ISLgar4_IS6_unknown	809	422	63	-1	No definition line found
130	1.37E-67	426	83%	83%	LM7_scaffold_14	-	8661	374	799	1	lcl|ISEnfa1_IS6_unknown	800	425	1	-1	No definition line found
120	1.28E-61	120	100%	100%	LM7_scaffold_14	-	8661	8542	8661	1	lcl|ISLmo3_IS6_unknown	807	807	688	-1	No definition line found
92	6.52E-45	340	82%	82%	LM7_scaffold_14	-	8661	377	716	1	lcl|IS946V_IS6_unknown	808	420	81	-1	No definition line found
79	3.73E-37	283	82%	82%	LM7_scaffold_14	-	8661	443	725	1	lcl|ISTeha2_IS6_unknown	809	354	72	-1	No definition line found
75	9.10E-35	283	82%	82%	LM7_scaffold_14	-	8661	434	716	1	lcl|ISS1S_IS6_unknown	808	363	81	-1	No definition line found
75	9.10E-35	343	80%	80%	LM7_scaffold_14	-	8661	377	719	1	lcl|IS1297_IS6_unknown	808	420	78	-1	No definition line found
31	1.64E-08	47	91%	91%	LM7_scaffold_14	-	8661	204	250	1	lcl|IS1297_IS6_unknown	808	744	698	-1	No definition line found
73	1.42E-33	337	80%	80%	LM7_scaffold_14	-	8661	380	716	1	lcl|ISS1X_IS6_unknown	808	392	728	1	No definition line found
71	2.22E-32	283	81%	81%	LM7_scaffold_14	-	8661	434	716	1	lcl|ISS1Z_IS6_unknown	808	363	81	-1	No definition line found
71	2.22E-32	283	81%	81%	LM7_scaffold_14	-	8661	434	716	1	lcl|ISS1RS_IS6_unknown	808	363	81	-1	No definition line found
71	2.22E-32	343	80%	80%	LM7_scaffold_14	-	8661	377	719	1	lcl|ISS1E_IS6_unknown	808	420	78	-1	No definition line found
31	1.64E-08	47	91%	91%	LM7_scaffold_14	-	8661	204	250	1	lcl|ISS1E_IS6_unknown	808	744	698	-1	No definition line found
71	2.22E-32	343	80%	80%	LM7_scaffold_14	-	8661	377	719	1	lcl|ISS1D_IS6_unknown	808	420	78	-1	No definition line found
31	1.64E-08	47	91%	91%	LM7_scaffold_14	-	8661	204	250	1	lcl|ISS1D_IS6_unknown	808	744	698	-1	No definition line found
68	1.37E-30	344	81%	81%	LM7_scaffold_14	-	8661	377	719	1	lcl|ISS1CH_IS6_unknown	809	390	732	1	No definition line found
27	4.01E-06	47	89%	89%	LM7_scaffold_14	-	8661	204	250	1	lcl|ISS1CH_IS6_unknown	809	66	112	1	No definition line found
67	5.41E-30	283	81%	81%	LM7_scaffold_14	-	8661	434	716	1	lcl|ISS1T_IS6_unknown	808	363	81	-1	No definition line found
66	2.14E-29	166	85%	85%	LM7_scaffold_14	-	8661	377	542	1	lcl|ISS1N_IS6_unknown	808	420	255	-1	No definition line found
31	1.64E-08	47	91%	91%	LM7_scaffold_14	-	8661	204	250	1	lcl|ISS1N_IS6_unknown	808	744	698	-1	No definition line found
66	2.14E-29	166	85%	85%	LM7_scaffold_14	-	8661	377	542	1	lcl|ISS1M_IS6_unknown	808	420	255	-1	No definition line found
31	1.64E-08	47	91%	91%	LM7_scaffold_14	-	8661	204	250	1	lcl|ISS1M_IS6_unknown	808	744	698	-1	No definition line found
29	2.57E-07	85	84%	84%	LM7_scaffold_14	-	8661	635	719	1	lcl|ISS1M_IS6_unknown	808	162	78	-1	No definition line found
65	8.45E-29	337	80%	80%	LM7_scaffold_14	-	8661	380	716	1	lcl|ISS1B_IS6_unknown	808	417	81	-1	No definition line found
52	4.84E-21	340	79%	79%	LM7_scaffold_14	-	8661	380	719	1	lcl|ISS1A_IS6_unknown	807	417	78	-1	No definition line found
120	9.57E-62	120	100%	100%	LM7_scaffold_15	-	6502	1	120	1	lcl|ISLmo3_IS6_unknown	807	688	807	1	No definition line found
120	9.57E-62	120	100%	100%	LM7_scaffold_15	-	6502	6383	6502	1	lcl|ISLmo3_IS6_unknown	807	807	688	-1	No definition line found
117	4.74E-60	121	99%	99%	LM7_scaffold_16	-	5227	5107	5227	1	lcl|ISLmo3_IS6_unknown	807	1	121	1	No definition line found
116	1.87E-59	120	99%	99%	LM7_scaffold_16	-	5227	1	120	1	lcl|ISLmo3_IS6_unknown	807	120	1	-1	No definition line found
33	5.81E-08	45	93%	93%	LM80_scaffold_2	-	477779	379866	379910	1	lcl|ISLse1_IS3_IS150	1506	74	30	-1	No definition line found
109	2.27E-53	109	100%	100%	LM80_scaffold_3	-	420753	1	109	1	lcl|ISLmo1_IS3_IS150	1228	1120	1228	1	No definition line found
109	7.56E-54	109	100%	100%	LM80_scaffold_7	-	139991	139883	139991	1	lcl|ISLmo1_IS3_IS150	1228	1	109	1	No definition line found
541	0	553	99%	99%	LM80_scaffold_10	-	93021	28150	28702	1	lcl|ISLmo1_IS3_IS150	1228	1119	567	-1	No definition line found
433	0	437	100%	100%	LM80_scaffold_10	-	93021	28704	29140	1	lcl|ISLmo1_IS3_IS150	1228	437	1	-1	No definition line found
109	5.02E-54	109	100%	100%	LM80_scaffold_10	-	93021	27988	28096	1	lcl|ISLmo1_IS3_IS150	1228	1228	1120	-1	No definition line found
38	1.18E-11	46	96%	96%	LM80_scaffold_10	-	93021	28773	28818	1	lcl|ISSau4_IS3_IS150	1261	382	337	-1	No definition line found
37	4.64E-11	73	88%	88%	LM80_scaffold_10	-	93021	28930	29002	1	lcl|ISSau4_IS3_IS150	1261	225	153	-1	No definition line found
35	7.25E-10	67	88%	88%	LM80_scaffold_10	-	93021	28219	28285	1	lcl|ISSau4_IS3_IS150	1261	1070	1004	-1	No definition line found
1282	0	1286	100%	100%	LM80_scaffold_13	-	26886	21114	22399	1	lcl|ISLmo5_IS3_unknown	1286	1	1286	1	No definition line found
1257	0	1257	100%	100%	LM80_scaffold_13	-	26886	13423	14679	1	lcl|ISLmo8_IS3_IS3	1257	1257	1	-1	No definition line found
808	0	812	100%	100%	LM80_scaffold_13	-	26886	18565	19376	1	lcl|ISLmo4_IS6_unknown	812	1	812	1	No definition line found
81	7.43E-38	285	82%	82%	LM80_scaffold_13	-	26886	18209	18493	1	lcl|ISLmo4_IS6_unknown	812	77	361	1	No definition line found
40	2.18E-13	140	82%	82%	LM80_scaffold_13	-	26886	9996	10135	1	lcl|ISLmo4_IS6_unknown	812	576	715	1	No definition line found
39	8.60E-13	103	84%	84%	LM80_scaffold_13	-	26886	9713	9815	1	lcl|ISLmo4_IS6_unknown	812	259	361	1	No definition line found
33	3.27E-09	89	84%	84%	LM80_scaffold_13	-	26886	9532	9620	1	lcl|ISLmo4_IS6_unknown	812	78	166	1	No definition line found
803	0	807	100%	100%	LM80_scaffold_13	-	26886	5	811	1	lcl|ISLmo3_IS6_unknown	807	807	1	-1	No definition line found
363	0	379	99%	99%	LM80_scaffold_13	-	26886	9854	10232	1	lcl|IS1297_IS6_unknown	808	430	808	1	No definition line found
326	0	330	100%	100%	LM80_scaffold_13	-	26886	9518	9847	1	lcl|IS1297_IS6_unknown	808	60	389	1	No definition line found
212	4.98E-116	356	90%	90%	LM80_scaffold_13	-	26886	18210	18565	1	lcl|IS1297_IS6_unknown	808	74	429	1	No definition line found
61	6.40E-26	65	98%	98%	LM80_scaffold_13	-	26886	3005	3069	1	lcl|IS1297_IS6_unknown	808	1	65	1	No definition line found
41	5.51E-14	157	82%	82%	LM80_scaffold_13	-	26886	18823	18979	1	lcl|IS1297_IS6_unknown	808	255	411	1	No definition line found
33	3.27E-09	89	84%	84%	LM80_scaffold_13	-	26886	18642	18730	1	lcl|IS1297_IS6_unknown	808	74	162	1	No definition line found
29	7.98E-07	69	86%	86%	LM80_scaffold_13	-	26886	383	451	1	lcl|IS1297_IS6_unknown	808	430	362	-1	No definition line found
359	0	379	99%	99%	LM80_scaffold_13	-	26886	9854	10232	1	lcl|ISS1N_IS6_unknown	808	430	808	1	No definition line found
318	2.77E-179	330	99%	99%	LM80_scaffold_13	-	26886	9518	9847	1	lcl|ISS1N_IS6_unknown	808	60	389	1	No definition line found
206	1.89E-112	278	94%	94%	LM80_scaffold_13	-	26886	18288	18565	1	lcl|ISS1N_IS6_unknown	808	152	429	1	No definition line found
65	2.62E-28	65	100%	100%	LM80_scaffold_13	-	26886	3005	3069	1	lcl|ISS1N_IS6_unknown	808	1	65	1	No definition line found
39	8.60E-13	103	84%	84%	LM80_scaffold_13	-	26886	18823	18925	1	lcl|ISS1N_IS6_unknown	808	255	357	1	No definition line found
355	0	379	98%	98%	LM80_scaffold_13	-	26886	9854	10232	1	lcl|ISS1M_IS6_unknown	808	430	808	1	No definition line found
314	6.74E-177	330	99%	99%	LM80_scaffold_13	-	26886	9518	9847	1	lcl|ISS1M_IS6_unknown	808	60	389	1	No definition line found
205	7.49E-112	317	91%	91%	LM80_scaffold_13	-	26886	18249	18565	1	lcl|ISS1M_IS6_unknown	808	113	429	1	No definition line found
60	2.53E-25	64	98%	98%	LM80_scaffold_13	-	26886	3006	3069	1	lcl|ISS1M_IS6_unknown	808	2	65	1	No definition line found
39	8.60E-13	103	84%	84%	LM80_scaffold_13	-	26886	18823	18925	1	lcl|ISS1M_IS6_unknown	808	255	357	1	No definition line found
29	7.98E-07	89	83%	83%	LM80_scaffold_13	-	26886	18642	18730	1	lcl|ISS1M_IS6_unknown	808	74	162	1	No definition line found
343	0	379	98%	98%	LM80_scaffold_13	-	26886	9854	10232	1	lcl|ISS1E_IS6_unknown	808	430	808	1	No definition line found
330	0	330	100%	100%	LM80_scaffold_13	-	26886	9518	9847	1	lcl|ISS1E_IS6_unknown	808	60	389	1	No definition line found
216	2.04E-118	356	90%	90%	LM80_scaffold_13	-	26886	18210	18565	1	lcl|ISS1E_IS6_unknown	808	74	429	1	No definition line found
63	4.10E-27	63	100%	100%	LM80_scaffold_13	-	26886	3007	3069	1	lcl|ISS1E_IS6_unknown	808	3	65	1	No definition line found
39	8.60E-13	103	84%	84%	LM80_scaffold_13	-	26886	18823	18925	1	lcl|ISS1E_IS6_unknown	808	255	357	1	No definition line found
33	3.27E-09	89	84%	84%	LM80_scaffold_13	-	26886	18642	18730	1	lcl|ISS1E_IS6_unknown	808	74	162	1	No definition line found
28	3.15E-06	60	87%	87%	LM80_scaffold_13	-	26886	383	442	1	lcl|ISS1E_IS6_unknown	808	430	371	-1	No definition line found
335	0	379	97%	97%	LM80_scaffold_13	-	26886	9854	10232	1	lcl|ISS1D_IS6_unknown	808	430	808	1	No definition line found
330	0	330	100%	100%	LM80_scaffold_13	-	26886	9518	9847	1	lcl|ISS1D_IS6_unknown	808	60	389	1	No definition line found
216	2.04E-118	356	90%	90%	LM80_scaffold_13	-	26886	18210	18565	1	lcl|ISS1D_IS6_unknown	808	74	429	1	No definition line found
57	1.56E-23	65	97%	97%	LM80_scaffold_13	-	26886	3005	3069	1	lcl|ISS1D_IS6_unknown	808	1	65	1	No definition line found
39	8.60E-13	103	84%	84%	LM80_scaffold_13	-	26886	18823	18925	1	lcl|ISS1D_IS6_unknown	808	255	357	1	No definition line found
33	3.27E-09	89	84%	84%	LM80_scaffold_13	-	26886	18642	18730	1	lcl|ISS1D_IS6_unknown	808	74	162	1	No definition line found
28	3.15E-06	60	87%	87%	LM80_scaffold_13	-	26886	383	442	1	lcl|ISS1D_IS6_unknown	808	430	371	-1	No definition line found
330	0	430	94%	94%	LM80_scaffold_13	-	26886	18136	18565	1	lcl|ISLgar4_IS6_unknown	809	1	430	1	No definition line found
152	3.18E-80	316	87%	87%	LM80_scaffold_13	-	26886	9532	9847	1	lcl|ISLgar4_IS6_unknown	809	75	390	1	No definition line found
136	1.12E-70	276	87%	87%	LM80_scaffold_13	-	26886	9894	10169	1	lcl|ISLgar4_IS6_unknown	809	471	746	1	No definition line found
67	1.68E-29	683	77%	77%	LM80_scaffold_13	-	26886	18641	19323	1	lcl|ISLgar4_IS6_unknown	809	74	756	1	No definition line found
326	0	330	100%	100%	LM80_scaffold_13	-	26886	9518	9847	1	lcl|ISS1CH_IS6_unknown	809	750	421	-1	No definition line found
321	0	381	97%	97%	LM80_scaffold_13	-	26886	9854	10232	1	lcl|ISS1CH_IS6_unknown	809	380	1	-1	No definition line found
208	1.21E-113	356	90%	90%	LM80_scaffold_13	-	26886	18210	18565	1	lcl|ISS1CH_IS6_unknown	809	736	381	-1	No definition line found
52	1.50E-20	60	98%	98%	LM80_scaffold_13	-	26886	3010	3069	1	lcl|ISS1CH_IS6_unknown	809	803	745	-1	No definition line found
35	2.10E-10	103	83%	83%	LM80_scaffold_13	-	26886	18823	18925	1	lcl|ISS1CH_IS6_unknown	809	555	453	-1	No definition line found
33	3.27E-09	89	84%	84%	LM80_scaffold_13	-	26886	18642	18730	1	lcl|ISS1CH_IS6_unknown	809	736	648	-1	No definition line found
313	2.66E-176	421	94%	94%	LM80_scaffold_13	-	26886	18136	18556	1	lcl|IS1216E_IS6_unknown	808	1	421	1	No definition line found
200	7.21E-109	672	82%	82%	LM80_scaffold_13	-	26886	18641	19312	1	lcl|IS1216E_IS6_unknown	808	74	745	1	No definition line found
94	1.30E-45	314	82%	82%	LM80_scaffold_13	-	26886	9532	9845	1	lcl|IS1216E_IS6_unknown	808	75	388	1	No definition line found
54	9.62E-22	182	82%	82%	LM80_scaffold_13	-	26886	9987	10168	1	lcl|IS1216E_IS6_unknown	808	564	745	1	No definition line found
40	2.18E-13	136	82%	82%	LM80_scaffold_13	-	26886	393	528	1	lcl|IS1216E_IS6_unknown	808	421	286	-1	No definition line found
309	6.49E-174	421	93%	93%	LM80_scaffold_13	-	26886	18136	18556	1	lcl|ISS1W_IS6_unknown	809	1	421	1	No definition line found
150	4.96E-79	678	81%	81%	LM80_scaffold_13	-	26886	18641	19318	1	lcl|ISS1W_IS6_unknown	809	74	751	1	No definition line found
107	2.27E-53	183	90%	90%	LM80_scaffold_13	-	26886	9987	10169	1	lcl|ISS1W_IS6_unknown	809	564	746	1	No definition line found
90	3.16E-43	314	82%	82%	LM80_scaffold_13	-	26886	9532	9845	1	lcl|ISS1W_IS6_unknown	809	75	388	1	No definition line found
40	2.18E-13	136	82%	82%	LM80_scaffold_13	-	26886	393	528	1	lcl|ISS1W_IS6_unknown	809	421	286	-1	No definition line found
305	1.58E-171	421	93%	93%	LM80_scaffold_13	-	26886	18136	18556	1	lcl|IS1216V_IS6_unknown	809	1	421	1	No definition line found
196	1.76E-106	672	82%	82%	LM80_scaffold_13	-	26886	18641	19312	1	lcl|IS1216V_IS6_unknown	809	74	745	1	No definition line found
86	7.71E-41	314	82%	82%	LM80_scaffold_13	-	26886	9532	9845	1	lcl|IS1216V_IS6_unknown	809	75	388	1	No definition line found
54	9.62E-22	182	82%	82%	LM80_scaffold_13	-	26886	9987	10168	1	lcl|IS1216V_IS6_unknown	809	564	745	1	No definition line found
40	2.18E-13	136	82%	82%	LM80_scaffold_13	-	26886	393	528	1	lcl|IS1216V_IS6_unknown	809	421	286	-1	No definition line found
297	9.41E-167	421	93%	93%	LM80_scaffold_13	-	26886	18136	18556	1	lcl|IS1216_IS6_unknown	809	1	421	1	No definition line found
180	6.21E-97	672	82%	82%	LM80_scaffold_13	-	26886	18641	19312	1	lcl|IS1216_IS6_unknown	809	74	745	1	No definition line found
86	7.71E-41	314	82%	82%	LM80_scaffold_13	-	26886	9532	9845	1	lcl|IS1216_IS6_unknown	809	75	388	1	No definition line found
54	9.62E-22	182	82%	82%	LM80_scaffold_13	-	26886	9987	10168	1	lcl|IS1216_IS6_unknown	809	564	745	1	No definition line found
40	2.18E-13	136	82%	82%	LM80_scaffold_13	-	26886	393	528	1	lcl|IS1216_IS6_unknown	809	421	286	-1	No definition line found
241	2.46E-133	309	94%	94%	LM80_scaffold_13	-	26886	9539	9847	1	lcl|IS946V_IS6_unknown	808	81	389	1	No definition line found
201	1.82E-109	349	89%	89%	LM80_scaffold_13	-	26886	18217	18565	1	lcl|IS946V_IS6_unknown	808	81	429	1	No definition line found
148	7.74E-78	316	87%	87%	LM80_scaffold_13	-	26886	9854	10169	1	lcl|IS946V_IS6_unknown	808	430	745	1	No definition line found
67	1.68E-29	179	84%	84%	LM80_scaffold_13	-	26886	19101	19279	1	lcl|IS946V_IS6_unknown	808	533	711	1	No definition line found
50	2.35E-19	290	79%	79%	LM80_scaffold_13	-	26886	18642	18931	1	lcl|IS946V_IS6_unknown	808	74	363	1	No definition line found
29	7.98E-07	45	91%	91%	LM80_scaffold_13	-	26886	3005	3049	1	lcl|IS946V_IS6_unknown	808	1	45	1	No definition line found
28	3.15E-06	60	87%	87%	LM80_scaffold_13	-	26886	383	442	1	lcl|IS946V_IS6_unknown	808	430	371	-1	No definition line found
236	2.37E-130	328	93%	93%	LM80_scaffold_13	-	26886	9518	9845	1	lcl|ISS1A_IS6_unknown	807	60	387	1	No definition line found
144	1.89E-75	312	87%	87%	LM80_scaffold_13	-	26886	9858	10169	1	lcl|ISS1A_IS6_unknown	807	434	745	1	No definition line found
128	6.67E-66	356	84%	84%	LM80_scaffold_13	-	26886	18210	18565	1	lcl|ISS1A_IS6_unknown	807	74	429	1	No definition line found
67	1.68E-29	179	84%	84%	LM80_scaffold_13	-	26886	19101	19279	1	lcl|ISS1A_IS6_unknown	807	533	711	1	No definition line found
65	2.62E-28	65	100%	100%	LM80_scaffold_13	-	26886	3005	3069	1	lcl|ISS1A_IS6_unknown	807	1	65	1	No definition line found
35	2.10E-10	99	84%	84%	LM80_scaffold_13	-	26886	18833	18931	1	lcl|ISS1A_IS6_unknown	807	265	363	1	No definition line found
30	2.02E-07	62	87%	87%	LM80_scaffold_13	-	26886	18642	18703	1	lcl|ISS1A_IS6_unknown	807	74	135	1	No definition line found
159	2.11E-84	307	88%	88%	LM80_scaffold_13	-	26886	9539	9845	1	lcl|ISS1T_IS6_unknown	808	81	387	1	No definition line found
144	1.89E-75	312	87%	87%	LM80_scaffold_13	-	26886	9858	10169	1	lcl|ISS1T_IS6_unknown	808	434	745	1	No definition line found
133	6.92E-69	349	85%	85%	LM80_scaffold_13	-	26886	18217	18565	1	lcl|ISS1T_IS6_unknown	808	81	429	1	No definition line found
67	1.68E-29	179	84%	84%	LM80_scaffold_13	-	26886	19101	19279	1	lcl|ISS1T_IS6_unknown	808	533	711	1	No definition line found
58	3.95E-24	290	80%	80%	LM80_scaffold_13	-	26886	18642	18931	1	lcl|ISS1T_IS6_unknown	808	74	363	1	No definition line found
40	2.18E-13	92	86%	86%	LM80_scaffold_13	-	26886	579	670	1	lcl|ISS1T_IS6_unknown	808	234	143	-1	No definition line found
29	7.98E-07	65	86%	86%	LM80_scaffold_13	-	26886	3005	3069	1	lcl|ISS1T_IS6_unknown	808	1	65	1	No definition line found
155	5.15E-82	307	88%	88%	LM80_scaffold_13	-	26886	9539	9845	1	lcl|ISS1RS_IS6_unknown	808	81	387	1	No definition line found
140	4.60E-73	312	86%	86%	LM80_scaffold_13	-	26886	9858	10169	1	lcl|ISS1RS_IS6_unknown	808	434	745	1	No definition line found
133	6.92E-69	349	85%	85%	LM80_scaffold_13	-	26886	18217	18565	1	lcl|ISS1RS_IS6_unknown	808	81	429	1	No definition line found
63	4.10E-27	179	84%	84%	LM80_scaffold_13	-	26886	19101	19279	1	lcl|ISS1RS_IS6_unknown	808	533	711	1	No definition line found
62	1.62E-26	290	80%	80%	LM80_scaffold_13	-	26886	18642	18931	1	lcl|ISS1RS_IS6_unknown	808	74	363	1	No definition line found
40	2.18E-13	92	86%	86%	LM80_scaffold_13	-	26886	579	670	1	lcl|ISS1RS_IS6_unknown	808	234	143	-1	No definition line found
29	7.98E-07	45	91%	91%	LM80_scaffold_13	-	26886	3005	3049	1	lcl|ISS1RS_IS6_unknown	808	1	45	1	No definition line found
147	3.06E-77	307	87%	87%	LM80_scaffold_13	-	26886	9539	9845	1	lcl|ISS1Z_IS6_unknown	808	81	387	1	No definition line found
141	1.16E-73	349	85%	85%	LM80_scaffold_13	-	26886	18217	18565	1	lcl|ISS1Z_IS6_unknown	808	81	429	1	No definition line found
128	6.67E-66	312	85%	85%	LM80_scaffold_13	-	26886	9858	10169	1	lcl|ISS1Z_IS6_unknown	808	434	745	1	No definition line found
62	1.62E-26	290	80%	80%	LM80_scaffold_13	-	26886	18642	18931	1	lcl|ISS1Z_IS6_unknown	808	74	363	1	No definition line found
59	9.99E-25	179	83%	83%	LM80_scaffold_13	-	26886	19101	19279	1	lcl|ISS1Z_IS6_unknown	808	533	711	1	No definition line found
36	5.30E-11	92	85%	85%	LM80_scaffold_13	-	26886	579	670	1	lcl|ISS1Z_IS6_unknown	808	234	143	-1	No definition line found
147	3.06E-77	307	87%	87%	LM80_scaffold_13	-	26886	9539	9845	1	lcl|ISS1S_IS6_unknown	808	81	387	1	No definition line found
144	1.89E-75	312	87%	87%	LM80_scaffold_13	-	26886	9858	10169	1	lcl|ISS1S_IS6_unknown	808	434	745	1	No definition line found
141	1.16E-73	349	85%	85%	LM80_scaffold_13	-	26886	18217	18565	1	lcl|ISS1S_IS6_unknown	808	81	429	1	No definition line found
67	1.68E-29	179	84%	84%	LM80_scaffold_13	-	26886	19101	19279	1	lcl|ISS1S_IS6_unknown	808	533	711	1	No definition line found
66	6.64E-29	290	81%	81%	LM80_scaffold_13	-	26886	18642	18931	1	lcl|ISS1S_IS6_unknown	808	74	363	1	No definition line found
36	5.30E-11	92	85%	85%	LM80_scaffold_13	-	26886	579	670	1	lcl|ISS1S_IS6_unknown	808	234	143	-1	No definition line found
29	7.98E-07	45	91%	91%	LM80_scaffold_13	-	26886	3005	3049	1	lcl|ISS1S_IS6_unknown	808	1	45	1	No definition line found
147	3.06E-77	307	87%	87%	LM80_scaffold_13	-	26886	9539	9845	1	lcl|ISS1B_IS6_unknown	808	81	387	1	No definition line found
144	1.89E-75	312	87%	87%	LM80_scaffold_13	-	26886	9858	10169	1	lcl|ISS1B_IS6_unknown	808	434	745	1	No definition line found
133	6.92E-69	349	85%	85%	LM80_scaffold_13	-	26886	18217	18565	1	lcl|ISS1B_IS6_unknown	808	81	429	1	No definition line found
67	1.68E-29	179	84%	84%	LM80_scaffold_13	-	26886	19101	19279	1	lcl|ISS1B_IS6_unknown	808	533	711	1	No definition line found
58	3.95E-24	290	80%	80%	LM80_scaffold_13	-	26886	18642	18931	1	lcl|ISS1B_IS6_unknown	808	74	363	1	No definition line found
37	1.34E-11	61	90%	90%	LM80_scaffold_13	-	26886	579	639	1	lcl|ISS1B_IS6_unknown	808	234	174	-1	No definition line found
29	7.98E-07	45	91%	91%	LM80_scaffold_13	-	26886	3005	3049	1	lcl|ISS1B_IS6_unknown	808	1	45	1	No definition line found
144	1.89E-75	312	87%	87%	LM80_scaffold_13	-	26886	9858	10169	1	lcl|ISS1X_IS6_unknown	808	375	64	-1	No definition line found
143	7.46E-75	307	87%	87%	LM80_scaffold_13	-	26886	9539	9845	1	lcl|ISS1X_IS6_unknown	808	728	422	-1	No definition line found
137	2.84E-71	349	85%	85%	LM80_scaffold_13	-	26886	18217	18565	1	lcl|ISS1X_IS6_unknown	808	728	380	-1	No definition line found
67	1.68E-29	179	84%	84%	LM80_scaffold_13	-	26886	19101	19279	1	lcl|ISS1X_IS6_unknown	808	276	98	-1	No definition line found
63	4.10E-27	283	81%	81%	LM80_scaffold_13	-	26886	18642	18924	1	lcl|ISS1X_IS6_unknown	808	735	453	-1	No definition line found
36	5.30E-11	92	85%	85%	LM80_scaffold_13	-	26886	579	670	1	lcl|ISS1X_IS6_unknown	808	575	666	1	No definition line found
29	7.98E-07	45	91%	91%	LM80_scaffold_13	-	26886	3005	3049	1	lcl|ISS1X_IS6_unknown	808	808	764	-1	No definition line found
133	6.92E-69	670	80%	80%	LM80_scaffold_13	-	26886	18654	19323	1	lcl|ISEnfa1_IS6_unknown	800	88	747	1	No definition line found
119	1.57E-60	347	84%	84%	LM80_scaffold_13	-	26886	18178	18523	1	lcl|ISEnfa1_IS6_unknown	800	43	389	1	No definition line found
70	2.72E-31	302	81%	81%	LM80_scaffold_13	-	26886	9544	9845	1	lcl|ISEnfa1_IS6_unknown	800	88	389	1	No definition line found
44	8.93E-16	128	84%	84%	LM80_scaffold_13	-	26886	9975	10102	1	lcl|ISEnfa1_IS6_unknown	800	543	670	1	No definition line found
104	1.40E-51	280	85%	85%	LM80_scaffold_13	-	26886	18209	18487	1	lcl|ISTeha2_IS6_unknown	809	73	351	1	No definition line found
75	2.83E-34	279	82%	82%	LM80_scaffold_13	-	26886	9532	9809	1	lcl|ISTeha2_IS6_unknown	809	74	351	1	No definition line found
72	1.74E-32	192	85%	85%	LM80_scaffold_13	-	26886	9960	10150	1	lcl|ISTeha2_IS6_unknown	809	536	726	1	No definition line found
66	6.64E-29	274	81%	81%	LM80_scaffold_13	-	26886	18640	18913	1	lcl|ISTeha2_IS6_unknown	809	72	345	1	No definition line found
37	1.34E-11	61	90%	90%	LM80_scaffold_13	-	26886	21431	21491	1	lcl|ISLse3_IS3_unknown	1265	305	365	1	No definition line found
29	7.98E-07	37	95%	95%	LM80_scaffold_13	-	26886	19119	19155	1	lcl|ISSau6_IS6_unknown	793	536	572	1	No definition line found
29	7.98E-07	37	95%	95%	LM80_scaffold_13	-	26886	19119	19155	1	lcl|IS257-2_IS6_unknown	790	534	570	1	No definition line found
29	7.98E-07	77	86%	86%	LM80_scaffold_13	-	26886	21404	21480	1	lcl|IS-LL6_IS3_IS3	1254	276	351	1	No definition line found
123	2.80E-63	123	100%	100%	LM80_scaffold_15	-	11735	1	123	1	lcl|ISLmo3_IS6_unknown	807	685	807	1	No definition line found
360	0	360	100%	100%	LM80_scaffold_16	-	9902	9543	9902	1	lcl|ISLmo7_IS21_unknown	2164	1	360	1	No definition line found
348	0	360	99%	99%	LM80_scaffold_16	-	9902	1	360	1	lcl|ISLmo7_IS21_unknown	2164	360	1	-1	No definition line found
34	3.05E-10	50	92%	92%	LM80_scaffold_16	-	9902	9543	9592	1	lcl|IS712_IS21_unknown	2163	1	50	1	No definition line found
30	7.43E-08	50	90%	90%	LM80_scaffold_16	-	9902	311	360	1	lcl|IS712_IS21_unknown	2163	50	1	-1	No definition line found
123	1.68E-63	127	99%	99%	LM80_scaffold_17	-	7063	6937	7063	1	lcl|ISLmo3_IS6_unknown	807	1	127	1	No definition line found
123	1.68E-63	123	100%	100%	LM80_scaffold_17	-	7063	1	123	1	lcl|ISLmo3_IS6_unknown	807	685	807	1	No definition line found
1717	0	1717	100%	100%	LM80_scaffold_21	-	2034	318	2034	1	lcl|ISLmo7_IS21_unknown	2164	2164	448	-1	No definition line found
47	1.09E-18	163	82%	82%	LM80_scaffold_21	-	2034	1658	1820	1	lcl|IS712_IS21_unknown	2163	796	634	-1	No definition line found
33	1.47E-07	45	93%	93%	LM82_scaffold_1	-	1207026	104275	104319	1	lcl|ISLse1_IS3_IS150	1506	30	74	1	No definition line found
62	1.43E-25	152	86%	86%	LM82_scaffold_4	-	237896	222800	222948	1	lcl|ISLmo1_IS3_IS150	1228	29	180	1	No definition line found
60	2.23E-24	80	94%	94%	LM82_scaffold_4	-	237896	222946	223025	1	lcl|ISLmo1_IS3_IS150	1228	1149	1228	1	No definition line found
1286	0	1286	100%	100%	LM82_scaffold_9	-	81598	2497	3782	1	lcl|ISLmo5_IS3_unknown	1286	1286	1	-1	No definition line found
812	0	812	100%	100%	LM82_scaffold_9	-	81598	14380	15191	1	lcl|ISLmo4_IS6_unknown	812	812	1	-1	No definition line found
40	6.60E-13	140	82%	82%	LM82_scaffold_9	-	81598	26142	26281	1	lcl|ISLmo4_IS6_unknown	812	715	576	-1	No definition line found
39	2.61E-12	103	84%	84%	LM82_scaffold_9	-	81598	26496	26598	1	lcl|ISLmo4_IS6_unknown	812	361	259	-1	No definition line found
33	9.93E-09	89	84%	84%	LM82_scaffold_9	-	81598	26691	26779	1	lcl|ISLmo4_IS6_unknown	812	166	78	-1	No definition line found
807	0	807	100%	100%	LM82_scaffold_9	-	81598	33352	34158	1	lcl|ISLmo3_IS6_unknown	807	1	807	1	No definition line found
28	9.57E-06	60	87%	87%	LM82_scaffold_9	-	81598	26423	26482	1	lcl|ISLmo3_IS6_unknown	807	429	370	-1	No definition line found
784	0	808	99%	99%	LM82_scaffold_9	-	81598	26045	26852	1	lcl|IS1297_IS6_unknown	808	808	1	-1	No definition line found
41	1.67E-13	157	82%	82%	LM82_scaffold_9	-	81598	14777	14933	1	lcl|IS1297_IS6_unknown	808	411	255	-1	No definition line found
33	9.93E-09	89	84%	84%	LM82_scaffold_9	-	81598	15026	15114	1	lcl|IS1297_IS6_unknown	808	162	74	-1	No definition line found
29	2.42E-06	69	86%	86%	LM82_scaffold_9	-	81598	33712	33780	1	lcl|IS1297_IS6_unknown	808	362	430	1	No definition line found
772	0	808	99%	99%	LM82_scaffold_9	-	81598	26045	26852	1	lcl|ISS1N_IS6_unknown	808	808	1	-1	No definition line found
39	2.61E-12	103	84%	84%	LM82_scaffold_9	-	81598	14831	14933	1	lcl|ISS1N_IS6_unknown	808	357	255	-1	No definition line found
770	0	806	99%	99%	LM82_scaffold_9	-	81598	26045	26850	1	lcl|ISS1E_IS6_unknown	808	808	3	-1	No definition line found
39	2.61E-12	103	84%	84%	LM82_scaffold_9	-	81598	14831	14933	1	lcl|ISS1E_IS6_unknown	808	357	255	-1	No definition line found
33	9.93E-09	89	84%	84%	LM82_scaffold_9	-	81598	15026	15114	1	lcl|ISS1E_IS6_unknown	808	162	74	-1	No definition line found
28	9.57E-06	60	87%	87%	LM82_scaffold_9	-	81598	33721	33780	1	lcl|ISS1E_IS6_unknown	808	371	430	1	No definition line found
759	0	807	99%	99%	LM82_scaffold_9	-	81598	26045	26851	1	lcl|ISS1M_IS6_unknown	808	808	2	-1	No definition line found
39	2.61E-12	103	84%	84%	LM82_scaffold_9	-	81598	14831	14933	1	lcl|ISS1M_IS6_unknown	808	357	255	-1	No definition line found
29	2.42E-06	89	83%	83%	LM82_scaffold_9	-	81598	15026	15114	1	lcl|ISS1M_IS6_unknown	808	162	74	-1	No definition line found
756	0	808	98%	98%	LM82_scaffold_9	-	81598	26045	26852	1	lcl|ISS1D_IS6_unknown	808	808	1	-1	No definition line found
39	2.61E-12	103	84%	84%	LM82_scaffold_9	-	81598	14831	14933	1	lcl|ISS1D_IS6_unknown	808	357	255	-1	No definition line found
33	9.93E-09	89	84%	84%	LM82_scaffold_9	-	81598	15026	15114	1	lcl|ISS1D_IS6_unknown	808	162	74	-1	No definition line found
28	9.57E-06	60	87%	87%	LM82_scaffold_9	-	81598	33721	33780	1	lcl|ISS1D_IS6_unknown	808	371	430	1	No definition line found
729	0	805	98%	98%	LM82_scaffold_9	-	81598	26045	26847	1	lcl|ISS1CH_IS6_unknown	809	1	803	1	No definition line found
35	6.36E-10	103	83%	83%	LM82_scaffold_9	-	81598	14831	14933	1	lcl|ISS1CH_IS6_unknown	809	453	555	1	No definition line found
33	9.93E-09	89	84%	84%	LM82_scaffold_9	-	81598	15026	15114	1	lcl|ISS1CH_IS6_unknown	809	648	736	1	No definition line found
518	0	518	100%	100%	LM82_scaffold_9	-	81598	15192	15709	1	lcl|ISLmo6_IS30_unknown	1056	518	1	-1	No definition line found
457	0	745	90%	90%	LM82_scaffold_9	-	81598	26108	26852	1	lcl|ISS1A_IS6_unknown	807	745	1	-1	No definition line found
67	5.10E-29	179	84%	84%	LM82_scaffold_9	-	81598	14477	14655	1	lcl|ISS1A_IS6_unknown	807	711	533	-1	No definition line found
35	6.36E-10	99	84%	84%	LM82_scaffold_9	-	81598	14825	14923	1	lcl|ISS1A_IS6_unknown	807	363	265	-1	No definition line found
30	6.13E-07	62	87%	87%	LM82_scaffold_9	-	81598	15053	15114	1	lcl|ISS1A_IS6_unknown	807	135	74	-1	No definition line found
449	0	745	90%	90%	LM82_scaffold_9	-	81598	26108	26852	1	lcl|IS946V_IS6_unknown	808	745	1	-1	No definition line found
71	2.09E-31	639	78%	78%	LM82_scaffold_9	-	81598	14477	15114	1	lcl|IS946V_IS6_unknown	808	711	74	-1	No definition line found
28	9.57E-06	60	87%	87%	LM82_scaffold_9	-	81598	33721	33780	1	lcl|IS946V_IS6_unknown	808	371	430	1	No definition line found
341	0	745	86%	86%	LM82_scaffold_9	-	81598	26108	26852	1	lcl|ISS1T_IS6_unknown	808	745	1	-1	No definition line found
67	5.10E-29	179	84%	84%	LM82_scaffold_9	-	81598	14477	14655	1	lcl|ISS1T_IS6_unknown	808	711	533	-1	No definition line found
58	1.20E-23	290	80%	80%	LM82_scaffold_9	-	81598	14825	15114	1	lcl|ISS1T_IS6_unknown	808	363	74	-1	No definition line found
40	6.60E-13	92	86%	86%	LM82_scaffold_9	-	81598	33493	33584	1	lcl|ISS1T_IS6_unknown	808	143	234	1	No definition line found
329	0	745	86%	86%	LM82_scaffold_9	-	81598	26108	26852	1	lcl|ISS1S_IS6_unknown	808	745	1	-1	No definition line found
67	5.10E-29	179	84%	84%	LM82_scaffold_9	-	81598	14477	14655	1	lcl|ISS1S_IS6_unknown	808	711	533	-1	No definition line found
66	2.01E-28	290	81%	81%	LM82_scaffold_9	-	81598	14825	15114	1	lcl|ISS1S_IS6_unknown	808	363	74	-1	No definition line found
36	1.61E-10	92	85%	85%	LM82_scaffold_9	-	81598	33493	33584	1	lcl|ISS1S_IS6_unknown	808	143	234	1	No definition line found
329	0	745	86%	86%	LM82_scaffold_9	-	81598	26108	26852	1	lcl|ISS1RS_IS6_unknown	808	745	1	-1	No definition line found
63	1.24E-26	179	84%	84%	LM82_scaffold_9	-	81598	14477	14655	1	lcl|ISS1RS_IS6_unknown	808	711	533	-1	No definition line found
62	4.91E-26	290	80%	80%	LM82_scaffold_9	-	81598	14825	15114	1	lcl|ISS1RS_IS6_unknown	808	363	74	-1	No definition line found
40	6.60E-13	92	86%	86%	LM82_scaffold_9	-	81598	33493	33584	1	lcl|ISS1RS_IS6_unknown	808	143	234	1	No definition line found
329	0	745	86%	86%	LM82_scaffold_9	-	81598	26108	26852	1	lcl|ISS1B_IS6_unknown	808	745	1	-1	No definition line found
78	1.39E-35	638	78%	78%	LM82_scaffold_9	-	81598	14477	15114	1	lcl|ISS1B_IS6_unknown	808	711	74	-1	No definition line found
37	4.07E-11	61	90%	90%	LM82_scaffold_9	-	81598	33524	33584	1	lcl|ISS1B_IS6_unknown	808	174	234	1	No definition line found
325	0	745	86%	86%	LM82_scaffold_9	-	81598	26108	26852	1	lcl|ISS1X_IS6_unknown	808	64	808	1	No definition line found
82	5.71E-38	638	78%	78%	LM82_scaffold_9	-	81598	14477	15114	1	lcl|ISS1X_IS6_unknown	808	98	735	1	No definition line found
36	1.61E-10	92	85%	85%	LM82_scaffold_9	-	81598	33493	33584	1	lcl|ISS1X_IS6_unknown	808	666	575	-1	No definition line found
304	1.90E-170	672	86%	86%	LM82_scaffold_9	-	81598	26108	26779	1	lcl|ISLgar4_IS6_unknown	809	746	75	-1	No definition line found
71	2.09E-31	683	78%	78%	LM82_scaffold_9	-	81598	14433	15115	1	lcl|ISLgar4_IS6_unknown	809	756	74	-1	No definition line found
301	1.17E-168	745	85%	85%	LM82_scaffold_9	-	81598	26108	26852	1	lcl|ISS1Z_IS6_unknown	808	745	1	-1	No definition line found
62	4.91E-26	290	80%	80%	LM82_scaffold_9	-	81598	14825	15114	1	lcl|ISS1Z_IS6_unknown	808	363	74	-1	No definition line found
59	3.03E-24	179	83%	83%	LM82_scaffold_9	-	81598	14477	14655	1	lcl|ISS1Z_IS6_unknown	808	711	533	-1	No definition line found
36	1.61E-10	92	85%	85%	LM82_scaffold_9	-	81598	33493	33584	1	lcl|ISS1Z_IS6_unknown	808	143	234	1	No definition line found
204	8.98E-111	672	83%	83%	LM82_scaffold_9	-	81598	14444	15115	1	lcl|IS1216E_IS6_unknown	808	745	74	-1	No definition line found
111	2.82E-55	347	83%	83%	LM82_scaffold_9	-	81598	26433	26779	1	lcl|IS1216E_IS6_unknown	808	421	75	-1	No definition line found
54	2.92E-21	182	82%	82%	LM82_scaffold_9	-	81598	26109	26290	1	lcl|IS1216E_IS6_unknown	808	745	564	-1	No definition line found
40	6.60E-13	136	82%	82%	LM82_scaffold_9	-	81598	33635	33770	1	lcl|IS1216E_IS6_unknown	808	286	421	1	No definition line found
200	2.19E-108	672	82%	82%	LM82_scaffold_9	-	81598	14444	15115	1	lcl|IS1216V_IS6_unknown	809	745	74	-1	No definition line found
103	1.68E-50	347	82%	82%	LM82_scaffold_9	-	81598	26433	26779	1	lcl|IS1216V_IS6_unknown	809	421	75	-1	No definition line found
54	2.92E-21	182	82%	82%	LM82_scaffold_9	-	81598	26109	26290	1	lcl|IS1216V_IS6_unknown	809	745	564	-1	No definition line found
40	6.60E-13	136	82%	82%	LM82_scaffold_9	-	81598	33635	33770	1	lcl|IS1216V_IS6_unknown	809	286	421	1	No definition line found
184	7.73E-99	672	82%	82%	LM82_scaffold_9	-	81598	14444	15115	1	lcl|IS1216_IS6_unknown	809	745	74	-1	No definition line found
95	9.97E-46	347	82%	82%	LM82_scaffold_9	-	81598	26433	26779	1	lcl|IS1216_IS6_unknown	809	421	75	-1	No definition line found
54	2.92E-21	182	82%	82%	LM82_scaffold_9	-	81598	26109	26290	1	lcl|IS1216_IS6_unknown	809	745	564	-1	No definition line found
40	6.60E-13	136	82%	82%	LM82_scaffold_9	-	81598	33635	33770	1	lcl|IS1216_IS6_unknown	809	286	421	1	No definition line found
154	6.17E-81	678	81%	81%	LM82_scaffold_9	-	81598	14438	15115	1	lcl|ISS1W_IS6_unknown	809	751	74	-1	No definition line found
107	6.88E-53	347	83%	83%	LM82_scaffold_9	-	81598	26433	26779	1	lcl|ISS1W_IS6_unknown	809	421	75	-1	No definition line found
107	6.88E-53	183	90%	90%	LM82_scaffold_9	-	81598	26108	26290	1	lcl|ISS1W_IS6_unknown	809	746	564	-1	No definition line found
40	6.60E-13	136	82%	82%	LM82_scaffold_9	-	81598	33635	33770	1	lcl|ISS1W_IS6_unknown	809	286	421	1	No definition line found
129	5.12E-66	670	80%	80%	LM82_scaffold_9	-	81598	14433	15102	1	lcl|ISEnfa1_IS6_unknown	800	747	88	-1	No definition line found
71	2.09E-31	347	80%	80%	LM82_scaffold_9	-	81598	26421	26767	1	lcl|ISEnfa1_IS6_unknown	800	434	88	-1	No definition line found
44	2.71E-15	128	84%	84%	LM82_scaffold_9	-	81598	26175	26302	1	lcl|ISEnfa1_IS6_unknown	800	670	543	-1	No definition line found
75	8.58E-34	279	82%	82%	LM82_scaffold_9	-	81598	26502	26779	1	lcl|ISTeha2_IS6_unknown	809	351	74	-1	No definition line found
72	5.29E-32	192	85%	85%	LM82_scaffold_9	-	81598	26127	26317	1	lcl|ISTeha2_IS6_unknown	809	726	536	-1	No definition line found
66	2.01E-28	274	81%	81%	LM82_scaffold_9	-	81598	14843	15116	1	lcl|ISTeha2_IS6_unknown	809	345	72	-1	No definition line found
37	4.07E-11	61	90%	90%	LM82_scaffold_9	-	81598	3405	3465	1	lcl|ISLse3_IS3_unknown	1265	365	305	-1	No definition line found
29	2.42E-06	37	95%	95%	LM82_scaffold_9	-	81598	14601	14637	1	lcl|ISSau6_IS6_unknown	793	572	536	-1	No definition line found
29	2.42E-06	37	95%	95%	LM82_scaffold_9	-	81598	14601	14637	1	lcl|IS257-2_IS6_unknown	790	570	534	-1	No definition line found
29	2.42E-06	77	86%	86%	LM82_scaffold_9	-	81598	3416	3492	1	lcl|IS-LL6_IS3_IS3	1254	351	276	-1	No definition line found
33	6.30E-08	45	93%	93%	LM83_scaffold_2	-	518222	420435	420479	1	lcl|ISLse1_IS3_IS150	1506	74	30	-1	No definition line found
30	3.89E-06	74	85%	85%	LM83_scaffold_2	-	518222	286492	286565	1	lcl|ISEfa5_ISL3_unknown	1514	1378	1305	-1	No definition line found
109	9.15E-54	109	100%	100%	LM83_scaffold_6	-	169585	1	109	1	lcl|ISLmo1_IS3_IS150	1228	109	1	-1	No definition line found
109	9.15E-54	109	100%	100%	LM83_scaffold_6	-	169585	169477	169585	1	lcl|ISLmo1_IS3_IS150	1228	1228	1120	-1	No definition line found
109	3.46E-54	109	100%	100%	LM83_scaffold_10	-	64113	1	109	1	lcl|ISLmo1_IS3_IS150	1228	109	1	-1	No definition line found
1282	0	1286	100%	100%	LM83_scaffold_13	-	26146	4488	5773	1	lcl|ISLmo5_IS3_unknown	1286	1286	1	-1	No definition line found
1257	0	1257	100%	100%	LM83_scaffold_13	-	26146	12169	13425	1	lcl|ISLmo8_IS3_IS3	1257	1	1257	1	No definition line found
808	0	812	100%	100%	LM83_scaffold_13	-	26146	7511	8322	1	lcl|ISLmo4_IS6_unknown	812	812	1	-1	No definition line found
54	9.36E-22	174	83%	83%	LM83_scaffold_13	-	26146	8466	8639	1	lcl|ISLmo4_IS6_unknown	812	250	77	-1	No definition line found
40	2.12E-13	140	82%	82%	LM83_scaffold_13	-	26146	16713	16852	1	lcl|ISLmo4_IS6_unknown	812	715	576	-1	No definition line found
39	8.36E-13	103	84%	84%	LM83_scaffold_13	-	26146	17067	17169	1	lcl|ISLmo4_IS6_unknown	812	361	259	-1	No definition line found
33	3.18E-09	89	84%	84%	LM83_scaffold_13	-	26146	17262	17350	1	lcl|ISLmo4_IS6_unknown	812	166	78	-1	No definition line found
729	0	749	99%	99%	LM83_scaffold_13	-	26146	16616	17364	1	lcl|IS1297_IS6_unknown	808	808	60	-1	No definition line found
123	6.24E-63	127	99%	99%	LM83_scaffold_13	-	26146	8322	8448	1	lcl|IS1297_IS6_unknown	808	429	303	-1	No definition line found
61	6.22E-26	65	98%	98%	LM83_scaffold_13	-	26146	23813	23877	1	lcl|IS1297_IS6_unknown	808	65	1	-1	No definition line found
54	9.36E-22	158	84%	84%	LM83_scaffold_13	-	26146	8481	8638	1	lcl|IS1297_IS6_unknown	808	231	74	-1	No definition line found
41	5.36E-14	157	82%	82%	LM83_scaffold_13	-	26146	7908	8064	1	lcl|IS1297_IS6_unknown	808	411	255	-1	No definition line found
33	3.18E-09	89	84%	84%	LM83_scaffold_13	-	26146	8157	8245	1	lcl|IS1297_IS6_unknown	808	162	74	-1	No definition line found
713	0	749	99%	99%	LM83_scaffold_13	-	26146	16616	17364	1	lcl|ISS1N_IS6_unknown	808	808	60	-1	No definition line found
123	6.24E-63	127	99%	99%	LM83_scaffold_13	-	26146	8322	8448	1	lcl|ISS1N_IS6_unknown	808	429	303	-1	No definition line found
65	2.55E-28	65	100%	100%	LM83_scaffold_13	-	26146	23813	23877	1	lcl|ISS1N_IS6_unknown	808	65	1	-1	No definition line found
48	3.56E-18	80	90%	90%	LM83_scaffold_13	-	26146	8481	8560	1	lcl|ISS1N_IS6_unknown	808	231	152	-1	No definition line found
39	8.36E-13	103	84%	84%	LM83_scaffold_13	-	26146	7962	8064	1	lcl|ISS1N_IS6_unknown	808	357	255	-1	No definition line found
713	0	749	99%	99%	LM83_scaffold_13	-	26146	16616	17364	1	lcl|ISS1E_IS6_unknown	808	808	60	-1	No definition line found
127	2.56E-65	127	100%	100%	LM83_scaffold_13	-	26146	8322	8448	1	lcl|ISS1E_IS6_unknown	808	429	303	-1	No definition line found
63	3.98E-27	63	100%	100%	LM83_scaffold_13	-	26146	23813	23875	1	lcl|ISS1E_IS6_unknown	808	65	3	-1	No definition line found
54	9.36E-22	158	84%	84%	LM83_scaffold_13	-	26146	8481	8638	1	lcl|ISS1E_IS6_unknown	808	231	74	-1	No definition line found
39	8.36E-13	103	84%	84%	LM83_scaffold_13	-	26146	7962	8064	1	lcl|ISS1E_IS6_unknown	808	357	255	-1	No definition line found
33	3.18E-09	89	84%	84%	LM83_scaffold_13	-	26146	8157	8245	1	lcl|ISS1E_IS6_unknown	808	162	74	-1	No definition line found
705	0	749	99%	99%	LM83_scaffold_13	-	26146	16616	17364	1	lcl|ISS1M_IS6_unknown	808	808	60	-1	No definition line found
123	6.24E-63	127	99%	99%	LM83_scaffold_13	-	26146	8322	8448	1	lcl|ISS1M_IS6_unknown	808	429	303	-1	No definition line found
60	2.46E-25	64	98%	98%	LM83_scaffold_13	-	26146	23813	23876	1	lcl|ISS1M_IS6_unknown	808	65	2	-1	No definition line found
47	1.41E-17	119	85%	85%	LM83_scaffold_13	-	26146	8481	8599	1	lcl|ISS1M_IS6_unknown	808	231	113	-1	No definition line found
39	8.36E-13	103	84%	84%	LM83_scaffold_13	-	26146	7962	8064	1	lcl|ISS1M_IS6_unknown	808	357	255	-1	No definition line found
29	7.76E-07	89	83%	83%	LM83_scaffold_13	-	26146	8157	8245	1	lcl|ISS1M_IS6_unknown	808	162	74	-1	No definition line found
705	0	749	99%	99%	LM83_scaffold_13	-	26146	16616	17364	1	lcl|ISS1D_IS6_unknown	808	808	60	-1	No definition line found
127	2.56E-65	127	100%	100%	LM83_scaffold_13	-	26146	8322	8448	1	lcl|ISS1D_IS6_unknown	808	429	303	-1	No definition line found
57	1.52E-23	65	97%	97%	LM83_scaffold_13	-	26146	23813	23877	1	lcl|ISS1D_IS6_unknown	808	65	1	-1	No definition line found
54	9.36E-22	158	84%	84%	LM83_scaffold_13	-	26146	8481	8638	1	lcl|ISS1D_IS6_unknown	808	231	74	-1	No definition line found
39	8.36E-13	103	84%	84%	LM83_scaffold_13	-	26146	7962	8064	1	lcl|ISS1D_IS6_unknown	808	357	255	-1	No definition line found
33	3.18E-09	89	84%	84%	LM83_scaffold_13	-	26146	8157	8245	1	lcl|ISS1D_IS6_unknown	808	162	74	-1	No definition line found
683	0	751	98%	98%	LM83_scaffold_13	-	26146	16616	17364	1	lcl|ISS1CH_IS6_unknown	809	1	750	1	No definition line found
119	1.52E-60	127	98%	98%	LM83_scaffold_13	-	26146	8322	8448	1	lcl|ISS1CH_IS6_unknown	809	381	507	1	No definition line found
54	9.36E-22	158	84%	84%	LM83_scaffold_13	-	26146	8481	8638	1	lcl|ISS1CH_IS6_unknown	809	579	736	1	No definition line found
52	1.46E-20	60	98%	98%	LM83_scaffold_13	-	26146	23813	23872	1	lcl|ISS1CH_IS6_unknown	809	745	803	1	No definition line found
35	2.04E-10	103	83%	83%	LM83_scaffold_13	-	26146	7962	8064	1	lcl|ISS1CH_IS6_unknown	809	453	555	1	No definition line found
33	3.18E-09	89	84%	84%	LM83_scaffold_13	-	26146	8157	8245	1	lcl|ISS1CH_IS6_unknown	809	648	736	1	No definition line found
429	0	665	91%	91%	LM83_scaffold_13	-	26146	16679	17343	1	lcl|IS946V_IS6_unknown	808	745	81	-1	No definition line found
107	2.21E-53	127	96%	96%	LM83_scaffold_13	-	26146	8322	8448	1	lcl|IS946V_IS6_unknown	808	429	303	-1	No definition line found
67	1.63E-29	179	84%	84%	LM83_scaffold_13	-	26146	7608	7786	1	lcl|IS946V_IS6_unknown	808	711	533	-1	No definition line found
66	6.46E-29	154	86%	86%	LM83_scaffold_13	-	26146	8478	8631	1	lcl|IS946V_IS6_unknown	808	234	81	-1	No definition line found
50	2.28E-19	290	79%	79%	LM83_scaffold_13	-	26146	7956	8245	1	lcl|IS946V_IS6_unknown	808	363	74	-1	No definition line found
29	7.76E-07	45	91%	91%	LM83_scaffold_13	-	26146	23833	23877	1	lcl|IS946V_IS6_unknown	808	45	1	-1	No definition line found
398	0	686	90%	90%	LM83_scaffold_13	-	26146	16679	17364	1	lcl|ISS1A_IS6_unknown	807	745	60	-1	No definition line found
67	1.63E-29	179	84%	84%	LM83_scaffold_13	-	26146	7608	7786	1	lcl|ISS1A_IS6_unknown	807	711	533	-1	No definition line found
65	2.55E-28	65	100%	100%	LM83_scaffold_13	-	26146	23813	23877	1	lcl|ISS1A_IS6_unknown	807	65	1	-1	No definition line found
59	9.71E-25	127	87%	87%	LM83_scaffold_13	-	26146	8322	8448	1	lcl|ISS1A_IS6_unknown	807	429	303	-1	No definition line found
45	2.20E-16	161	82%	82%	LM83_scaffold_13	-	26146	8478	8638	1	lcl|ISS1A_IS6_unknown	807	234	74	-1	No definition line found
35	2.04E-10	99	84%	84%	LM83_scaffold_13	-	26146	7956	8054	1	lcl|ISS1A_IS6_unknown	807	363	265	-1	No definition line found
30	1.96E-07	62	87%	87%	LM83_scaffold_13	-	26146	8184	8245	1	lcl|ISS1A_IS6_unknown	807	135	74	-1	No definition line found
321	0	665	87%	87%	LM83_scaffold_13	-	26146	16679	17343	1	lcl|ISS1T_IS6_unknown	808	745	81	-1	No definition line found
67	1.63E-29	179	84%	84%	LM83_scaffold_13	-	26146	7608	7786	1	lcl|ISS1T_IS6_unknown	808	711	533	-1	No definition line found
59	9.71E-25	127	87%	87%	LM83_scaffold_13	-	26146	8322	8448	1	lcl|ISS1T_IS6_unknown	808	429	303	-1	No definition line found
58	3.84E-24	290	80%	80%	LM83_scaffold_13	-	26146	7956	8245	1	lcl|ISS1T_IS6_unknown	808	363	74	-1	No definition line found
50	2.28E-19	154	83%	83%	LM83_scaffold_13	-	26146	8478	8631	1	lcl|ISS1T_IS6_unknown	808	234	81	-1	No definition line found
29	7.76E-07	65	86%	86%	LM83_scaffold_13	-	26146	23813	23877	1	lcl|ISS1T_IS6_unknown	808	65	1	-1	No definition line found
309	6.31E-174	665	87%	87%	LM83_scaffold_13	-	26146	16679	17343	1	lcl|ISS1S_IS6_unknown	808	745	81	-1	No definition line found
67	1.63E-29	179	84%	84%	LM83_scaffold_13	-	26146	7608	7786	1	lcl|ISS1S_IS6_unknown	808	711	533	-1	No definition line found
66	6.46E-29	290	81%	81%	LM83_scaffold_13	-	26146	7956	8245	1	lcl|ISS1S_IS6_unknown	808	363	74	-1	No definition line found
59	9.71E-25	127	87%	87%	LM83_scaffold_13	-	26146	8322	8448	1	lcl|ISS1S_IS6_unknown	808	429	303	-1	No definition line found
58	3.84E-24	154	84%	84%	LM83_scaffold_13	-	26146	8478	8631	1	lcl|ISS1S_IS6_unknown	808	234	81	-1	No definition line found
29	7.76E-07	45	91%	91%	LM83_scaffold_13	-	26146	23833	23877	1	lcl|ISS1S_IS6_unknown	808	45	1	-1	No definition line found
309	6.31E-174	665	87%	87%	LM83_scaffold_13	-	26146	16679	17343	1	lcl|ISS1RS_IS6_unknown	808	745	81	-1	No definition line found
63	3.98E-27	179	84%	84%	LM83_scaffold_13	-	26146	7608	7786	1	lcl|ISS1RS_IS6_unknown	808	711	533	-1	No definition line found
62	1.57E-26	290	80%	80%	LM83_scaffold_13	-	26146	7956	8245	1	lcl|ISS1RS_IS6_unknown	808	363	74	-1	No definition line found
55	2.37E-22	127	86%	86%	LM83_scaffold_13	-	26146	8322	8448	1	lcl|ISS1RS_IS6_unknown	808	429	303	-1	No definition line found
54	9.36E-22	154	84%	84%	LM83_scaffold_13	-	26146	8478	8631	1	lcl|ISS1RS_IS6_unknown	808	234	81	-1	No definition line found
29	7.76E-07	45	91%	91%	LM83_scaffold_13	-	26146	23833	23877	1	lcl|ISS1RS_IS6_unknown	808	45	1	-1	No definition line found
309	6.31E-174	665	87%	87%	LM83_scaffold_13	-	26146	16679	17343	1	lcl|ISS1B_IS6_unknown	808	745	81	-1	No definition line found
67	1.63E-29	179	84%	84%	LM83_scaffold_13	-	26146	7608	7786	1	lcl|ISS1B_IS6_unknown	808	711	533	-1	No definition line found
59	9.71E-25	127	87%	87%	LM83_scaffold_13	-	26146	8322	8448	1	lcl|ISS1B_IS6_unknown	808	429	303	-1	No definition line found
58	3.84E-24	290	80%	80%	LM83_scaffold_13	-	26146	7956	8245	1	lcl|ISS1B_IS6_unknown	808	363	74	-1	No definition line found
54	9.36E-22	154	84%	84%	LM83_scaffold_13	-	26146	8478	8631	1	lcl|ISS1B_IS6_unknown	808	234	81	-1	No definition line found
29	7.76E-07	45	91%	91%	LM83_scaffold_13	-	26146	23833	23877	1	lcl|ISS1B_IS6_unknown	808	45	1	-1	No definition line found
305	1.54E-171	665	86%	86%	LM83_scaffold_13	-	26146	16679	17343	1	lcl|ISS1X_IS6_unknown	808	64	728	1	No definition line found
67	1.63E-29	179	84%	84%	LM83_scaffold_13	-	26146	7608	7786	1	lcl|ISS1X_IS6_unknown	808	98	276	1	No definition line found
63	3.98E-27	283	81%	81%	LM83_scaffold_13	-	26146	7963	8245	1	lcl|ISS1X_IS6_unknown	808	453	735	1	No definition line found
58	3.84E-24	154	84%	84%	LM83_scaffold_13	-	26146	8478	8631	1	lcl|ISS1X_IS6_unknown	808	575	728	1	No definition line found
55	2.37E-22	127	86%	86%	LM83_scaffold_13	-	26146	8322	8448	1	lcl|ISS1X_IS6_unknown	808	380	506	1	No definition line found
29	7.76E-07	45	91%	91%	LM83_scaffold_13	-	26146	23833	23877	1	lcl|ISS1X_IS6_unknown	808	764	808	1	No definition line found
304	6.08E-171	672	86%	86%	LM83_scaffold_13	-	26146	16679	17350	1	lcl|ISLgar4_IS6_unknown	809	746	75	-1	No definition line found
215	7.85E-118	235	98%	98%	LM83_scaffold_13	-	26146	8478	8712	1	lcl|ISLgar4_IS6_unknown	809	235	1	-1	No definition line found
87	1.90E-41	127	92%	92%	LM83_scaffold_13	-	26146	8322	8448	1	lcl|ISLgar4_IS6_unknown	809	430	304	-1	No definition line found
67	1.63E-29	683	77%	77%	LM83_scaffold_13	-	26146	7564	8246	1	lcl|ISLgar4_IS6_unknown	809	756	74	-1	No definition line found
293	2.23E-164	665	86%	86%	LM83_scaffold_13	-	26146	16679	17343	1	lcl|ISS1Z_IS6_unknown	808	745	81	-1	No definition line found
62	1.57E-26	290	80%	80%	LM83_scaffold_13	-	26146	7956	8245	1	lcl|ISS1Z_IS6_unknown	808	363	74	-1	No definition line found
60	2.46E-25	172	84%	84%	LM83_scaffold_13	-	26146	8460	8631	1	lcl|ISS1Z_IS6_unknown	808	252	81	-1	No definition line found
59	9.71E-25	179	83%	83%	LM83_scaffold_13	-	26146	7608	7786	1	lcl|ISS1Z_IS6_unknown	808	711	533	-1	No definition line found
55	2.37E-22	127	86%	86%	LM83_scaffold_13	-	26146	8322	8448	1	lcl|ISS1Z_IS6_unknown	808	429	303	-1	No definition line found
251	2.58E-139	263	99%	99%	LM83_scaffold_13	-	26146	8450	8712	1	lcl|IS1216E_IS6_unknown	808	263	1	-1	No definition line found
200	7.01E-109	672	82%	82%	LM83_scaffold_13	-	26146	7575	8246	1	lcl|IS1216E_IS6_unknown	808	745	74	-1	No definition line found
111	9.05E-56	347	83%	83%	LM83_scaffold_13	-	26146	17004	17350	1	lcl|IS1216E_IS6_unknown	808	421	75	-1	No definition line found
54	9.36E-22	182	82%	82%	LM83_scaffold_13	-	26146	16680	16861	1	lcl|IS1216E_IS6_unknown	808	745	564	-1	No definition line found
38	3.30E-12	110	84%	84%	LM83_scaffold_13	-	26146	8331	8440	1	lcl|IS1216E_IS6_unknown	808	421	312	-1	No definition line found
247	6.29E-137	263	98%	98%	LM83_scaffold_13	-	26146	8450	8712	1	lcl|ISS1W_IS6_unknown	809	263	1	-1	No definition line found
150	4.82E-79	678	81%	81%	LM83_scaffold_13	-	26146	7569	8246	1	lcl|ISS1W_IS6_unknown	809	751	74	-1	No definition line found
107	2.21E-53	347	83%	83%	LM83_scaffold_13	-	26146	17004	17350	1	lcl|ISS1W_IS6_unknown	809	421	75	-1	No definition line found
107	2.21E-53	183	90%	90%	LM83_scaffold_13	-	26146	16679	16861	1	lcl|ISS1W_IS6_unknown	809	746	564	-1	No definition line found
38	3.30E-12	110	84%	84%	LM83_scaffold_13	-	26146	8331	8440	1	lcl|ISS1W_IS6_unknown	809	421	312	-1	No definition line found
243	1.53E-134	263	98%	98%	LM83_scaffold_13	-	26146	8450	8712	1	lcl|IS1216V_IS6_unknown	809	263	1	-1	No definition line found
196	1.71E-106	672	82%	82%	LM83_scaffold_13	-	26146	7575	8246	1	lcl|IS1216V_IS6_unknown	809	745	74	-1	No definition line found
103	5.38E-51	347	82%	82%	LM83_scaffold_13	-	26146	17004	17350	1	lcl|IS1216V_IS6_unknown	809	421	75	-1	No definition line found
54	9.36E-22	182	82%	82%	LM83_scaffold_13	-	26146	16680	16861	1	lcl|IS1216V_IS6_unknown	809	745	564	-1	No definition line found
38	3.30E-12	110	84%	84%	LM83_scaffold_13	-	26146	8331	8440	1	lcl|IS1216V_IS6_unknown	809	421	312	-1	No definition line found
243	1.53E-134	263	98%	98%	LM83_scaffold_13	-	26146	8450	8712	1	lcl|IS1216_IS6_unknown	809	263	1	-1	No definition line found
180	6.04E-97	672	82%	82%	LM83_scaffold_13	-	26146	7575	8246	1	lcl|IS1216_IS6_unknown	809	745	74	-1	No definition line found
95	3.19E-46	347	82%	82%	LM83_scaffold_13	-	26146	17004	17350	1	lcl|IS1216_IS6_unknown	809	421	75	-1	No definition line found
54	9.36E-22	182	82%	82%	LM83_scaffold_13	-	26146	16680	16861	1	lcl|IS1216_IS6_unknown	809	745	564	-1	No definition line found
30	1.96E-07	110	82%	82%	LM83_scaffold_13	-	26146	8331	8440	1	lcl|IS1216_IS6_unknown	809	421	312	-1	No definition line found
133	6.73E-69	670	80%	80%	LM83_scaffold_13	-	26146	7564	8233	1	lcl|ISEnfa1_IS6_unknown	800	747	88	-1	No definition line found
71	6.70E-32	347	80%	80%	LM83_scaffold_13	-	26146	16992	17338	1	lcl|ISEnfa1_IS6_unknown	800	434	88	-1	No definition line found
66	6.46E-29	222	83%	83%	LM83_scaffold_13	-	26146	8450	8670	1	lcl|ISEnfa1_IS6_unknown	800	264	43	-1	No definition line found
44	8.68E-16	128	84%	84%	LM83_scaffold_13	-	26146	16746	16873	1	lcl|ISEnfa1_IS6_unknown	800	670	543	-1	No definition line found
32	1.26E-08	80	85%	85%	LM83_scaffold_13	-	26146	8364	8443	1	lcl|ISEnfa1_IS6_unknown	800	389	310	-1	No definition line found
123	6.24E-63	127	99%	99%	LM83_scaffold_13	-	26146	26020	26146	1	lcl|ISLmo3_IS6_unknown	807	1	127	1	No definition line found
28	3.07E-06	60	87%	87%	LM83_scaffold_13	-	26146	16994	17053	1	lcl|ISLmo3_IS6_unknown	807	429	370	-1	No definition line found
75	2.75E-34	279	82%	82%	LM83_scaffold_13	-	26146	17073	17350	1	lcl|ISTeha2_IS6_unknown	809	351	74	-1	No definition line found
72	1.70E-32	192	85%	85%	LM83_scaffold_13	-	26146	16698	16888	1	lcl|ISTeha2_IS6_unknown	809	726	536	-1	No definition line found
66	6.46E-29	274	81%	81%	LM83_scaffold_13	-	26146	7974	8247	1	lcl|ISTeha2_IS6_unknown	809	345	72	-1	No definition line found
58	3.84E-24	190	83%	83%	LM83_scaffold_13	-	26146	8450	8639	1	lcl|ISTeha2_IS6_unknown	809	262	73	-1	No definition line found
37	1.31E-11	61	90%	90%	LM83_scaffold_13	-	26146	5396	5456	1	lcl|ISLse3_IS3_unknown	1265	365	305	-1	No definition line found
29	7.76E-07	37	95%	95%	LM83_scaffold_13	-	26146	7732	7768	1	lcl|ISSau6_IS6_unknown	793	572	536	-1	No definition line found
29	7.76E-07	37	95%	95%	LM83_scaffold_13	-	26146	7732	7768	1	lcl|IS257-2_IS6_unknown	790	570	534	-1	No definition line found
29	7.76E-07	77	86%	86%	LM83_scaffold_13	-	26146	5407	5483	1	lcl|IS-LL6_IS3_IS3	1254	351	276	-1	No definition line found
650	0	662	100%	100%	LM83_scaffold_16	-	13870	1	662	1	lcl|ISLmo1_IS3_IS150	1228	567	1228	1	No definition line found
35	1.08E-10	67	88%	88%	LM83_scaffold_16	-	13870	418	484	1	lcl|ISSau4_IS3_IS150	1261	1004	1070	1	No definition line found
123	2.80E-63	123	100%	100%	LM83_scaffold_17	-	11729	1	123	1	lcl|ISLmo3_IS6_unknown	807	685	807	1	No definition line found
360	0	360	100%	100%	LM83_scaffold_18	-	9902	1	360	1	lcl|ISLmo7_IS21_unknown	2164	360	1	-1	No definition line found
348	0	360	99%	99%	LM83_scaffold_18	-	9902	9543	9902	1	lcl|ISLmo7_IS21_unknown	2164	1	360	1	No definition line found
34	3.05E-10	50	92%	92%	LM83_scaffold_18	-	9902	311	360	1	lcl|IS712_IS21_unknown	2163	50	1	-1	No definition line found
30	7.43E-08	50	90%	90%	LM83_scaffold_18	-	9902	9543	9592	1	lcl|IS712_IS21_unknown	2163	1	50	1	No definition line found
123	1.68E-63	127	99%	99%	LM83_scaffold_19	-	7063	1	127	1	lcl|ISLmo3_IS6_unknown	807	127	1	-1	No definition line found
123	1.68E-63	123	100%	100%	LM83_scaffold_19	-	7063	6941	7063	1	lcl|ISLmo3_IS6_unknown	807	807	685	-1	No definition line found
1717	0	1717	100%	100%	LM83_scaffold_22	-	2034	1	1717	1	lcl|ISLmo7_IS21_unknown	2164	448	2164	1	No definition line found
47	1.09E-18	163	82%	82%	LM83_scaffold_22	-	2034	215	377	1	lcl|IS712_IS21_unknown	2163	634	796	1	No definition line found
803	0	807	100%	100%	LM83_scaffold_26	-	811	1	807	1	lcl|ISLmo3_IS6_unknown	807	1	807	1	No definition line found
40	6.44E-15	136	82%	82%	LM83_scaffold_26	-	811	284	419	1	lcl|ISS1W_IS6_unknown	809	286	421	1	No definition line found
40	6.44E-15	92	86%	86%	LM83_scaffold_26	-	811	142	233	1	lcl|ISS1T_IS6_unknown	808	143	234	1	No definition line found
40	6.44E-15	92	86%	86%	LM83_scaffold_26	-	811	142	233	1	lcl|ISS1RS_IS6_unknown	808	143	234	1	No definition line found
40	6.44E-15	136	82%	82%	LM83_scaffold_26	-	811	284	419	1	lcl|IS1216V_IS6_unknown	809	286	421	1	No definition line found
40	6.44E-15	136	82%	82%	LM83_scaffold_26	-	811	284	419	1	lcl|IS1216E_IS6_unknown	808	286	421	1	No definition line found
40	6.44E-15	136	82%	82%	LM83_scaffold_26	-	811	284	419	1	lcl|IS1216_IS6_unknown	809	286	421	1	No definition line found
37	3.97E-13	61	90%	90%	LM83_scaffold_26	-	811	173	233	1	lcl|ISS1B_IS6_unknown	808	174	234	1	No definition line found
36	1.57E-12	92	85%	85%	LM83_scaffold_26	-	811	142	233	1	lcl|ISS1Z_IS6_unknown	808	143	234	1	No definition line found
36	1.57E-12	92	85%	85%	LM83_scaffold_26	-	811	142	233	1	lcl|ISS1X_IS6_unknown	808	666	575	-1	No definition line found
36	1.57E-12	92	85%	85%	LM83_scaffold_26	-	811	142	233	1	lcl|ISS1S_IS6_unknown	808	143	234	1	No definition line found
29	2.36E-08	69	86%	86%	LM83_scaffold_26	-	811	361	429	1	lcl|IS1297_IS6_unknown	808	362	430	1	No definition line found
28	9.33E-08	60	87%	87%	LM83_scaffold_26	-	811	370	429	1	lcl|ISS1E_IS6_unknown	808	371	430	1	No definition line found
28	9.33E-08	60	87%	87%	LM83_scaffold_26	-	811	370	429	1	lcl|ISS1D_IS6_unknown	808	371	430	1	No definition line found
28	9.33E-08	60	87%	87%	LM83_scaffold_26	-	811	370	429	1	lcl|IS946V_IS6_unknown	808	371	430	1	No definition line found
27	3.69E-07	67	85%	85%	LM83_scaffold_26	-	811	284	350	1	lcl|ISLmo4_IS6_unknown	812	289	355	1	No definition line found
26	1.46E-06	34	94%	94%	LM83_scaffold_26	-	811	549	582	1	lcl|ISSau6_IS6_unknown	793	535	568	1	No definition line found
26	1.46E-06	66	85%	85%	LM83_scaffold_26	-	811	283	348	1	lcl|ISBwe3_IS6_unknown	843	292	357	1	No definition line found
25	5.76E-06	57	86%	86%	LM83_scaffold_26	-	811	80	136	1	lcl|ISBth20_IS6_unknown	808	74	130	1	No definition line found
25	5.76E-06	29	97%	97%	LM83_scaffold_26	-	811	283	311	1	lcl|IS240A_IS6_unknown	861	311	339	1	No definition line found
549	0	565	99%	99%	LM83_scaffold_29	-	582	1	564	1	lcl|ISLmo1_IS3_IS150	1228	565	1	-1	No definition line found
38	7.17E-14	46	96%	96%	LM83_scaffold_29	-	582	197	242	1	lcl|ISSau4_IS3_IS150	1261	382	337	-1	No definition line found
37	2.83E-13	73	88%	88%	LM83_scaffold_29	-	582	354	426	1	lcl|ISSau4_IS3_IS150	1261	225	153	-1	No definition line found
25	4.11E-06	33	94%	94%	LM83_scaffold_29	-	582	198	230	1	lcl|ISBsu1_IS3_IS150	1289	400	368	-1	No definition line found
34	1.77E-08	46	93%	93%	LM84-2_scaffold_1	-	574855	29771	29816	1	lcl|ISLmo10_IS1182_unknown	1522	1	46	1	No definition line found
58	3.30E-23	152	85%	85%	LM84-2_scaffold_6	-	225089	209991	210139	1	lcl|ISLmo1_IS3_IS150	1228	29	180	1	No definition line found
56	5.15E-22	80	92%	92%	LM84-2_scaffold_6	-	225089	210137	210216	1	lcl|ISLmo1_IS3_IS150	1228	1149	1228	1	No definition line found
1845	0	1845	100%	100%	LM84-2_scaffold_13	-	41824	1	1845	1	lcl|ISLmo7_IS21_unknown	2164	320	2164	1	No definition line found
206	2.95E-112	210	100%	100%	LM84-2_scaffold_13	-	41824	41615	41824	1	lcl|ISLmo7_IS21_unknown	2164	529	320	-1	No definition line found
1473	0	1473	100%	100%	LM84-2_scaffold_13	-	41824	9879	11351	1	lcl|ISLmo9_IS3_IS150	1473	1473	1	-1	No definition line found
47	2.25E-17	55	96%	96%	LM84-2_scaffold_13	-	41824	14506	14560	1	lcl|ISLmo9_IS3_IS150	1473	55	1	-1	No definition line found
1257	0	1257	100%	100%	LM84-2_scaffold_13	-	41824	18758	20014	1	lcl|ISLmo8_IS3_IS3	1257	1	1257	1	No definition line found
808	0	812	100%	100%	LM84-2_scaffold_13	-	41824	40803	41614	1	lcl|ISLmo4_IS6_unknown	812	1	812	1	No definition line found
200	1.12E-108	672	82%	82%	LM84-2_scaffold_13	-	41824	40879	41550	1	lcl|IS1216E_IS6_unknown	808	74	745	1	No definition line found
196	2.73E-106	672	82%	82%	LM84-2_scaffold_13	-	41824	40879	41550	1	lcl|IS1216V_IS6_unknown	809	74	745	1	No definition line found
180	9.65E-97	672	82%	82%	LM84-2_scaffold_13	-	41824	40879	41550	1	lcl|IS1216_IS6_unknown	809	74	745	1	No definition line found
150	7.71E-79	678	81%	81%	LM84-2_scaffold_13	-	41824	40879	41556	1	lcl|ISS1W_IS6_unknown	809	74	751	1	No definition line found
133	1.08E-68	670	80%	80%	LM84-2_scaffold_13	-	41824	40892	41561	1	lcl|ISEnfa1_IS6_unknown	800	88	747	1	No definition line found
67	2.61E-29	179	84%	84%	LM84-2_scaffold_13	-	41824	41339	41517	1	lcl|ISS1X_IS6_unknown	808	276	98	-1	No definition line found
63	6.37E-27	283	81%	81%	LM84-2_scaffold_13	-	41824	40880	41162	1	lcl|ISS1X_IS6_unknown	808	735	453	-1	No definition line found
67	2.61E-29	179	84%	84%	LM84-2_scaffold_13	-	41824	41339	41517	1	lcl|ISS1T_IS6_unknown	808	533	711	1	No definition line found
58	6.14E-24	290	80%	80%	LM84-2_scaffold_13	-	41824	40880	41169	1	lcl|ISS1T_IS6_unknown	808	74	363	1	No definition line found
67	2.61E-29	179	84%	84%	LM84-2_scaffold_13	-	41824	41339	41517	1	lcl|ISS1S_IS6_unknown	808	533	711	1	No definition line found
66	1.03E-28	290	81%	81%	LM84-2_scaffold_13	-	41824	40880	41169	1	lcl|ISS1S_IS6_unknown	808	74	363	1	No definition line found
67	2.61E-29	179	84%	84%	LM84-2_scaffold_13	-	41824	41339	41517	1	lcl|ISS1B_IS6_unknown	808	533	711	1	No definition line found
58	6.14E-24	290	80%	80%	LM84-2_scaffold_13	-	41824	40880	41169	1	lcl|ISS1B_IS6_unknown	808	74	363	1	No definition line found
67	2.61E-29	179	84%	84%	LM84-2_scaffold_13	-	41824	41339	41517	1	lcl|ISS1A_IS6_unknown	807	533	711	1	No definition line found
35	3.26E-10	99	84%	84%	LM84-2_scaffold_13	-	41824	41071	41169	1	lcl|ISS1A_IS6_unknown	807	265	363	1	No definition line found
30	3.14E-07	62	87%	87%	LM84-2_scaffold_13	-	41824	40880	40941	1	lcl|ISS1A_IS6_unknown	807	74	135	1	No definition line found
67	2.61E-29	683	77%	77%	LM84-2_scaffold_13	-	41824	40879	41561	1	lcl|ISLgar4_IS6_unknown	809	74	756	1	No definition line found
67	2.61E-29	179	84%	84%	LM84-2_scaffold_13	-	41824	41339	41517	1	lcl|IS946V_IS6_unknown	808	533	711	1	No definition line found
50	3.65E-19	290	79%	79%	LM84-2_scaffold_13	-	41824	40880	41169	1	lcl|IS946V_IS6_unknown	808	74	363	1	No definition line found
66	1.03E-28	274	81%	81%	LM84-2_scaffold_13	-	41824	40878	41151	1	lcl|ISTeha2_IS6_unknown	809	72	345	1	No definition line found
63	6.37E-27	179	84%	84%	LM84-2_scaffold_13	-	41824	41339	41517	1	lcl|ISS1RS_IS6_unknown	808	533	711	1	No definition line found
62	2.52E-26	290	80%	80%	LM84-2_scaffold_13	-	41824	40880	41169	1	lcl|ISS1RS_IS6_unknown	808	74	363	1	No definition line found
62	2.52E-26	290	80%	80%	LM84-2_scaffold_13	-	41824	40880	41169	1	lcl|ISS1Z_IS6_unknown	808	74	363	1	No definition line found
59	1.55E-24	179	83%	83%	LM84-2_scaffold_13	-	41824	41339	41517	1	lcl|ISS1Z_IS6_unknown	808	533	711	1	No definition line found
47	2.25E-17	163	82%	82%	LM84-2_scaffold_13	-	41824	343	505	1	lcl|IS712_IS21_unknown	2163	634	796	1	No definition line found
30	3.14E-07	62	87%	87%	LM84-2_scaffold_13	-	41824	114	175	1	lcl|IS712_IS21_unknown	2163	408	469	1	No definition line found
30	3.14E-07	62	87%	87%	LM84-2_scaffold_13	-	41824	41650	41711	1	lcl|IS712_IS21_unknown	2163	469	408	-1	No definition line found
41	8.56E-14	157	82%	82%	LM84-2_scaffold_13	-	41824	41061	41217	1	lcl|IS1297_IS6_unknown	808	255	411	1	No definition line found
33	5.09E-09	89	84%	84%	LM84-2_scaffold_13	-	41824	40880	40968	1	lcl|IS1297_IS6_unknown	808	74	162	1	No definition line found
39	1.34E-12	103	84%	84%	LM84-2_scaffold_13	-	41824	41061	41163	1	lcl|ISS1N_IS6_unknown	808	255	357	1	No definition line found
39	1.34E-12	103	84%	84%	LM84-2_scaffold_13	-	41824	41061	41163	1	lcl|ISS1M_IS6_unknown	808	255	357	1	No definition line found
29	1.24E-06	89	83%	83%	LM84-2_scaffold_13	-	41824	40880	40968	1	lcl|ISS1M_IS6_unknown	808	74	162	1	No definition line found
39	1.34E-12	103	84%	84%	LM84-2_scaffold_13	-	41824	41061	41163	1	lcl|ISS1E_IS6_unknown	808	255	357	1	No definition line found
33	5.09E-09	89	84%	84%	LM84-2_scaffold_13	-	41824	40880	40968	1	lcl|ISS1E_IS6_unknown	808	74	162	1	No definition line found
39	1.34E-12	103	84%	84%	LM84-2_scaffold_13	-	41824	41061	41163	1	lcl|ISS1D_IS6_unknown	808	255	357	1	No definition line found
33	5.09E-09	89	84%	84%	LM84-2_scaffold_13	-	41824	40880	40968	1	lcl|ISS1D_IS6_unknown	808	74	162	1	No definition line found
35	3.26E-10	103	83%	83%	LM84-2_scaffold_13	-	41824	41061	41163	1	lcl|ISS1CH_IS6_unknown	809	555	453	-1	No definition line found
33	5.09E-09	89	84%	84%	LM84-2_scaffold_13	-	41824	40880	40968	1	lcl|ISS1CH_IS6_unknown	809	736	648	-1	No definition line found
31	7.95E-08	43	93%	93%	LM84-2_scaffold_13	-	41824	11358	11400	1	lcl|ISEnfa4_IS256_unknown	1324	43	1	-1	No definition line found
31	7.95E-08	43	93%	93%	LM84-2_scaffold_13	-	41824	11358	11400	1	lcl|IS256_IS256_unknown	1324	43	1	-1	No definition line found
29	1.24E-06	37	95%	95%	LM84-2_scaffold_13	-	41824	41357	41393	1	lcl|ISSau6_IS6_unknown	793	536	572	1	No definition line found
29	1.24E-06	37	95%	95%	LM84-2_scaffold_13	-	41824	41357	41393	1	lcl|IS257-2_IS6_unknown	790	534	570	1	No definition line found
204	9.70E-112	204	100%	100%	LM84-2_scaffold_19	-	8822	8619	8822	1	lcl|ISLmo7_IS21_unknown	2164	1	204	1	No definition line found
200	2.36E-109	204	100%	100%	LM84-2_scaffold_19	-	8822	1	204	1	lcl|ISLmo7_IS21_unknown	2164	204	1	-1	No definition line found
34	2.72E-10	50	92%	92%	LM84-2_scaffold_19	-	8822	8619	8668	1	lcl|IS712_IS21_unknown	2163	1	50	1	No definition line found
34	2.72E-10	50	92%	92%	LM84-2_scaffold_19	-	8822	155	204	1	lcl|IS712_IS21_unknown	2163	50	1	-1	No definition line found
