# Supplementary material for: Molecular characterization of Listeria monocytogenes strains isolated from imported food in China from 14 countries/regions, 2003-2018
Source: Front Cell Infect Microbiol. 2023 Dec 20;13:1287564. doi: 10.3389/fcimb.2023.1287564 (PMC10765603; doi:10.3389/fcimb.2023.1287564)
Supplement: Supplementary file 1 [file DataSheet_1.zip › supplemental data/phage_summary.fna]

>1	 A189_scaffold_1:455417-503560
TCATGACATAATCTCACAACTAATAATATCGTCTAAATTAATATCAATTATTCGCTCGTC
AAAGCGTTCAAGTGATACAATGTGTTTTTTATTGTCGATGTGGACAGGTACTACATACTT
ATAGCGCACATGATGATTATTCTTTAAAAACAATATTTCTATCGACCAATTGCGCCTGAG
CGCGTCTGCTAACACTATTGAATGTTCTAAAATATCATCAATTAAATTATACATTTCTAT
CACCTCTTAAACACATTATACGAACACTCGTTCTATAAATCAAGTGAAAAAAGAACTAAA
ATTTCATATATATTTTTATTGATGTAAAAAATAGTTTTTGTAATAATAAACTCCTAGATG
TTTTTTGTATCTAGTAATTTCATTCAACTTTTAGCGGTTTTATATGACTGCAACCTCGAA
AAAATTCGGGGTATTTTTTTGTTATCTTACTCAAATATAATTGACTAATCAAATATATCG
TGCTATAATATGTATATAGTAAAGAAACATAAAATATTAATAAAGGGTGATTGAAATGGC
AGAGATGACTAGCAAGCAAAAAGAATTTATAGACCAATTACTATTAGAAAAAGAATGGGA
ACTAACCAATGATTTACAATCATATAATGATGGTGAAGTAACTCAGGAAGTTGCAGCAAA
TATCATTGAATACTTAATATCTTGTGAGGATACGGCGAACGCAGCAGCGATTAGAGTGGA
AATGATGAATAGAATGACTGATAGACAGAGGAATTTCATTAACGAATTAATATCAGAAAA
AATCTGGGAAACAACTTCCGAAATACAAATTTTCCTTAGTTCGAATAATACAGAAGTTGA
TAAATATACAGCATCAATAATTATTGAGTACTTACTATCTTGCAAAAATAAATATAACTT
GGCAATTTAAAAGGAGGAAGTTAATGATGAATTTAAAAACTATTTTCGAAAAATGGGGCT
ACGGGCATCTGAAGGAAGAGATTGAAGATTTAGAGGATGGTTATGAAGTAGTAATAAATG
TAGTAGATAGAGATACTTTTAATCTTATGAATGATTTAAACGAATCAACTAAATTTACAG
TTTATGAAGATTGCATAAACGATACTATTACAATAGCTCATAGCTAAAAATTAAATATAG
AGAGGAATAGTGAAAAATGGCAGGGTTTATAAAAAAATACTTAGAAAGTAAAGATTGGAC
AATTTATCAGCTAGGTAATGCAACGGGACTTGCACATCAAACAATAAGAAGTGCTGACTC
AAAAACTGTAGACCAAATATCTGCGAAAAATGTGCGTTTAATAGCAGAGGTCTTTAAATG
CACTCCTGGCGAATTGTTAGATGAATTCTACAAAATCGAAGAAGAAATAATGCGCTAAGC
TTTTGTTTAGCGTATTTTTTGCATAAAAAAAGCCCCCGCACAAAGCGAGGGTTTGTTTAT
TATTTGTTTTTAAGCTCTACATATTTATCACTTGCAGTGATGTAAAAAGTAGCGCCTTTT
GAATTTTTAACTTTGTATTGATAAGCCGTGCCGACTTTAATTTTTTCGACAATCGTCGGG
AAGCCAATGCCTTTATTAACAGTGCCTGCTACATCTTTATCTGCCCAAGAAGGCTTACTA
TAAAATCTCAAATTAGCAGCTTTAGAAACTAGTTTTTTATTCTTATAAGTGTTATTTGAA
GTTGCTGGTTTAGAAGGTGTTGTTGGTTTAGCAGGAGCGGGTTTAGACGTTGTTGTCTTC
GGAACAGAATTCAAGCCTCGTCTTTTTAACCATTCTTTTGTGATCGACTCTATAATTGCT
TTTTTATTGTTTTTCCAAATAGCTACATCACTCGCGGAATCAATGAAAAATAGCTCATGT
AGTAACGCTGGTGCTTTTGTATCTCGCACAATGCCTAAACGCCCGTGACGAGTTGTAGTA
TCGCCTTTTGCACCTCGATTTTTTAGCCCTTTTATCGATCCAGCTTTGGCCACAGTAATC
GCGTCCTCTTTTGCAGATGCAACACCTTCGCAATAAAGTGTTTCTGCACCTTGTCCGCCG
CCGGCATTTGTGTGTAATTCCAATACTGCGACAACATTTTCACTGTTTGCGTATTTAATC
CGCTCTGATAAAGGTTTACCAAATCCGTTAACTACAGAATGCCCGCATGCTTTCGCGTAA
GCTGTCGCAATTTGCGCGGCTTCTTTTGCTACTGCTTTTTCAGTAAGTCCATTCCCGCTC
GCTCCTGATTCGCTTGTTCCGTTGTGTCCTCCAAAAATTGCCACTTTTGCCATTTCTATT
CATCCTTTCCAGGTTCATTATATTTTTGTGCTCTTTCACTATCTTTTATTTTTGCTGTTG
TCGGGTCTTGAATAATTCCGATTAGAGCAAATATAGAAGTAATTACAGTGATCAGTCTAT
TCAATAATTCGTTGTAATCCCATTCAATGCCAAATACGTAGAGTACGGATTGGGCAATTA
AAAAAAGACCGCCAACTAGAGCGATCACCCACACGGGATTCTTAAAACGAACAATCCAAT
TTATTTTCATGATATTCCTCCTACAATACTAATTCTTGGCCAACTTTTAATTTATAAGAA
TCTAGTTTATTTTTTTCTGCTAATTCACCAACTGATAACCCTAATTTTGTAGCAATAACT
GAAAGTTTTTCATCTTGTTTCACTACATAAGTTTTTGCAGTTTGAACTTCGTTATTTGTA
GTTTCTTCATGTAACACTGATGTAGATTTAATTTTTTTTGCTTTTTGCTCTGACATTTCC
ACTCACCTCCCTTAATCATTTGAAAATAAATTGTCCCCAATCCCAACTTAGAATTCCACC
AAGGATAATGCCAATTAATGCTAAGACGGAAGTAATTATTTGAACGTTACTAAACTTCTT
ATGTTTCTCTTCTGACTCTTCATCGCTTATGCTTTTTAATGTATTATCGATTGAGTGTTT
CACATCCGCAATCTCCAAATCATGTTCGTGCAACTGCTTTGTTGTTGATCGCGTGTATCG
TTCGAGTGTGTCCGCCATCTTCTGCGTGTTTTGAGCTGTCTCTTTTGATGACGTGACCAT
CGGAATCACCAGAACTTTCAGTTCTACTACTTCCTCACTGATTTTATCTACTTTGCTCTC
AACTTTATCGACTTTTCTTGACATCTCTTTTTTTATATCAATTCCATGCTCAAACAACTC
TGCTCTGGACACATAATCTATTTTTTCCTTTTCGTTTTCCATAATTCCAAGCCCCCCATT
ACCGCAACAAATAGATTAAAACATGCGCTTAGAGCATAGCGGCTGGGCAATAAATTTGTA
ACAGCACTCTCTGAGCTCGCTGCTGAATATAAGAACAACACTATCGCACCTATTGTCCCG
CCAAAAATCAAATTTATAAATCTCGCATTTGATTCTTGAAAAGATGCAATTAATATCAAA
GCAGCACTTAAAATAAACAACAAGCCCCACGTGTCAATTGTCATCAGATTGTCCATTAGC
TGGTATGTCCTGCTTTTTTCAACAATTTTATCACCAGATGTCATTAAAAAAAATCCAGTC
AAAATGTTATAAGATGAAACTGATAATAAGAAAAATAACGCAAAAACTTCTTTGTAATTA
GTATCAAGCATTTGATTTATATACTTTTTCCATCTCGTTTTCATTACCCCATCGACCCCC
TTCACTCTGACAAATTACTCTGCTAATTCAGCGCAATCTGCGTCAATTAACAATGCTTTT
ACTTGTGCTTGCAGTAAGCGTGGTACTTCTTTGAATGTTTTCTTACCGTTGAGAATCAAA
TTCAAATAAATCACAGCCATTTTCTATTCACCTCCTTAAATAACAAATAACCTATAAATT
CGCTTCGTACATGTCTACCATCGCGAGTTGTGTGTCAATCAACTGCTGTCCTAATTTTGT
GTTTTGCTCATATAATTCAACTAATGCTTCCTGCGTAGTTAGTAATTGATCTGCTGCGCT
TGGTATTGCATCTTGCAACGTCTTTTCATACTGAAACTCTTTTTCTTTATTTTCGTCAAA
TATAAGTTGATTCGCAATATACTTATAACTAGCAAAACCTCGTTGGAAAAAGGCATCGTT
TTCGTCTATATCAATTTTTTTGCCCGGCGTACATTCGCTTGTCGAATAGCCAGTTAAAAA
ACCTTCGTTATTTGTAGTAATGTATATTTCCATCTCGTTCACACTCCTATGATGTAGCGT
AAAATAGCATCATTTGCATTTAAGCCACTTGAGTTTAAATCATGTCCTGCAAAAGTTGTA
TCAGTAATGTAAAGAGTCTTTATTGTTATGCTTGTCACGGAAGCGTTGAAGTTCGTTGCA
ACTGGCACATTTACGTTCGCTCCTGCATGCTTATTAACAAAAATTTTAGGAATGAATGAA
AAGTCAAAGTTATAATTATTAGCGACACTCGCTGACCCAGGGAGAACATCATAATCACTC
CAGATGAAAATTAAACCTAAATTTTGATCAGAAACTTTTTGACCGTTTACAAACTTGTAG
GTACTTCCTGAAGGCCATGCTTCCCCTTCAAATAACACATTTTGCGTATTGAACTGCTCT
TTAATTGCTGCTAAAACACTTGCGGGAGTCATTAGTTTGTTACTAGCAATACCTGCTTTA
GCTTCGTCCAGAGATGCAATTCCAAAATTTTCCACATCACTTAAACCAAGTTGAGCTTTT
GTTACACTGTGTGGATTATTTGTATTTCCTGTATGATTTATTAAATCTGCATTTAATGCA
GCAAGTTCTTGTAGCTCCTTCAGTGCTGTATATGTGCTATTAAAATACCAGTTAAACCAA
TCGGCTGGCGGCTTAGTCCCCGCCAACCATCCATTTTGAATGGTACTATCCGGGGGCTTT
GTTCCCGTTGCTTCCCAACGAGCTAAATTTGCATTAAATCGTGACATAATTATCGCCTCT
CTTTCTTTTAAATTGGTAACTTAAAGTCATCTGATGGTGTAAATAAACCGCCTAAAGTTC
CTCCCAGAATTTGATCAAGTTCCGAAAAACCGTCGTCGCTTATCTCTTCCGTTGCTCCTT
TTGCAAAAGAAAAAGAACCTTCTAAATTGATGTATGCTACTCTAACACCACCAGATTTCA
GACTGTTTACTAGCTGTAAAAATTGATTAGTACTTAAGCCGACTGCATTCAGAGCAGAAA
GAGGAATCTTTTTAATAATTATCGCAGCAGGCTCATGTTCATCTGATGAATTAGAATCGT
TAGCATTGATTATTTGAATATCTTTATAATTGCAATCTAATGATTTTGCGATTGCATGGA
TGATTTTATTTGTGGTTCCGTCACTTGCGTTTCTTGCAACTTTTCCACGGATTAAAACAC
GATATACCTCATCAGTAGCTCGTCCTCTGTTCTGGCCAACATTTTCTCCAAGGTTATTCA
GTACCTTCCCTTGCGCATTATCAATATCTCGCCATGCCTCTGTTTTTTCAAGAGCCGTAG
TTAATGCGGAAATTTGCTGATCTACAATAATAAATAATTTTCCTATGTTACTCTTTTCTG
ACTTTGTAAAAGCATCTGTTAATTTCCCTAGAAAATCTTTAACGGACATTTATTGTCACC
TCAATATCTTCCCAACGAATAGAAGCGGCTTCATCAGTATTAACTAAAATGTCAGCAGAT
GCTAAATTATTGATATCTTTTCCTAACTTTACATTCGCAACTGTAATCCCAGGAATTTGA
TATAAATCTGGATAGATGTAAGAATGGATAACCATCTCCCCCATGTTTAATGAATTTATA
TAATTTAGTACAGCTTGTTTTATTACGTCGCCGCCATCGTCTTCAAATTTAGAATTTACA
TCGACGATAATATGAGCGTATATAGATAAAGAAGTAGCCCGATCATAATAAACTGAATGC
TCAAATCCGGATAAATCTTTTACTTTAACCGTTACTTTACCAACCGTTTGTATTCCAGCA
GCGACACTATTAAAAATCGCTTCACCAATTTCTTCGTCAATTCCTCCGAGACAGTAAATA
TGAACTGATTTAGCAGGGTTATTATACGCGTCCAAATCAATACTATTATTTTCTATTATT
GATACACTTCTAACACCTGATACTTGATTTAAAGCTGAGATAATTCCGTTTACCGGTGGA
CCAGGACTTGCACTAGTAGCTAATCTTATCCTTGCCCTGTAGCTTGTATCATTTTCTTTT
TCTGAACCACCATCGGCCTTGTTAGGGTTATTAACTGTTAAAATATCTTCACTTGGTTCT
GCTACAACTGTAATAGAATTAGCAGGAACATTTGCTTTGTCTGAATAGATTTGTGATATA
GCTTGCCCTATTCCATGCCCCTTGTCATCGAGTGTAACTACATCAATCATTTCAAAAACG
ACATCGTTCTTTGTCTTGAATTGAACACCTTCTTCGATTGTGTAGCCAGCATTACCAGTA
AGTTCTAACGTCACTACCGCTGGCATTGCCGGCTCACGCAAAACGCTGATGTTACTTCCT
AATCTATCCAGTTGGACACCGTCAGCAGAGCTTATAAATCCACTGTTGTACACTCTCTCA
GCTAATTCATGTATAAGGGACATAAACCAAGCGATTATTCTTAAAAACACTCCCAGTGCC
GAATGAGAGCTTAAGTTAATATCCTCACCAAAAAGCTCCTTTGCTTTTGATTCCATGTCA
GTAAGCAATTCATCGTATGTCTTTCGTTTAAATCCGTGTTCGTCAAGCATTTAATATCAC
CTCTTCCACACTCACAGGACCATCTAAGCCTGTCATTTTTATGCTTACATGTAATTTTCT
AGTATCTTTGTCAAAATCAAAAAGAACGCTATCTACACTAGATATACGCTCTTCTTGTTC
TTCTATAGCCGTAATTACATCTTGTTTGATGTAATCAAAATTGGGCTTCTTCGTAAAAAG
ATTTTCGTGATTCATTCCTGAATTCTCATCAAAATAAAATTCACCTTCACGTGTCTGTAA
TATCATCCTGACACATTGAACAATATCATTTACGCCATCAGTCATTAATATGTCGTTATC
TGAAACCACTATATCTCCGTTGCTATCTATTAGTAAATCTTTCATACGTCCCATACCCCC
ACTACAACCGCATCATTAACACTATGTTGTCTTGAGCTTTCTGGTTTAAAGTCAGTTGAT
CCATTAATATTATCTAATTCGCAATCAGAGAATACTATCGCTACTATCTTTCCTTCAGAA
ATATCTTCCTCTGTGTGCTTTAAAACTAAAGCATCTAAAATCATCGCTCGTTTTGCTCCG
TTGGGCTTTAAATTCAATGGCTGCACATCCGCACGTTTATTGCTTGCATCATAATTAACG
ACTCTGCACATAAGAAGTACTGATACACTTGAATTTACTAATCTAATAAATGAATCAAAG
AACTTTGTATCTTGTGCCATCTATACCACCTCACACTGAGTCGTGAAAGTAGAACCATCA
TAGTTGTGCATTCCATTTTTGACTCGAAATGTTCCGTTTACGGTTTTAGATTTTAGTGTA
ATGATAGAAGCTGTAGCAATTCGATGCTGTAGCAAGGACTGAAAGCTCCATCCCGAGTAT
TCATCGTTCTCTAAACGTTCTGGTGATGATATCAAGCCAGTGCTGCTGTTTAGTGTAAAA
CGTTCATCATCACCGGATTTTATAGATCGAATGACTAAATTACCTCGTCTATAATATATT
GCTGCTTTACAGTCCTTAACTATCTCTTCAATCACTGAAAGAGCATCTCCGTCCGCAGTA
TACCCAGATTTATAAATCTTATTCGTTGGTAGTTTTATTTGATAAATTTTAATTCCTGCT
TTGGTAGCGATTCTTTGGATAATTGATTTTGCAGACGTTCCTTTTTTGAACGTAATATTT
ACATCTTTTTTATCCGAGTAATCGACGCCTTCGGAAAATTTAATGGTAGTTATTTTGTCT
ACACCGCTTGGCACAGTAGACACTTTCGTAACTTTACCTTGTGATAGCAAACCTTTATCT
CCTTGATATCCAGCTGTAACCGAAATAGTAGAACCTTTTTTTATTTTATTAGATGAGTTG
CGAGATAAGTTATATATAACAACTTCGCATTCCGCTGGTTTGGGTTCATCGGAGAAAGGA
ATACTAAAATTAATTTTTAAACTTCCTGAAGCTTCATTTTTTTCATGAATAGTAGCATAT
TCACTTCCGTTGTTTATATGCACATAAATTTCGCGCATCCACAGCATTTGAGTCATATCA
TACTCACCTCATTATCCAACGTTGGCAATTCCATTTCTGGCGCAAGATCGTCAAAATACA
AAAACACGGTTTTCGTGAAGTTGTCCTTCGTTATTTTAGTTTCTTTCCCAGATTCGTCTA
AAGGTACTAGGTCAACAGAAGGGAGTCTATCGTCTATAATATCTGCCCAAAGCCGTTCGT
TTAATACTAGTCGCTCTCCCAGAGCGATTGGTTCCCCTTCAATACTATATAAATCGACAG
AAAACAAATCTTGTGATTCTGCATAATTAATCCCGAATAAAAAACTTTTGCCATCATCGA
AATCAAATTCGAAAAGTTCCGGAATATTATCAAGTTCCACTGGTATATAATTTCTAATAG
CCACTATTTAACCCTCGCTCTCTTACCAATAGGAATACGCCTGTCTGGCCACTTATTCCA
CTTCCTGAGCTGAGCGATACTTGTACCATATCGCTTCCACCATTTCCAGTAACAGTCGCC
TTTTTTCACTGTTATATAAGTGCCAGGACTTTTTTTTGATTTGACAGATTGCTTTTTCCC
AGAACTTTTCTTTTTCTTTCTTACCCAAGGCGTCGATGCGCGCCTTAAATCCCTAAGTGA
TACCGTAATCTCAAAACCATTTTTTATTGTATTATAACTTTTTGATAGATTACTGATTAG
CACGTTTTTAAAGTATACACGACCTCTAAATGATACTATAGTGCCTTTTTCTGCATAGCT
TTTTAAAGTAGCATAATCTTTTTCAGCAGTAGCTCCTAGCAAAAAACCGCTAATTTCTAG
TGTCTTAGTTTCGCGTTGAACGTGATCAGAGACAGGCGAACCCGTTTCTACAGGATTATC
TGTAATAGTAAACGGAGAAGACTCACTTTCGTTTGTATTTACTAATTTCACAGAACCTAT
TGTTGCTACCATAAATATCACACCTCCCCAGGACTATAAATTCCAACAAGTTTTTCGAAT
AATTTTTCCATTTCCGCTCGAACAGTTTTACGAATAGACGACTCGCTTTCGCTTGATCCA
CCTTCAACAGTTATATTGATAGTTGGATTGAAGTTTATAGTTGTTCCACTCGAACTTTTG
TTTAACATCTGCTTCGTTTTTTGAGCTGTATGGACTGTTCCGGCCGTATCAGTTTCAAAT
AGCTCAGGTCCTTCTTCACCAACCAAAACAGTTTCATTAACCGGTGGCCGTCCGCCACGC
TTATATCCTTTGTAAGCCTTGCCTGAAGCCAAAGCCTTAATACCAGGTACATTGAATACA
GTTCCATATCGAGCCTTAATATATCCTATTGCAGCGATGATGTTGTCTACAGGATTTAAG
ATATTACCATGACCTTTCATTTTATACGCGTTGAATGTCGCTGGAATCGTCTGCATAAGA
CCTTGTGAGGCCATGCCGCGCTTGGCGTTAATATCCCAGTTATTAACCGCGTTCGGGTTT
CCGTTAGATTCTTTCATTGCAATTGTGGCCAATGCGTTTGACCAGCTAGCAGGAACGCCT
GTAAGACCAATTGCTTGTTGAACCCATCCGTTAACTGCTTTAGAGCCACCTTTTCCATTA
AATGAGCCACCCCCAAGACTACTACTAGGATTTACAGGTTTACCGTTTTGGTTTACTTGA
TAGTGTACATGTGGACCAGTAGAGCGCCCTGTGCTACCTACTAAACCGATGATTTGACCT
GCTTTGACAACAGAACCAGCAGAAGTTAAGATTTTAGAGAGATGACCATATAAGTTTTCT
ATACCTTTCCCAGCCGTAATAGATACTAAATTACCAAAACCGCCAGCTGTGCCCGCGCGA
CTTACTTTCCCGCCATATTGAGCAGGAAGAGGTGTACCCGTTGGAGCTCCGTAATCTATC
CCTTTATGAAATTCTTGTTTTCCAAACACTGTTCGCGGTCCATAGCCGGACGTCATTCTA
AATGGTGAACCAAAGTGAGGAGAAAACATCCCGCCCCCTTCTCCGCCCCCATCAGATGTC
ATAAAGACATCAGCAAGTTTTTCTTTCAACCAATCGCCTGCGCCCTTACCAAAATATTTG
AACATTCCGCCGGCCATGTTCGCCATAGGTGAATTATTAGGCAACTTATTATATTTCGCC
ATCAACTTGTTAACTCCAGCGACAGGATCAGTTGCGAAATCCCAAGCAGAAGATGCAATA
TCCTTAACTTTATTACCTGCGTTTTTGACACTATCTATTGCATTTGAACCAAGGCTTTTC
AGTGACTCTACTGCTCCATTTGTCCCTTTCGCAAAGCCAGGTAAAACCGTTCCTGCGCCC
ATTCCGCCGGACATCATTTTTTTAGACTCAGCATGATTGAGGATTTTTGTTCCAGGGGCT
ACTGTAGTGATTTCCGGTCCATTCTTACCAAGGATTCTTGCTTGTGCTGAGTTCTTGTTA
TAAGCTATCTCAAAACCTTCCTCACCAGCCATGATCTGACCAGCTGCACTATCAGAACCC
GTATAATTCATAGCCAAATTTCCTGATTGCGAAGTAGAATGATATGTTTTTTTATCTTTT
GCCGACAACTTGTTTTCTTGACTAGCTCCAATATTTCCGTTTCCTAACAAGGGTATTGAA
CCAATGCTAAAGAACGACAGTACTTTATTGACAGCTGTAATCACATTGTTAACCATTTTG
TACAAATTAGTCTTAAAACTATCCCACACGCGTAAAGATGCATCTTTCATTCCACCGAAA
ATATTAACTGTCGCAGATGACAACTCATTCCATTTTCCAAGTGCTGCATCTTTTATACTG
TTAAACGTTTCTGATGTCGCTTTTTTAAATTGATCCCATTTACTTAGAGTTTCCCCTGTT
TCCCAGTCGACTTCTTTCAAATGTCCTTTCGCTTGTTTCTGAGCTTGATTAACTACTTCT
TTGTGCATTTTTTCTGCTTCATCAATTGTGCCATCTTTTTTCTTCTTAGCTTGTTTTATT
GCCTCACGATATTCTTTCTCGCCTATTTCCCCCGTAACAAATCTTTTTTCATCTAAAATT
CTTTTCGTATCTTTAAATTCTTTATTGGCTTCTTTTACAGTAGCATTGCGTTGTTTTGCA
GAATTTTTCACAACAGAAGCAGCAGCTTTTGCAGACATTTCGCTTTTAGAGTTTTCTAAA
TTCCCTAGTATTATCTTTTGTTCTTTTGCTGATTTAGAAAGCGCTATTGTAGCTTCTTTT
CTTTGTTTCTTTTGAATCTCAGCACTTTTTTTAGAGTAAGTAGACTCGCTTACTTGAATT
GCCGTTACTTTATCTTTGTTAATTTGTTCTATTTCAACTTTTTCTTCTTTTGAAAGTTTA
ACTCCTTTTTTCTTTGCATTTTCTTTGATTTTTAAGATTGCTCCAGCAGCATTCTCTTCT
ATTTTTCTCTGCTCTTCAAATCTACTTTTTTCTAATCTCTTTAATTCCTCTGTGTTTTTC
TTAATATCAGCTTTATTTATTGATGCCGTTTCATTATTAGTGTGCTTCTTCGCGCTAGCC
ACATCTTTGGAAACAGCTCCCGACGCGACTAATCTATCCCAATCATTATTCGCCTTAACC
GATTTTTTATCAGTTGCATTAACAAGCTGAATAGACATATTGTCATGTGTTTTCATATTT
TCTTTATATTCATTTCCACTTATAGATTTTCCGTCTACTATTCTAGATGTACTATCATTT
TGAAGTTTTTGCTCAGCGCTTAAATATTTATTCATTGCTTTGGCAGAGTCTTTAGAAACG
CCTTTTCCACCCGCATCGATTTTGAGAGGGTCTGCAACCATCGCTTTCGAGATATTCCAA
ACAGCTTTATGTGTGTCTCCTACTGCTTTAATGCCTTTTTTTGCTGCATCGATAGTTTTA
TTTATTACATTTATATTAGCCCCAAGAATCGGATGCTCTTCAGCAATTTTGCTTAAGCCT
TTCCAGCCTGTCTTGAATTTATCTAATATTTTTGGTCCTTCTTTTTGAACATATTTCCCT
AATTCTTTACCTAATGCAGTTCCGGCAAAAGCGCCAATTGCCCCTCCAATTGCAGTACCA
ATACCTGGGGCTATAGCTGTGCCAATTGCAGCGCCCCCAGCCATGCCCCCTAACGAGCCT
CCAAAACCGCCAGTTTTTTCACCTGCATTATCTTTGTTCATTCCAATAAGTTCAGTAGCA
CTTAATCCGACCCCTAATACACCAACTCCTGATGCTAACTTGCCGAATTTCCCCATGCTT
TTGAGCCCTGCTGTAGCTTTACTGAAAAGTTTAATTTTCCCTTTTCCTTTTCCGCCAGGT
AATACAACTCCGCCCGCGCCATTCGTTGTTGTCCCTATAGTTGACATTGCAACGTTCGCT
TCTGTCGCACCAGCTGCTGCACTTGGTCCGATGCTCAATAGTTTGCTGTTCATTTTTCCA
ATAGCAACTGTTACTTTATCAATAGTGTTTTTTACTAACTTAAATCCTAAAAAACCTGCC
ACACCAACAGTCGCATACTTAGCAATTCTTTTCATGCTATCCGGATTTTCACGCGTAAAT
TTAGTAACTGCTTTAAAAGCGGGAATAACAGTAGTGTTTAATACTATCCCTAGCCCTTTA
AATGCTAAAACACCGCCTTCGATGAACCCGGGTCCCATACTTTTTGCCAGCTCTTTCGCA
CTTGGAATAAGGTCTTTTTTGAAAAAGTCGCCGACGGATTCAAACACTTCGAACGCTGGC
TTAAATTTCTCTTTCATCCCTTTCACAGCACTTGGGATATCCGAAAGTTTTTTCGTGAAA
TCACTAGCTTTTATAATCAATGGTGTAATAACTGGCAGCAAGAACTGGCCAGCGTTTGAT
GCTAGCTCTTTTACTGATTCAGAAAATACGCGGCTTGCGTTTGCGGCTTGATCACTAGTG
TTTTTAAAATCTCCGTGCGCGTTTGTAGTCTGTTTCATAACATAGTTATAACGTAGACGT
ACTAGCTCATCTTGTTTCATGTCTTTCAAATTAACTTTTGCGCTTTCGCTTGTTTTAGCC
TGAATTTCCTGTAATTTATTTTGTGCTTCCCTTGCTTCTAATGAATTTTTACCATGTTCT
TTTATCGCTTCGTTTAATTTTTTTTGTGCTTTTTCACGTGCAATATTTTGCTTTGTAACT
TCCGTGCTACTTTTAGCTACTTTTCCTGCACCTGTTTCTAAAGCAAATTGTTCTAAGTTA
GTCTGGGTCATTACAATACCTAAACTTTTTAGTGCTTCAGTTTCACCTGTGAATACGCCG
TTTAGGGCTGTATTCGCTCTATCAATATCAATATTCTTAAATGATGCTAAGTTCCCGGCT
AAGTCGACCATAGAAGTAGACATCTTCTCAGCTTCTTGTGTATTCAATCCCATTGATGTT
GACATATCACCGTAAGTTGCAGCCAAATCTAGTGCAGTCCCTTGCGCAAGACCGATATTA
TCCAGAGTTGTTTTAGACCAACGTTTGACATTTTTAGCATTTCCTTTAAATGCAACGTCC
ACTTTATTTAACGACTCATTTGTATCTGATGCATAATTAAACATTGCTTTCCCACCAGCA
ACCAACAAAGCGCTACCTACTGCAATAATAGTCGTCTTTAGTGCGCTGAATTTAGAATTA
GCATTTTTAGTAGTTTTATCAATTTCATTATCTAACTTATTAACGCTATTCTTTGCTGAG
TCTACCGAGTTTTTAGTTTTATCAACTGCGCCCTTAGCAGAATTCCCAAATTGATTAGCC
GAGTTCTTTGCTTCTTTAAAATTCTTATCAAGCTTATCTACTCGAGTCGCACTCTCTCTC
ACTTCATTTGACTGTTTATGTATAGCACGGGTGGTGCCATCAACAGACCTAGCAGATTGA
TTGAAGTTCCGTTCCATCTTGTCCGCAGAGCGAACGATGCGATCAGTTTCTTCATCAGCT
TTCTGCAACATTTGATTATTGATTTTCCAATCAATTTCGATTGTTGTTTTTCTCAATGCG
CCTGACATATCAGACACCACCCTTCATTAGTTCTATTTTTTGTCTTGCAACCTCACATAA
GATTGCTAATTCATATGATGTAGCAACCTCAACTTCTTCTTTCGTTGCTATACCGGCGAT
TATAGGAAGCCAAATATCAAACTCTTTATTGACTTCCCGTTCAGCTTGTCGAGCGGTAGG
AAACTTAGTTAAGCAATCCACCAAGAAAGTTGTCAGCTGCATTCATAACCTCGCGATAAC
CTTCATGTTCATCCCAATAATCTAAGTCCAAACCCAAAGGCTCAACAATTACATCTTTCA
TAATTCGCTCATAATATACAGAATCCACGATTACGCCATAGCCATTCTTAGACTCGTCTA
AGATTGCTTGTGCAGCGCGAGTTCCAGGGAACTGGAATGTGTATTCAACCTTGTCGCTAG
CTTTGAACACTTCTTTTTTTCCAAATTTATCTAAAGGTTTTTTTTCTGCTTTCGGAATCT
TTTGTGCTGCTTGAGCTGCTGCTACATCACTTTTAGTTGCATTATTTTTCTTCTCTGCCA
TTGTTGTTTCCTCCTAAAAAAGCGACCAAAAAGGTCGCTTAGTATAATATATTTTATGCA
GTATGTGTATAATCTAGTACTTTGAAAGTAAATGACCTTGTCCCAACACTTTTACCAAAA
CCTGCGTCTGGTAATTTTTCAATAAAAGCCATAGACCCACCAATTTTTTCTTTTCCATTA
ATAACGTAAATAGGAACTTTTAGCTGTCTATTTGCTATATCAATCAGCTTTGGATAACAA
GGTGATGTCTGAGCTAAATCAACTTTGATCGTACCCATTTTGTCATTATTAACAGCTGCT
GACGAATTACCTTGTGCGTCTGATTTAATTTCTACATTGTTTGAATCTTTAGAGCATGAA
ACCATATCCCCATCAGAAAAACCAAAAATAGAAATTCCGTTGATAATTGTCGATACTGTA
TTTGCATCATATGTCGCCATTACTTCACTCATTATCTTATTCCTCCTTTTATACTTCCAC
TTCGCCGTATACATCCACGGAATGAATAGCTCCGGAACGTTTGTAGCGGAATGATAGCCC
TTTATAGTTTCGTTTAGCAATATCGTCATCATTTAAATCTGAACGTTGAAGCGCAGTAAT
AGAAAAATTGGGCTCCCCCGTCTCGTCATTACTATCAATGATTCCGTTCGCAAAACCTTC
ATTTAAGACAGTAGTCAACTCACTTTGAAGTAGCGCAATACCTCGTGCATCAAAAGTAAG
TTTGTCTGTTTCTGTAAGCAACTTCTGAAGACGAGTTTCAATTGTTGCTTTGATCCAATC
ATCACCATGAATGGAGTCGATGAATTCGCCTGAAACGGTTTTTCCTTCCGAAGTTTGCGC
AATGCCTGCTTTTTCGATATAGCACATGCCTCCCACTTTTTGAATTGCATCAATTTCAGA
TACTTTTAGCTCTTCTGATGTGATTCCTGTAAGTCCATGACGGCCTTTCCATGTTGCGGA
ACCAACCGGCAAACTTGCTACATTCCCAATTAGCGCTGCATCTAGTTTTTCTCCAGTTTT
GCTGTGAACAATTGCTATAGTACGTGTGTTTTTTGCAAGTGGTGTAATATCAGCGACAGC
TGTAACTTGGAACACCGCAAATTTAAATTTCTGTTCTTCGATCAAGTTTGATAATGCAAG
AGCATCCGCAGCTTTAAACTCTGCAAGCAAAGCAAAATGCCAAGATTTCAAGAAATAAGC
TTCTGCAGCTTCTAATAATTTCGTATCCTCGTAAGTGATGACTGCCACCGTGTCGGGTCT
ATCTTTTTGAAGAAACACTGCTTTTGCTTTCGCATAGACTTCTGTAGTATCTGCAAACGT
ATCTTTCAATTCTTCGAGAGTAGTGTATTCCTTGTAACCCATCGCTGTCCCTTTGACAAA
AATCGCAGGACGACCAAGTCCAATGCGAGGTGACGGATACAATACAGAAATGTGTACTCT
TACATCTGTAATAGTTTCTACCATTTTTTTATCCTCCTAGATTCTCATTTGTAAAACTGA
TATTATCAATTTCTTGTATCTCACTTGAATACGAATCCACTACACGCAATCGCAAATCAA
TGCCTGCTGAGCGCTCATATTCAATGCTAATGAAAGTATCACGTAGCCCGCTGTTTTGAA
CACTGACAACAACAATACCCCCATTTTCTTGCATAAAAAAACGCCCTTTTTGGGAGCGGA
AATACTTATTTGTAATGTTGGCCAAATTTAAGGCTTGATGGCCAGATAAAGCTCGCCATG
TAAGCGAGATTACAATCTCAAATTGCTCCCCTTCCACTATATCAGGACTGATAGCAATGT
AAGGAGATGTTATGGTGTATTGGCAAAACGGATATTCTGGTTGCTCTCCACCACTAGCAC
TTTCAATAAGTTGTAAACCACCAGAAAGCTCATTAACAGCACCAATCAAGGTTTTAACAA
GTATTCCATAATCATAACCATCATTTGGCACTAACGCTCACCGCCTTGCATCCATACTGA
GTAACGTCTGAGTAATCTGTGAAAGGAATTGCATCCTCAACAGAATACGATATTCCTTTA
TGGATCACTTTGCTTTTTAACGGCAGAACTTGACTAGAAAACCAAATCATCTCGTACTTT
TCATACCTAGCAGCCATGTATGCAGATGTTTGGGGCATTTGAGTCATGAGCGAACTTGGA
ACGAAGGGTTCATTAACTTCAATTTTAGAAGTTTCGTCAAGCTGACTTACTACCCACTCG
CCGTTAACGAATTCTCCACCTTTTTCTTGCTTTTTAAGAACTGTCAACGGAACACCAAAG
CTGTCCAGTAATGATTGGAAAACCATTTTTTCCATTATGACTTCATCACCTTCCAAGTAA
CACTATTTTTCATTTTACCGGTGACAATTAAAGGATTGTTTTTTCTGGGGTTTCTGGCCA
AGGTCGCTGCTGATTTGGCCGGAGTTTGAATCTCAACAATTTTCATTTGTATATCGTCCA
CAATTTTGGCGCCTAATCGGTTATATACCTGCTCGGCGCTTAATTTCCCGTGAATAATAT
CATCAATCCATCCCTCAAACAACTCTCCCCATTTGTTGCTTTTTTCATCAAATGTGGACC
TCAAAAAAGAACGTTCCGGAATATTAACTTCTTTCTTTAAATAGAACATGACCGTCAATT
TACCATCAGGACCTGCTACAGCAAGAATATTTTTACCTCGTGGTTTAAATAGACCAGGAA
TATCTCGCGCTCTCCTATCACCAGCTTCTGGTGTTGGTATGGTTAGATACTTGCCTTTCG
GGCGTATGGTTAAACCGAATTCGTGAACACCAGCAATCATTTGAATAAAAGAATCATCTT
CACCAAAAAGCCCGATTTGCAAGCTATAACGGTCTAGCTGATCCAGCTCCCTAATTGCTT
TGTTCATTGTAGATTTATCAGTAGTTACCTTCATCAAACCACCACCATGCTAATTCCTGA
TCCACCGTTCGCTTCCTTAAGCAATCTTGCATATTCTTGACCATACTCTGTAGATAACAG
CCCAGAATCTCCTTTAACTTCGTAATATTCCCGTTTTAGAGAACCTACTGCTTCCGACTT
AACATTTTTATTTGCTAATGTTGCAAGATGTGCAGCAAGGTATCTATTTGCTCTTTCTTC
GAATTTTTCAGGAAATCCTTTTTCTTGTACTTCTAAATATGAATCATCAATGTGTACTTG
TAGAGAATCATCGGAGACGCTTGCTAATGCTGATGCCGTTAATTTGAGCTTACTAACGTC
TGTTTTCATGAGTTACCTCCTCATTTACCAAAATCCTCTTCAGGAACATATCGTTCTTCT
TGTGGCGGATTGCTAATTGATTCAATTTGCTTATTAATAGCATCGATTACAGTTTTCCGA
TTTCCGTTTGTAGTCTCTTCTGCTAAAAATTCGTTTAAGGCTCCTAAATCAAAAGTATCC
TTGACTAGCAATGCCGCTTTCGTAGCATTGAAATCATTAAGGCTAGAATCTTGTTGTAAA
TTGTCGGGTACTTTTAATTCATCCGACTCAATCAAGTGTATATTAAGCGGATGTTTAAGC
GCTTGTTCTAATTCTTCAGCATGTTCATTATCAATATTGTTTGTTCCTGGAACTAATCTA
ACTTTTCCTAAAAAACGTACGTAGTCACCTTTGTTTTCAATAATCATTGTTTATTCCTCC
TAGTAATTCTTAAATACCATCGACACGAACAATAGCGGCTGGGAATCGAACCACTACGCC
AGCTGTGCGCTCTTCAAACGGAACTTTCGTGCGCGGGAAAGAATATTCTTCTGGATGACG
AGTAATATCCATCGGAATAATTAACTCCGCTGTTTCGTTTGAGTCATGAATTACCGCAAA
ACTGTCAGAACTCGAAGTACCCATACCAGCTAAATCAGGCACACGAACAATAGCAGAAAA
CCAAGCGTTATCCTGTAGAACTTTCAGTACAGAGCGAGAATCTTCGTTACTGTAACGTTT
TTTATTAATTAATTCGAATTGCTTCGGTGGTAAGCATAGTTTTAGTGAAGCTGTACCATA
TCCCGGCAAAACAGTAATTTTAGTATGAGCCGCTCCAATTTCATCAATAATCTGTTCTGC
GGTTTTCTTTTCCCATTTGGAAACATTTCCTACTCCGGTTGTCGGAGATACATCAATCTG
AATGCCTGTAGCTTCAAATGCCCCTTTGATTGCATATTTCTTTTCTCCTCTAAAAGCAAT
AGAGTTTTCTTTTTCTGCAATTGCTCTACGAACTGTTGCCGCTTTTGCAGCATCTACTGT
AGTTCCTTGCATACGAGCAGCACGCAAATCTTGTACTGTATAGGACAATCCAATACCGAT
AGAATAGATAGGTACGGACTTACGTACCATGTCCACATCAACAAGTGGAAGGTCATCTGC
TCCGTTCGCAATTATTTTAGCAGCTCCGGAACGTGTCATAACATCAAATGAATACGATTC
TGCGCCTTCGTTCACATCGAATTTTTGCGGGAATACGCTCCGTGCGGTTAATTCTTCTTG
TTTCGGTTCATAAATAACATTGTCAATAGCTTGTAAGTCACGTGCTTCAATTGTTGCTGT
AATTTTTCCTGGCATTGTTCTTCCTCCTTTTGCCTTTAAGGCAGATTAATTTCTAATTTT
GCTAATCCATCTTTAGATGTTGTTGATTTAAATACACCAATTACACCTGTTTTAGTTGTT
TTTGCTGTTGTAGAAGGTAAGAAATTAGAGGTATCTGTATTAACAACTGCTTTTTCTCCA
GATTTCACATCCTCATCCACAATAACTGTAATTGTCCCTTGTCGTAACACCGGCACCGCT
TCAGAAGGTTTATAAACACCTACTTTATCATCTGTATACTCATCTACGTAGTTCTTTGCC
ACAGCGACTCCATAAAAATCACCTGTAGCCTCCAACGGGCTAGCCTCATCATCGAGAACT
TGAACGGCTTGGCCGAATTTAATATTTGCTTTTACTGCTGCGCTATCAACTTGCGAACGT
TGATAAGAAGCAATTTTACCTAAACCTAGCTCAGGCATCATATACTCTTGTCCGGTTGGA
ATACTCATTATTTGTTATCTCCTTTCTTACCAAAATTTTGTCGCGCCGCTTTTTTCTTTT
CAATTTCTTCTAACTCTTTTGGATCAGGTTTGCCTTTATTAAAGTTAGCATCTGCAGTAT
ATCCTTTAGCATCTGCTGTAACTGTCATCGCATCATAAAAAGCATTAACATATTCATCTG
ATTTGTCTTTAGAATCAAATGAATCATTCGATGTTTTAATAGCGGCTTCTTTAATTTCAC
GAGCAGTTTTCCCTTTGAAATCAAATGAATCACCAAGCATCACTTTAGCAGAATCTAATA
ATGCAGCTCGTTCTGTGACCGCATTTTCAATATCTTCTTCCGTCATTGTATTTTTGTTAG
CTTCTTCCAGATCACTTTCCGCTTTATCTAACTTTGTTTTTAATCCGTCACGTTCTCCCT
CTAATGCATCAACTTTAGCTGCTTTAGCATTTGCTGCATCCAGTTTTGCTTCTAATGCGT
CAAATCGTGACTTAACAACTGAATCGACTTCATATTCTTTGCTATCAATCTTTAGTACTG
GCATTTTGTTTCCTCCTTGTTTTTTCGTGTTTTTTGAATCAATCATAAAAGCAGCTGAGT
CGCCTCGTATTGCAATTTCAGGACCCACGCGTCCTTCATCTACAATTGCTAAATGATTGA
CTAATACAGATTTTTGCACGGCATCGTACCTTTCGCCTGCATAAGTACCACTTTCTTTTA
CTACTTCCGATTCAAAGCCAAGGGACAGTTCGCGTTTACCGTCTTGAACAGCTTGTATTG
TCTTAGAGTCTGTAATAGTGAAAGATACAAATAGCTTATTATCACTTACGCACGCGTCTG
TATGCGTTGTTCCTTTTGCATACTTTTGATGATTGCTTGCATTAACTGGTTCGTTCGGAT
GGTCATTAGTAACTGGCTTTGCATTGAGCGATTGAATAGTTTCGCTAGCAAAAAGGTTTT
CGGGTAATTTGGCTTCAAGCTGAATACTGCCGTCCGCTCGTTGATAAGGAAATACCCCTG
GCCGCGTGACTGGCGCCTTAACAGTTAAGTAACCTTCTTTAGTAACTTGCATATTTGAAT
CTGTAATAAATGATTTATCAAATCGTTGCACCTTCATTTCATATTCTCACCACCTTTCAA
TTTTTGGCATAAAAAAGACACTGAATCATTTATCAGCGTCTTTTATCAATCGTTTAATTT
CATCCCACTGTTCTTTTTCTGTAGCGTCAAGTAAGAACGGCGGATAATGGCCATAAAGTT
TTTTATAACGTTCAAAAAGTATTTTTCCATCTTCAGTAGACATCATGCTATCAAGCCATT
TTTTGTAGTTAATCACTTCAATTCACCTTCTAACATTTTAATAAACGATCCATAAATCAT
CGGAAATTGTTTTTTTACCATAGCAATTGATTCTTGTTTGTTCATTGCTAGCATAGCAAA
TAAATTTGCAAAAATCTCTTTTTCAATGCTCCCTTTTCGATTCCAGTAAGAAGCGGCATG
TCCTGCATTACCTTTTACTCTATTTTCCGTAAGTGCCGAACAAATATCGCTAAAGTAATC
ATCGTTTGCCCATTTTTCATGACTGAACAATTCATTTATTTCATCCCACTTTGCAACTTT
CTTCTCTATCTGAGTAGAAATAGTAAAACTCTTATTTTCCCAAGATTTATATTTCGCATA
ATCTATCAAATGACCAGATTCATGAAGTAATATTTCTTGCTTATTATAATATTTTATAGC
TTTGTTGCTTGGATTAATAATTATCTTCTTAGTTGAAGGACGATAAGCATATGCAATATT
ATTATCTCGCACTATCTCAAAAGAATTTGCAGTAATGTTACTACTTATTAAGTCCTTAAC
ATTATCCGGAGCTTTTTGAGCAGCTTGAGCTACTTCACTATAAGCGTTTTTTAATGTTGC
TTTATCTTCTAGCTCTTGTTGTTTACGCTCATTTGTAGCAGCTTTAACTACAGACTCATC
AAATTCAGGACCAGCTGTGCAACGACATCTATAATCAGTTCCAGGAATCTGTGCAGTTGG
ATCATCATATGAATAAACTTTACCATTTCTTGCGTGGTGTGATGGTCTAACCGCTGCATC
TCCTGAATCTCTCCAAGTAAAGCCGGGTATGCCTGCTTTCTTATGCCTCTCGGCTGTCAT
CTGCCCAAAGATTGTTCCGGTCTGGTCATTAGCGATAAATTCAGCTTTATTTTTTGATGT
ACCTACTTGCGTAACCAGTTCATCACGCATATCTTTTAATGATTGGCCATTTTTTACACC
ACGCAAAATTATTTGTTCTGTTTTGGCGTTAAATTCGTCTGCAATTGAACCAATATAACT
TACATTTTCGGCAATCGAAGCGTCCATGAACTCACTTAACCATGGTTCAGACTGTGTGGG
CTCAATTCCTTGTGAGCGCACTTGATTGCCTATTTGTGATTTATTAGTCGTATTTATTGC
TTTAACATGTTTACTTGCAATAGAATACTTGTCTCGCGGGTTGAATAATCCAAAACTTAG
CGCCTTTACTTTATTTAAAACAGCTTGAACGGCATCACTTATACCATCTTCTCTGAACGC
ATCAGAGCGATTTTGAGACGTTTTTAGAATGGCACTAATACTGGTGTCAAATTCATGTAA
AAACATGTCAGATAAAGCCGTGCTAAGCTTTACTAGCTGTTTAGTATAACTCTTTTCTAA
ATTATGTGGATAGCGAGTCGCAGGAACGCGTCTTTTAACCATCTGCGCTCTTCTTCGCAT
ACGCGTCATAGACAAGCTTAGCTAATTTATCAATTTCTGCGCTATCACCACTGAATTTAG
AAGAATTCTCTAATCCGAAACGACCAAAGCGTGTTTCTTTCACTTCGTCAGGGTCTAATA
CACCATTTACAATATAAATCTGATCTGCTTCTGCAGTTAGTTTCCTAACTTCGGCATCTG
TCTTACTGTCTAAGTTCCAAAGCGGGTTAAATTCAATAGCCCATTCAAAAGAATCTGGAT
CAATACTCGGACCACAATCTTCACTTGCCCACATCAGCAATCTTGTTAAATATTCCAATT
GCGGTCGAAGTCTGTTTTCCTGAATGGACGAAACTCGCGCATAGTAGTTCATAACATCAT
ATTGCGCACCTGTAAGAGTACCAGCTTCTTGACCTTTTAGAACTGTTTTAGGCATTCGAA
CAGCACCTGCCAAATAATCCCATCCATAATCGAGCAAATCCTTCATTCCTGATACATTTG
TCGATTCTTTAGTCAGCTGTTCATCTCCTTTGATAATTGCGAGTGCCTCAGTACGAAACA
TAAAATCCAGCATTGCTGTTAAATTCGCCTTATCGTCCTTATTTAAAGTGTCTATATCGT
CAGTTTTATACACTTTAAAAGCAAAGTCATACAAAATTTGACCTACAGACCAAAGCGACG
TATCCATCACGGTAATAATATCATAAAGCGATTCAAATATGGACCTTCCTTTTGTTTCGC
CCTCAAAACGCAATCCTTGCTCGTGTATTATCCTCGAACGGTGAATTTGTTCTGAAGTAG
ACGCTGTTGTTCCGGATAATATTTCTTCTCCTAGTTGGGACACGCGATTAACTTCAAAAA
ACTCAACTTCACCAAAGTGCTCACTAAACATATCTTGATTCAAATAGAGTTGAGTTACTT
TCTGTGTATTAAAAGTATTAATATATGGAATACTTTTAATTGTTTTTGGATCGATAGCAG
TGCTCAAATCCGCCTGTTCCCGATTACTTGATACTACGCCAATGCTTAGAAAGCCATCGC
CGTAAAGTCGTTTATCTGCATAAAGCTTCTGAAATCGATCCTTTGTTTTTAACTTACGCC
ATTTCGATTCGATGTTCTTTTTTATTTCCTTGTTATCAGTTTTTAAAGACCAACCTGCAC
GGACCATATCTTCCGAGNNNNNNNNNCCCGTGGCCAACCATGAAATCATTCCTATTAACT
ATCTTTGAATCTATCTTTGCTTGTTTTGCTTTATCAATTGAATACATCCGCTCACCACCT
TTACATTAAGTTTTTATATCTATCTAGCAACGATTGTTGACCTATCATCAATTTAACCAA
AGCCTGCGTGAGTGCATCCACATCATCATCGTGGCTAGTATTGGGAAACGCAACTAATTC
TTCTACAACATCTTCCGACCAAGGTTTGTATAGAGGATGGGGGAAATATACATTCCCTGC
TTCAAACAATGGAGAAACAGCGTTTGCCCTAGCCTCTTTTCCACCTTCAGGATCAACCGG
AATCATACCTGTTAATCTACCTTTTAATACTTGCATTACAGCTGGTCCGTTGGCTTTGTC
TTCGATATATTTCGCAATAACATCTGGATGCTTAGTCGTCATTCTGTTAATTGCATTGAT
ACTTGCAGGCAAGTCCATTCTGTCGTGTTCTCTATCGATAAAAAAGAATTCTCCTTGTTT
TCGTTTCCACACATGGCCCGCCACAAAATCGCTGTTTTTTGTATCCTTAAATGTTAAATC
CCAAGATTGTGCGGATTTATCGAAAAGACGAGGTAATATTTTTACCTCGTCTCCTAGTCC
GTATTTCTTTTTGAATTCTGCATCCGGAACATAATACTTAATCCAATGTCGTTTAAATAT
GTTCCCGTCTGCTGGGCTTGGTCTTTGTTGGTATAGGGCAGTCCAACCGCGTGATCCAGT
AACTTCTTTTGTCTGTGCTGCCCATTTTTCATCTTTACCGATTTCTGGCGCCAATGCTTC
ACCAATTTTTCTACCTAGCAAATCATTCTCTTCAGCGATAGCAGGGATTTTAATCTCTTC
CCAAGGCAAGGACATTTCTTTCAGTAACCTACCTGCTAAGTCATCTTCATGCCAACGAGT
CATAATGATTATTACACTACCGCTAGCTGATAACCTAGAATAAAAAGTATCCTGCCATTC
CGAATATACTTTGTCTCTCATGGTCTTACTGTCGGCATCTGCCCTATTTTTTACAGGATC
ATCAACTATTAGTAAGTCGCTCCCTCGCCCAGTTGCTCCACCTAGAATAGATGTACTGTA
TAGTTCTCCTAAATGGTCCTCTATGCCCCAATTACTCACACTAGATGACATAGAACTGAT
ATTTAGACCAAATAAATCATTTGCGTACATCCTGAATTTCTCTCTGTTTTTACGCCCGAA
TTTCTTAAAAAGTTCCTCTGAATAAGAAACTACCATTGCAAGCTTGTCCGGGTTTCTCAT
TAGAAAATAGGCGGGAAAAGTTTCAGTTATTACTGTTGACTTACCATGCTGGGGAGGAAT
TTCAATAATATAATGTTTTTGTTCCCCATCAATTATTTTTTGAAGTTTGTCAGCAATCAG
CTTCTGGTGTCTCAATAAGTTATATCTTTTCCCGTGCGACAGGAAAAAAAACTCTGCAAA
TTCCCTTCTAGCAATCTCCCTTACAGCTTCATCATAAAGGTATTCTCTGTCTATTTCTTT
ATTGTTTGAGGCTAGCAGCATACTCCTTCAACTCCTCAGTGGACATTTGCGAGAAATCAG
GGGAAGTGCTAGCTGCTTCCGGCTTGATAATTCGTTCCTTATTTAAACTAGTTTGAGAGC
GTATTAGCCCCTTTTTTACCTCCGCTTGTTCTAGGTCACTTTGCTGTTTTATCGCCCTAA
TTAGCTGACTAGTGACGTTATTCAACGAGTTCTCAATACTTAAAATGCGATCAATTTTAG
CAGTCACTCTTTCGCGCTCCTCAACAGTTACTAGCTCTTGCCTGTGAAGAATAACTTTTT
TTCCATTCTTCTCACCGATGTATTCCTTTTCCCTAAGCTGTTTAAGCGTGCTTCTTTCAA
TATCGGACATTGATTTTTCTATGTTTGCGATGCGTTCCATCATACGCCGTTTTCTAATTT
CTAACTCACGGATAGTTTGGTTAATGTGAGTTACTAAATTGCCGTCCATGCTCTCATACA
ACTGCTGCTCTCTTTCTGTTAAAAACTCCCAGGACAACGTTTCAAACTCCCCTGTGGTAA
CAGCGTTCTTATTGCCAATTGGTGCGCTACCGCCAACGTTACCAACCGCATTACCATTCC
CTGGTGGTGCACCTCCGCGATTACCGATTGCGTTGCTGTTCCCTTTTAACTTATGGTAAC
GTTCCTTTTCATTAGTAACGTTACTATTCGATTTAGGAACGCTCTCTATTTCGTCATCGA
TGGACCATTTTTCTGTTGATTTCCACTTCCGTATCTGATTAGAAGAGCAGCCTAGTTTAT
TTGCAATATCAACCAGTTTCATTTTTCCGCCGGATTCAAGCCACATATTTTTCGCTTCAA
TTCTTCGTGGGTCGCGTTTCCTTGCCATATCACTGTCACCACCTGTCTTGTGTTGAGTTT
GTTTTTACTTTACATAACCCCTGTACACTTTAAACCAAGATGCGCCATCTTTACTTTCAC
TCTCCGAATTCTCATCCTCTACAGCCATGCCAGCAAGATTATTTAATATAAACGCTACGC
CTCTTTTTTCACCTTCTCCATAGTAATCGAATGTAATAATTTTCTCGTCAATCTCTACAT
TTTCAACTAGATCAAATTCCATCTCTTGTCCATTTTTAGTCCAAAATATAAGGGTCATGT
TTATTCTCCAATCTTTCAATAAAAATTAATCTCTTCTTAGTAATCTATCTGCTTCAATTA
GTGTTTTAAGGTCATTTACAGATTCAAGACGTATATTGCCTTCCTGCAAATTATTAAGCC
ATTTCCCTAGTGTAGCGCGAATAATTTTCTTGTATTCTTCATCTGTCTTAGCTTCTTCAA
GAGCTTTACTTATCTCTAAATCTAATAAATCATCATTTAAGTTTTCATCAATCGAACGCT
CGTTCTCCTTTTTCATTGCCTTTTCACCAGCTTTCTATTAGAATAGAAAAAGAGATAGCA
ATGTCTAAAACCTCGCGAGGTCTGTTTGCTATCTCACGCCAGTGATGGCGGTATGGGGAA
GGGGTGTTAACGCACCTCTTCTTTTTTATCTTAAAAACGCTGCTACTGAAAGTAATTTAG
GCTTTTGATTATACTTTTTAGCAATCTCTTTCGATCTAGAATTAAAAGCTTCAGCGTATG
GAATTATTTGTTTCTTAGCTGTTTCTCTATCAATTAAATTTCGATGATATTTCATTTTAG
CTGTGTCCGCTTTATCTTTTAATCGTTGAATATCTTCTCTCATGTACACCACTCCGTTTC
CTTTATGCTGATACTGTAAGGGATATTCGTTTAAATGTCGATAGATTCAAGCGCTTCTTC
TAAATTATCTTCCAGTACCTCTAAAATGGGGAAATGTTCTTGTATCTCATCAGGATTTCC
TTTATAAAATACTAATACATTCTGGTGAATACGGACTAACTTCCTGTTACGCATATTTCT
GCGAGCTCTTAATGCTCCTGAACCTAGCGAGTTTAACAAAATCAAGTCATTATAGAAGTA
AATACCATTCTTCTCAAATACCGATTTAGTAAGGCCTGTTAAATCCCTATAAAAACCATT
TTTATCTCGTACATCTGAAATAACCACAATGGCAAACCGATTATCTTTTAATTTATTCGC
ACCCTTATCTAATATCTCGGAATAAACTTTAATAAATTCCTCGTATTCCATGTTGCTAAT
GTCTTCTTTATTATCTGAATATACTTCTAAATCAAAGTATGGTGGGCATGTAAATAATAA
GTCCATCGCGTTATCTTCAATATATTTATCCGCGTTTAAGCTATTATCAGTAATCCAATT
AATGCCGTCTAATCCGATTTCTTTAGCATTAATGTGGTTAGCTTCTACTTGTTCTTTTCT
TAAATCAATTCCAGTGTACTCATGCCCAAGAACTTTCGCTACAATCCCCCGGACAGAACC
ACCGGCGAATGGATCGTATATCTTTGCAGATTCTCCAGGAGTAAACCATCTATAGGCCAG
TTCGCAAAGCACGGGGTCGAAAATGCTCGTTCCTGTCAAACTAGATGAACGCAAACTAGA
TGCAAACGTAAGATTACCTTCTCTCCCTAACTCACTTCTAATACCTAAATTTTTCCATTG
GTCCTTCCTATCCCTCCACCTCTTTGTTTTTGAATCTAAATACGAAAAAGGAGGAAACAA
AAAAGACTCGAACAGATTCGAGTCTAACGGGTTTTCTTTTACTTTATCTACTGTAGCTGG
AGGTAATTCGAATTCTTTAATTAATTCATCTATTTCAATTGCTGAGAATCCTGTTAAATT
TAGCATTTCTTCATCATTAATGCTTTTTAGTAATTCGCCTAATTTATCAGTACTCCATCC
ACCTTCTATTTTATTTAAAGCAATATTCAATGCTTTCTCTTGATTTATATCTAGGTTAAC
TACTGATACAGTTAAGTTTTCCGGTTTTCCCTCGAGTAAAATTTTATAACGCTGATGGCC
ACCGACTAAATTACCAGTTCTTTCATTCCAAATCAGTGGGTCAATATAGCCAAATTCTTC
AATTGATTTTTTTAATTTTTCATATTCCAAGTCACCAGGCATTAAATCTATTCTCGGATT
GTATGCAGCCGGATTAATTTTGCTTACTTCTATTTCTTGGATATTCATTTGCTCGACTCC
TTGTATAAATCACTTAATTTCTTGCGTATCGTTTGATAGTTTCCTGTTTTAGAAAGAGAT
ATTTTTGCTTTTTGTGAAAATCGATAACCATCAACATTGCCCACATCAGCAAAATCACTC
TCATTCATAACTTGAAAATACCAACACTCATTTGATAAAATAATGTAACCTTCACGATAA
TTTATTTCGGTAATGTAATTACTTTTTGTTTTTACAAAGAAGTCGATTAAGCTGTTACCA
TCACTCACATTTGCAACAACATACACAAAATTTTTCATGCGTTCTCTCCTTTTCTACATA
AAAAAACCTCCATATCAGAACGTATCTGCCCTGGGGGTATGGAGGTATTGACGTTCAAAG
CACTCGGCAAGGATTTGCACCTTGCATGAACTAAGTAATTTTTGCTATAGGTTTCTTAAG
CTAAGGCTTACGCTCCTTAGCCATATTAGTTCTTACCTCCAATGCGTCTACCTGTTCCGC
CACGAGTGTTGGATATGATGCGTCTCATATCAGACCAACGATAAGATACAATGCCTCTTT
CTGGGCAAACTATATATTTTTAAATTGCGATTGATTTATGATTAAAGCATAATGCCTTGC
CAAAAATATTTACCTGTAGCCACGATGATACATATCGTTTTCCGTCCATGCTATATTTAG
TCATTTCATGTTTCATAATTACCAGCTCCTATTTCTTATTTTCTTGACAATAACATCTTA
CCACGGAATTCCTTGTTTTTTGTCCGGTAAAAAGCCGGTAAAAAGTCAGCAAAAAGTTTA
ATTTTATCCGGTAAAAAGCCGGTTTTTTAAATATCCTTGTCGATAACAGCCTGAATTCCG
ACATTTTCAAGAATTTCATGTATAAATAATCTCCCTTTTTGAGTCCACTTGGTGTTTACT
TTTGTTCCTAGACGTCCATTACTGTGAACTATGCTGACCGTTTCTGATTTAGTCAAACCT
AAATTCATATGTTTTTTGTATAATATCCACTGACCACCAACTTTATGCTGCACCTGCTCT
TCGTATAATATTTTATTGAGCTTATGTGCGGTCAAGTCATAATCAGCTGCAATTTGCGTA
ACAGTTATTAATCCAGGAGATTTTAAAATCTGATCATAATAACTCACTTTTGGTTCATAT
TCGGCTATAGTTTGTGTTTTTACTTCATTTTCTAACATTAACTGCTCATTTAGTTCAGCT
TGTTTTGCTGCAAGTGTAAGTGCTTCAGCGTAAGTTCCTGGGATATAGAAAGTTTGCATT
TCCTTTGCTTCTAATTTGTTGAACTTTTGTACAAATAAAGCTGTAAACTGAATGCCTTTT
GCCCCAGTTAATTTATTCGCTATCATTTCACAGCCCATTTTTGTAATTTCATAGCACTTA
TAATCTTTCCCGGTGCCAGCTTGATAAGTAGATTCACTGAAAAAATCATCAGAACGCAAT
TTTGCGTTTTGATTGATATATCTAATATACGTTTCGATATCACGCAGTAAATCAGAGTGT
CTTTTTTCTACCATTTCAGCAACTTCACGACTGTTTAATGTATTATTTTTATCTAATACT
GCTAAATTATTCATTGTGTTCCCTCCTCATTTTTCAACTACTATATTAAGTTGGTAGGCT
AGACGTTCAATTGCTTTTCTCTTTTCTTCTTTATATTGCGAGTGGCTTACATGTATGGCC
AACATAGCTTCATAATCACTATTTTCTTCAATGAATTTAGTTAGTATCACTTGCCTACTC
CGTTCAGGAAGTTGGTTGATGTGATGATCAATCAATTTAACATATGCTTTTGCTTCATTT
ACTGCATCTACATTCCATATTGCACTTTCTTCCGTCGTAGAATGGAATTCATTATTAAAT
GATGGTGGCACTATGGTCAATGTAGAAGTTAACTTTGGCATTCTTCTCTCGCCGAGTCTA
ACTCTCATAATTTTATATTTTTCTAAAGCTCTTATTACGTTTCTTTTTGTTCTAACATTG
TCAATTTGTGGTAGTTCGAACAGCGCCATCACACGCAACCCCTCCATTGTGGTATAATGA
TTTTGTCTAGGAATCACATTCCACGCCGGAGCGGTCGCTCTGGCTTTTTTTATATATTTA
ATTCTTTTACTGCTTCCGGACTTAAAATTATTCCATCAACATGGTATTTACTTTTAAATG
TTAGCCATCCGATTTGGTGAGCTTCTGTGTGCATTTCTCGAGATAAACAGATTAATCTTG
ATTTACTGTGATCATAATTTCTTCTATCTCTTCCAGCACCTACGGGATCAACATGATGTA
TTTCGCCTCTACGACCTGTTACAGCGCATTTTCTGTATTTGATACATAAGAACAGGTATC
TATTGATATCATCCGTCATTTGCAGTCCTGATGCGGATAACGGTATATCAAATTGAAAAC
AAAACTCTATAATAGAACTTATGAAGTCGCGAGCTTGTATTTTTGATAACTTCGCTGTAC
TGAAATCACCCGGTAAATTCGCTTCAGCTGCATACGCTACTTTTAACGTTTCTTTAACTA
CTCGGCAATCATTGCTGAAGCTTCTCGGCTTTGTAGCTTCAAAATCGTTATAAGTGTGCT
TTACTATGTCACTAATCAAAGCATGAATCATTTTGTTTTGCCGTAATGTTCGTTTTTCTG
TTTTATACATGTCATCACCCTTTAAAACGGATATTCTCGCTCATTTGGTAGTGTACCCAT
GACTACAATTCCTTCTTTTTGCAAGTAGTCGGTAATATAAACAACATCTTCCCAATACTC
TCGCCCAGTATATTCCCCGTTATCAAATTCTTGTAATACCAGCGTGTCACCCACTTCGAA
ATTACGATCATTCTTTCTTATTTCGAACGCTTTTACAAGTGTTCTTTTTTTCTCGAAAAA
CTCGGGTAAAATCTTTAATTTGTGTACTGTCATTTATAAATCACCTTTGTATTTCCGGTT
TCTCGGTGTACTATCTCCATTCGATTATTAAGATTTTTTACTATGAGCCAATTATCCGGA
TTAAGACCATTATTTTTTAGCATCATTGCTTGGTTTCTGGTTAACTTTTTACCGTTTTTC
ATTATTATCTTCCTCGCAATCTTCACATGTTCTCGGATATCCCGGATTTGCATCATCTAT
GAATACTCCGCAATTTTCACACAAAATACCCTCTAAAATCATTTCAGTTGTTTCGCCCAT
ACATTCGTCCTCCTATACTTTTGTTATCTCTATTTTTAGAATCCATTTCCGTTTAACTTT
CCTCCTTCTGCACATAATAGCCGTATTGCATAGATATTAGTGTTTCCAATTGTTTTCCTG
ATTTATCATTCATAAACATACAAAAGCTATCACAATCATTTTTGTGTTTATCAAAATTGT
AAATGTACATCCAAATTTCTAATCCTAAATTATCCTTATTTGCTTCAAACCAATCAGCTA
CAGCTTCCGAAACCACTGGCGCTTTAATCACCGTTAATCCATTATAATCTTTGACGCCTT
CTACATATTCTTGTGTTATTTTTTTCATTTGCCTTCCTCCCACTCATCCCACTTATACGC
TATTTTCTCCATAAATTTGTCTGCATGTTGATAACCAACTTCTATCAGCCATGCTTTAGC
TTCTTCAAAAGTTAAATTCCCTGAACCTGAACCGAGTTGTTTAATAGCTACATTGAAATC
GACTTCATAGAATGCTAACCAATCATCTAACGTTACAAGATTTATATCTAATGACCTTTC
ATTAATTAAATAATATTCTAATTCCTCTTTCGTCATGTCGTGATGCGTTTGCGCTTCTAC
TACAGTTGATATTCGACAATATAATCCGTTTGGTTGTTTAGCAATTAATCCTGGCATTAT
TTAACCTCCGATCGCGTAACTTTTCTTGCCAAACCCTTACTCAACTCTATATGAGCTAAA
AAAGCTTCTTCATCTTCCGGGTCCTTAGTGCTTACCCCCCACGTGCTGAGTATTATATCT
TGCATTAAGACACGATGGAGATGATAAACTTCTTCTCTCGTCATGATTAATTCGTATTTT
TTCATTCCTCCACCTCTTTCTCGATAGACCAGCCAGAATCAATATTATTTGCTAACCAGT
CGTCGTAAGACTCTGTAATCTCTTTTTCTAATTGTTCAGGTGTTAATATATCGAACTCAA
TATTCAAGTCCGCTTTCAAAAGAAATGTTTCTGTTTCAAGCGATCCGTGCATACCAGTAG
AAACGTAGAATCTTACTTTTTTATCGTTCATTCCGCCACCTCCATCAATTCCGGATTTTC
GTGTATGTTGCCTATAACTGTCATAGCTGCTGAATCAACGCTAGCATCAAAGTAGAATCT
GGTATCGAAATCTTCCGGGTCTTCTCTTGTAATTTTAATTCCGTCGATTTCATCCGGTAT
CGTTTCGCCACTAACAGCAGGAGGCTTAATCAAATCAAGATAATACGCACATATATCCGT
GTCATATTTAACCACTCCAATGTATTCTACTTCTTGGTAGTATCCCATTGGCCAGTGTTC
TAAAACTACTTGCACAATGTCATTTTCAAAAATAGTTTTTTCGTCTTCATCTTCGCGACC
TATACAGCTTCCAAGTGTTTTTTCGTCTATCGCGTGCATGTTATTAATAATAAAATGTGC
ATAAGTTAATGTGCTAGCGCCTTTTCGTTCATCTGCAAAAATGAAAGTAGCGCTATCCTC
AAACTGCATTAAATTACCGTAAATCCATTCTCTGTTGTCTATTCGTTTACCTCTAAACTC
ACTCTCTCTCATGCTTCACCCTCCTATTTCAACTATGCTGTAATACTTTTGTTTTACTTT
TTAGTAATTTAGCCCACTTATTTGCAGCCTCTTGCACGTCCTTAGTTGGGTCACAATTAT
GCTTCCCTCGCAGTTGGTAAATTTGGCCATTTTTATATTCGAGCGTATAAAAAGACTTTT
CTAAGTCCTGCTTATCACGAACAAAAATAATCGTTGTTTTCCCTTCAATGTGTTGTTTAA
TATAATTACTACCGCCTACGCAATGGCTTAATGCTTTGCCTTCTGTTAATAAGTCCGATG
CTTGCTTAGGTACAATAAAAGCGTAATTATCTATCGTTTTTTCTAAGTCTTTTATCTTCT
CAAATCGCACTTTATATTGTTGTTCTTCAACTTCATGTTTCATTTGGTACAGTAATTTGA
CCGCGTTATCATGAGCTATTACTAAATTTTTAGGCATAATTATGTTTTCGCTATCGATTG
CAATATTTAAGTCTCGCATTAGGTTTAGATAATCTAGGTAGTAGCTAAAATCCACTTTAT
TCTTAATAATCCAATTCTGAAAGCGAACTATTCCTACTCCTTCTGGGATTTTGTTGATAG
CACGGTAATCAAGATATTTTTCAATTCCAGAAACTACCTTTCCTCGCCGCTTCTGTATTC
TTCTTGCTAATTCAAATTCCATAAAACCTCTGTCCGAATTCTTAAAGAAGGGCTTGTTTT
CTTTCAACCACTTCGCATTAATTGTTCGCATGTCTACCGTTTTTCTAAACGATCCATTTG
TATATTGTGTTACGGGATACATAACTTCCTTGGCCAATTGTCTTGCTTTAATTTTCTGCA
AAAATTCAATTTCAACTCTATATTTATATATAGTTTCAATTTCTTTAAAGTCTAAGTGCG
GGATTTCTAGGTACTTAAGCTCTGATTTACTTCGAATTTTTTCTTTCCAGTCATTTTCAA
ACAACTGAATCATTGAGTAAGGTCCGCCAGACATCCCACCGTATACTGGAATTAAACCAA
ACCACATCTTGCCGTCGCTACTTGCAACCTTTACGTGTTCCCCTTCAGCAAATTGTTCAA
AATTGACTAGATCAAATTCAATTATTTCTTTTCCTTCCACTACTCGATTCCAGAACGCGT
AACTTTGTATCTCAATTCTTTTCGATGTAACTAAGACAATACCGAACACGTTCAATTTAC
CAAAAAATGTCAATCTAGAGTTTTTTCTTAACTTCTGTTCAATAACACTGCAGTTTTTTC
GATTGGAAGCTAGAATAGTTTCTTTTTTGTTGGACCACTTGTAAGTTGGAATTTGTGAGA
AACACCATTCAAAGAACGCTTTTGGTGGTTTTAATTTATTATCAATATAGTTTTGCGCTT
CTCTCTTCATAAGAAATCAAGCAAATCTAATTGCTCATACCCTTCTTGCGCAGTTGTTTT
TTTCGGTTTTTTCTTAGCTTTAACTTTCGTTTTTTCTGGTTTTGTTGCAGTTGCTTTAAC
TGTAGCCTTTACAATACTTTTCGACACTTTTTCTGATATAAAATACTTTCTCACCCAGGA
AAAGACAGTTTTGTCATCAATCATGGCCACACCTTCCGCCTGATGCTTTGAAGCCCTTGA
GGAGCAGTATTTAACCGCCCCACTAATACTTCTATCATCTTTCATAATGCCTTCAAAAAT
CGCTTCTTCTACTTGATTACAGAGCCAGTTATGTATCACATCCTCGGCTCCGGAATGTGC
TTCATTCATTTCCGTTAACATTTTATTGAGCGCTTGCTCTCTTATGCTTAACTTTTCAAC
AGTTGTCATTATTCATCCTCCTAACTATCTAGCTCCATTCGCATTTCATTAAATGTTGAA
TCGATTTCTTTATCTGTCATTTTTAAAGCTTCTAGCAACGTGCACTTCTCTGTATGCACA
AGTGAAGCAATCTGATGTTGAACTCCTATTCTTCTATCACTCAATCGTTGTAGTAGCTCT
TTTTCTATCGTCTGCATTATAGAAAACCTCCTCATGTACTTTCCCGCGATATCGAAACCC
TTCTAAACCCGGTTGCATTTCGTATAGTTGACATTTATCATTGATGTAGCAAAATCCTAT
TTCAAAATTGAAAATCCAACGAAGTTCTTTATTAATAGGGTGATCATAATATCCGCAAAC
CGTAGTTACTTTCTTACCTAAAATCCGCTCTATTTCGGCTCTTGCCGCAGGATAATCTAT
TCTATCGTTTCTATGAGTTTTAATCGGTTTTAAGGCTTCTTCCTTTCGCTTTTTTTTAGC
AGCCTGCTCAGGATAGTAATCCATTAAATCGAATAAATTTAATTCTTCTGATGGCATTTC
CTCACCTCTTTACAAGGGCGGTTTCCCGCCCAGCATTTTATTCTTCGGTTTCAAACTCTA
AAGTTGCTTGACCATCATTTTCAGATTCTTGTTCTTCACTATCAGCTGTTTGTTCAGAAT
TATTTTTCCATTCTTGCCACGCTTTTGCTTTGGCAGCTACGAATTTACGATATTCATCTA
AAGTGTCTTGCATTTCTTTAACCGGCGTTCCATAAAACTTAGCCAAATCCTCTATGTCTT
CACCCTCTGATAATTTTTGAAGCACTTCTTTCCCTTCAAAAATCCCTCCAGGAATGGTCA
TAGGTCCGCTATCACAAGCGAGAATATATTCATCAATCTCTGATTTGTTTATCACGCTAG
AACGCTCTTCTTCGGGCAATTCTTCTAATTCTAAATCAAGCTTTTCCTGCGAGTACATCG
CTACAGTCCCGTCCTTGTGAACAATATACTTAAGAACAGGCTCTCGTGTTTCTGGATCAA
CCTTTTCACGGTAAGATATTTGGTTGCTTTCGAGAGAAGTATTTACTTCTCTACCTACGA
GCTTCATAAGTTCCTCGTTTTGGCCAGATAATTCTTCTACACCAACAACTAGTTTAATTT
CAACCGTGTCATTCGGTTTCACCTGTACATTTCTAACCTCTGCGTAGCAATTAATCATTT
CTTGTTCCTCCAATTTTTTTAAAATAATTTCGTTTGAACTTCTGAAACTAATTCTGTTAT
GCTAACTTCCGTTCTAGGTAAGTCTGAATATCTCTTATAAGCGATTAATTCAACAATCTT
TCCATCGTCACTAAACATGATGCCGTTTAATGCGTCTAGCACAGCCTTTGTGAAATTATC
AATATCTGGCCTTACAGCTGGAAACTCTTGGCCAAGGACCGCTCGCTGCTTCCAGGCTTT
AGATTTTGATTTAGGGATTGGCACAAAGAAAATTAATTTTATTTTAATAGGCGTGCTTAT
TGGCGTTCCTGGCGCATACATTTTTGCCACATTTGCTATTTTCTTTTTGTACTCTTTTGA
CTTAGGCGGGTCGTACGTTTGTACGAAATTGCCTGCATTTCTAAAACGCGGTCGTTCTTG
TGGATGTGGAGGAATATTAATCGTGAATTTTATCATTTTCTTCCCACCGTTCACGTTCCA
CTTGTTCAACTACTTGTAGTGCTTCTTTTGGCACCTGATAAATACTGTTGTTAATTCTCA
CACGTGCATTTGCTGAACCCATTCGTTCTATTTCGTATATCCCTCCTAATCTAAAAGGTG
TCCCGGGAATTTTTTTAATGATTTCAACGTACTCAATTCGTTTCAAAATTATTAGCTCCT
TTCGTTGGCGGCTCAAAAATGTAACCTACAATATCTCCCTGCAGATGTTTTATTTTCTTC
ACTTTTTTCCGTGGAACCATTTTTTCTGCATTATCAAATGCTTCTTTGAAAGTTCTAGCT
TCTACCTCAAAACTTCTATTTTGACAAAGGCCAGAAATCCAGTAGATTTTCAGCCAGATC
TTAAAAGTTTTCATCACTCAAGACCTCATAACCATCAAATTTCCAAGCGTGCAGCTTTAG
CTGCTCTTCGACTTCTTCGGCCGTGTAGCACATCGTTTTCGCTATTTTCTTGTCTAATAG
CTTCCAGATAATAACGTGCGCCGCTTCCGGACCAGAAAAGCCAATATATTCTACTTGTGT
TGCTTCAACCATTACCATTCACTTGTCCTCCTATCCTTGCCAGTTAATTTTATTGCTGTA
CTATTCTTCTTCATACGGGATACAATTCGTTTTCCTTGAATGCCACCGTAATGTTCCTCA
ATATCTTTTCCTGCCAAATTTGTAGTGTAAATCGTCGACTTCGTTGTCCGAGCGTTCACA
ATATCGAATATTATTTCTGCTGCCCAGCTACCGTTTCCGTAGTCTTTAATATATTCAGCC
CCAATGTCGTCTAAAATCAGTAAATCAGCTTCTTTATAAATTCGTTTTACCTCCGTTTCT
GAAAGGTCTGCGTTTTTAAAAGTGGAACGAATACTTTCCAACAATTCTGGAACGGTAACA
AAAATGACGATGTAACCTTTTTTTATGATTTCTCTTGCTGCAGAATATGCTAAATGAGTT
TTACCAGTTCCTACAGAACCAGCTAGCACTAAAGTCTGATCATTAGGAAATGACTTTACA
AAATGAAGAACTTGTTGCAAAGCTTCATGCTCCTCTGTCGTTTCTGGTTTAAATGTTTTA
AAAGATTGCGATTTGATCTCATCAGGAACGAAAGAAAATTCTTTCATCAGTCTGTTAGGT
CGCTGTCTCTCTGTCTCTTCGTAGCGTTTCTGCATATCTTTTTGAACTCGATTATTGTCA
CAATTGATGCAAAAATCTGCTTCAATGCCATTTCTTGAGTAAACGGGGTATTCATTTCCA
CAATCCCTACAAGTCCTATTTTCTACAAATTGGATGTTTCCGAAAGTCAGTGGCTCTCTA
TCACCAGTCGAAATTTTGATTTTGTTGATTGGTTCGTTTTCCTCCACGGACATAAGCACC
ACCTTTTATTTGTGCTTTACTTTTTTGTTCCTTTTCAAATGCGACAGCCTCTGAAAGATT
TTTTATATTATTTTGATGCCATTTGCACAGGATGTCTTTTATCAACGGATACCCACGTGC
GCCTCTCATACTTGCGTGGTAAATAGCAAAATTGACTATCGGTCGACTTAACTCCGATTC
CCAGTGAAATAAATCCTCTCTTTGAAAAGTATTTAATAGACCTAGACTACCTTCGTAGGT
GATTAAGGGAGATACATTTAAATCAATAGGGATTTCTGCTGCTGCTCGCCGCTCTCTTTC
TTCTAGTTCACTAGTTAAGTTATTATTACTATCTTCTGCAGCAGCACTATTACTGTTATT
ATTAATACTGTTATTATTAATACTGTTATTAGTAAGACTGTTATTATTACTGTACGTGTT
ATCCGACTGCGGAAAACTCGACTCCGGATAATTCGACTGCGGACTATCCGTGTCCTTAAA
ACTCGACTGCGGCTTTAAAATGGGGTTTAGTTGATATATATTTCTTTGTTGTAGACCTTT
ATCACCCTTTTTTTGAATTACAGTGATAAATCCTTTCTCAACTAGTTGTTTCCGGTGCTT
ATAAAATCTATCTCTACTAATATTTAATTCTGCAATAATAAGTTCGACAGAAGGAAATGC
CGTATTTCCTGCACCCGCAAAACTTGCAAGATAGGAATAAATGCTCTTAGCTTCAATACT
CAAGTCTTTATCTCGCATCAAAGCTTTTGCTATTATTCCGTATCCTTGTTCAAATATTCC
TTTCACACGAATTTCGTTTTCCATTTTTTTCACTCCAGTACATAAACTGGCACACCAGTT
AATGCTTGAATTTCATTTTTAAACATATTGGGATCTCCGTTGCTAGAAGAAATGTGTAGC
AAGTGAATTTCTCTTAGTTGCGATAAGTCATTTGCGTTCAAAAACTCTTTTACATTTTCT
AAGCTGAAATGCGATTGTAAAACACGCTTTTTTTGAACTGGATGTATAACTTTATTTATT
ACATTTTCTTCTAAAATATCTGCTGAATAGTTACACTCAATCATTAAATAGTTGATGTTT
TTGAATTTGTATCTTACAAAATAACTATCTGTAATGAAAAGTAGTCTTTCATTATTGCGT
TGAATCATAAAACCAAGTGGCTCTTTTGCATCATGTTCAGTTTGAAACGGTAAAATAATC
CATTCTCCGATGTTTTGAGCGTTTTTTTCTTTTAAAATGAATTGTCGACTGTCCGGAACA
TTTAAAGCAGACAAGGTGCCTTCTGATGCGTATATCTTAATGCTTGATGTGCGTAACATC
TTTTTGACGCCAGCGACGTGATCTCCATGCTCGTGGCTAATTAAACAGGCTTCCACTGCC
GATAAATCAAAATTTAGTGCTTTTCTTATTTTGTCGAAGTTTACACCACATTCAATTAGC
AGTTGGGAGCGCCCGCTACTAATAACGTAGGCGTTCCCTGTACTTCCACTTGCTATTGTC
TTAATTTCCATATTAATAAGGTCTAGCAGGCGGTGTAGATTGCTGCTCATCATATATCGG
TGGCATTTCTACATGCTCGGGCTCTCTTACTTCTTTAAAATCTGGCACTTCATTTTGCTG
TGAAGGAATATCTAACACTTCTGCATTAGCATTTTGTTTAATTTCTTGTTGAACACTTGT
TTCAGTGTTTTGTAGCGAACCTTGTTCTTCCTCTGTATACATGGCACCTAAGTTATCCGG
AAAAGCTTCTCTCATCGCATTAACAACTGCGGTCTTACGCATCATTGTTAGAGGCATGGT
ATTCCAAGTTGATTGTCTTTTATTAAACTCTTTTTCACTGATTCTTACACTAACTGGCCT
ATTTCTATCTTTTCTAAAAACCTTTGCCCAGCCCCCTAATAATTTGTCTGAGGCTAGAGA
AACTGCGCCTTCTAATTCAATAATTTCACCGCCCCTTTCCACAATTACACCTGCTTCGAA
TCCGTCATATTGTTCATGTGTTTCAGCACGTTTCATAAATGCTTCTTTAGAAACAATTAT
TTGTGCGGGTTTATCTGGACCTTTTGTATTTTTAAATTTAACTAGGTAGGCTTCGTTAAG
AAATGGATTTAATTTTTGATATTTACATAACTGCAAAAACATGATTATTTCCTGGTCTGT
AACCTCTGCATTTCCACTTACTAAATAATCCCTAATAATATTGCCAGATAGCTTTACTTC
TTCTCCATTCACTTCAAATGTCGTTATACTATTGAGCAATTTTCCGTTTGGGTCGCTATA
ATTCTCTTTTGCCATCATTTATGCCTCCACTCTCAAATTTTCATCTGACTCAGAAACGAT
TAAGCTAACTAGCTGTGATTCTGTATCAATTAGTTCAGTTACCGACTCTCTATTATCTAC
AAAAATTGGAGCAAGCACTTGAACATGCTCTGTTAGTGCGTTAATAATGTCCAAACCACC
GTTTATTCTAGCGGCATTGTTCAATCCGGAATTGTAAGGAACACCGTTGTAAATCGTTTC
ACAGCACTCATCAATCCCACCGTTAATTTGCGTTTTAAATAACTTGAATGAAACATATTT
GAACTTGCTGTTAATCTTGTCTTCAAGAAGATTACATTTTGCTTTATTAAATCGTTCAAT
GAGATATAATCCCATTTCCAATTCGTCGTACTTAGCGCCTTTTTCTGCTGCTTCCTCTTC
TAATTCCTGAATGCGATTTTCTTGTTTCTGATTGCTATCAAATTTTGCTAAATCAGCTTT
TAAATCACTTGCTTCAGCATTCAATTTATCAATTTTGATTTGAATCTCTGCTACTGCATT
TATAGAAGAACCTTTTTCATCACGCAGTTTTTCTTCAATCATTTCCAGTTCAGATTGTTT
CTCGATGTAAGTAGTAGAGTTTTCAACTTGTTTCAGTTGCGATTCTAACTCTGCTTTTTG
TTGATCTAATATTTCTAGTTTCGATTGAAATTCAGTCTGTTTATTCTTATATTGATTGTT
AATTTTAAATTCTATTTCAGTAATATCCGTTTCAATTTGATTTATTTCATCTTTTGTCGA
TTTTCCAGCTAGTTCATTTGCTTTGATTTTCTCTGCTTTTTCCTGATTAAATTTTTCAAT
CATAGAATTTAAATGATTAGAAGGGAAATCTTGGCCACAAGTTGGACATGATTTGCGATG
TTCGTCAAAACGCTCTACTTGCAATGTATCCCATTCATTGCCTAGCTTTATTAATTCCTG
ATGCTTGGTAGCTAACTCTTCTTGTTTACGTTGAATAAGAAAAGCAGATTCTACAATTTC
ATTTTCTACATTTTTAAGTCCATTTCTTTCAGTAAATATTTCTTCCTTTTTGTTCATCAG
TTGCTCTTGTACTTCTTTTTGCTCATTTGCTTTGATTTTTGTAAGCTCAAGTTCAATATT
CGCTTTTTGCTTATTTAGTTCGGTTTGTATTCCGCCGTTTTTCAAAGTAATTTTTTCTTG
TTCGATAAGTTGAATCTGTTCTTCAATTACTGTTAATTCCCCTGAAAGATCACTAGGATT
TAAGCCGGTAGTATCTTGTTTGGCTTTAGAAGCTTCATTTACAAGTTCGGGGATAAGTTC
TAATCTTTTACGCAAGTTCTTGCGCTGTTCATTAATCTGAATTAATTTATCTTCAATCGA
GTGCTTTCCAAGAAAGATCCTTAAATCTTTCAGTGAATCATCTGCACTCATTACTTCTGC
GTCTGTTACATCGCCTGCGATTTTAATTAGCATTGCACGTCTTTTTTTCCAGTCAAACTG
TTCATTGAAGTACAATGGGTTAGTAATTAGTTTGAAAAGTTCCTCGTCTAGTAGCTCGCT
AATAAATGACTTGTATTCATTCGCTTTCTTTTTGATCTCGTCGATATAATATTCTGTAGT
ATGACTTGTTAACTCTTGTTCTAGTTTTCCTCTTGATTTGGTCCACTTCTCCATATATTT
TTTAGATAATTCTATTTGCTCGCCGTCGATATTCAATACTGCAGTTACAACATGATTCAA
CTTGTGAATAACGTTGCCTTCAGTATCCAGCGTTTTAATAGCAAAGTCTTTTTTATTTGT
GCTGTCTTTATCGAATAAAAGCCAAGTAAAAGCATCTAGTATCGTTGTTTTCCCCGAAGC
ATTCGCTCCGTATATTGATGTATTATCTTGAAAATCAATTTCTAGTTCCTTGATACCTTT
AAAATTTTCTAGTTGAAGCTTTAGCAATTTAATTGTTTTCATCTGTTTTCTCCTTTGCAT
CTTGTTTGAAATTTTGAAATCCATTTAATGCCCCTTCTATTGCATGTTCAATGGTTTCAT
TCACGTTGCACACACAATCATGGTCCTTCATAAATTCATATACAATTGCTTCGGCGATGT
CCCCATACATCTTTAAGAGTTCGCTTTTCCCTCCAATTGCAGATGACGCACTGTGTATAC
CTTTTCCATCATTGAAGCTTACATTCACGGCACAAGTTATGCTTTCATTAAATGTAGCAA
TTGCTTGTAACTCAGTTATTAATTTTTTTGCCTCTTCAAATTTCACTTCTTCAATACTTT
TTTGTGTCATCTTGAATCCTCCAATTTTTAAAATTTACAAACTTCATTTTCTGATTGCTT
CAATTCGTCTTCTAATTTTTTTATTGTTTCAATCTTCTTCTCGTGATTAGCAATCCTTTC
AGTTAGTTGTGCCGGTGGTTTCGTGTTTAATCGTTTGTACTTGAATAAATTAATCTCTAA
AGCCTTGACCCTTTCTAATGAGTGGGTTCTTGAATTCTTTAAAATTTCAATGAGCTCATT
AGTCTTAATTTGCATAATAAAGACCCCTTTCTAAAAAAATAAATTTGTCAAAACGGGGCT
AATCGCATATACTATAAGTAATTCAACTCTTATATTTAGCGAATAGCTATCTATGTCAGA
CTCGTGTTAGCGCACGAGTTTATTTTTTTGTCGTTACAATCATTACTCCTTCTACAATCG
TGATGCTTTGTGTATCACCAGAATTCATTCAATTCACCATCCCACTCTTCAAAAGCCTCA
AGAACTCTTTCAACTTTCTGCGATGCTTTATGCATGTTCAACATCCAATTTTGAATAACT
CCAGTGTCTACATTTGAAGCAAATCTATCTCTAGCAAAATGTTCACCGTCTAAGGACATA
TCTACCATGATTCCTTTGAAAGTTTTCTTTCCGCTCTTATCATTGATAGGTGTTAAAGTC
ACAATATACGTAGTATCTTCAATCTTAATTTTTTTATACAGTGGTCTTATTTCCTCCATT
TTCTAAATCCTCCTTCTTCGCTTTTAAAAGCCACTATTAATGCTACAAACACTCCAAATC
CAACAAACAATAATCCTATATTCATTTGTAAATCCAGCTTTCATACCAGTTAGCCAAGCC
AACTTTTTTTATCTTCTTGTATAACCTTTTAGCATTTTCTATTAGGTTTATCAGACCGAG
TAACACGAGTATCCACACAATCGCTATCCAAATCGGTATCGACATTTTTCTTTTCCCAAC
CCTTCTGATACGCATAAAGCGCTATATTCATTACAATTCCAAGACTCAGTGTGATTAATA
CTGCTGTTAACATTTTTTTCGCTCCTCTTCTTCTAGTTTTTTTATTATTCGCGGAAAAGA
GCGGCTTTTAAAGAAGTTAAACATAGCTTGTTCTTGCTCTTGAGTTAGTTCTGTATAAAC
TATTTCAACCTTCACAGCATTTTCCTTATCACAAACTTTGCTCATATTTCCAACACCTCA
AATCCATTTTTTCATTTTCCAGCTTTCATCTTGCTCACTTATTAATTTATGTGCATCAAT
GTTTAGATAATCACTTGCATAAAATAAAAGGTTATAACCCCAACCAAGCGCATCGATTAA
TTCCTTCAAACCATCTCTTGCGGTTAGCCTTTCTCCTTGTGTTAATTGGCTTGCTGGCTT
TACAAAAATCCTCATTATCTCGTCAATATTTGCACTGAATTCATTAGCTTCTTGTTCATA
CATGACAAGATATGATAACGAATTTTTATTAATTGCAGGACCGTCAAAAACATCTGGAAT
TAATTCACTAAATTCATGCGTTAGTGCTAATTTGAATAAATTACTTTGCACATTATTTAA
TGCTGAAGTTGCAATATCTTGCTGCATCCTTCTTCTACCTGTTTGCATATGGCTTACATT
AGGTCTACTTGTCAAAAGTAAATCCGCTAATTGTTTTTGAGGAATATTATCCACATAACG
CATAACTTTTGATGCGTTAATTGAAGATTTAATTACTGTCACTTGCTCTCCTTTCCGATG
TATCATTTTTTTTACGCATGATACATATCCTTAAGTTAAAATAATACATATCGCGTACTT
AATTGTTAAAAAAAATAGTCCAGTCGAATCCCAAATTGCTCGCGATTATTTTCGCGCGTT
CGGGAGAAGGCCGTCTTTTACCCTGTTCAATAGATGCATATGTGTTTTTAGGTATACCGC
ATTGATCAGCTACTTCCTGTTGTGTCAAGTCTTTATCTAATCTATATTTCTTTAACCACT
CCATGTTAGCACCCCTTTCTAAGTAGTACGAATTGCGTACTTTTATAATAATACGCATTT
TGTATTATGTCAATAGATAAATACTCTTTTTGTATTGTTTTTTAATTTAAAATAGTAAGT
ACGCAATTTGTATAGTATAATCCGAAACGAGGAGGTGCACATATGTTCGCATTAAGAATT
AAAGAATTGAGAAAAGAAAGTAAAAAAACACAAGAAGAAATGGCTAAAATATTGGGCGTT
GCAAAAACTACTTATGCTTCATACGAACAAGCCAAAAGAATGCCCGATGCTGAAATTCAG
AATAAAATAGCTAACTATTTTGATGTAAGTCTGGACTATTTACATGGCAGAAGTCGCCAT
AAAAATATAAATGCAGAAGGTTTCACTCCCAAAGAAGAAATAGATATGAAAAAAAGAATG
GATGCTCTTAGAGAAGATTTGAAAAACGGGGACGGATTACTTTATGATGGTGAGCCGATT
ACAACCGAAGCCATGGAAAGTATTTTAGATGCAATGGAATTCGCTGAAAAACAAGCAACT
CGTATCAATAGAAAGTACGCGCCTAAAGACAAAAAAAATAATATAGAGTAAATCGGGGGT
ATTCTATATGTGGCCAACTGCAATGATTGAAAAACTTAGAAATAAACATCACACATCTGA
TCCATTTGAATTATGCGAAATACTAAATATTATTGTTACGCCTTGGGATTTGGCCAACGA
TACTAATGGCTTCTATAAGTATGTGCGTAGAAATAGATTCATTTTTTACAATAGCAATTT
ACCTGATCATCAAATTAAGTATGTTGTAGCACACGAATTGGGACATGCAGTACTACATAC
GAGGATTAATGCTACATTTACAAAATCAATATATTGGTCTAACCTAAACAAAATTGAGTT
GGAAGCACATCACTTTGCTGTAAGTTTATTGTTGTCAGATATAGATATTGAAAGTTTTGA
TACAAAAAAAGAAATATGCCTATATACAGGTATACCATTAGAATTAGAAAATTTTATAAT
GAAATAATCGTGCATTACAATTATATAATTAACTAGAAAAAGGAGAAGATACAGATGGGT
ATTTTTAGCAAAGTAGAAACACTTGAAATAATCAGTGGTAAGGAGCAAATCGGATTAAAA
TCAAATCTAACTTATATGACAGAAATTGCACCTGGCGTTGTCGTTTTTGACAATAATGAA
ACACAATATGTCTATCAAGGATTTATATGGAATCAAGATTCAAAACGAAGTGCAGGTAAG
ACTGCAACAGGAGCAATTGTAGGTGGTGTTCTTACTGGTGGAATCGGTGCAATAGCTGGA
GGAGCAATTGGGGCTAAGAAAAAAGATATCTCATATGCGGTAATCTCTTTACTTCGTGTT
TCTGATGCGTCACCTGTTCAATTAATTATTAAGTGCAATAAGAAGAAAGCATCTAAACTT
GGAAGTTTTACTATCGGAAGAGTTTAAATAGCTTGATTATAAAGTTTTGCCCTACTCGGG
CTTTTCTTTAAAACCAAAAACAGAACATACGTACTATTTCGGAGGTGAGCAAGTTCATGA
CTGTAGGGATTTATATAAGGGTTTCCACTGAAGAACAAGTGAAAGAAGGCTTTTCTATAT
CAGCACAGAAAGAGAAGTTAAAAGCATATTGCACAGCTCAAGGATGGGAAGATTTCAAGT
TTTACGTCGATGAAGGTAAATCAGCAAAAGATATGCACCGCCCTCTTCTACAAGAAATGA
TTACACATATAAAAAAGGGACTTATTGACACAGTTCTTGTATATAAATTGGATCGTCTTA
CTCGGTCTGTTGTAGATTTGCATAATTTATTAAGTATATTTGATGAATATAACTGTGCAT
TTAAAAGCGCTACTGAAGTCTACGATACTTCTTCCGCTATGGGCAGATTTTTCATTACAA
TAATAAGTTCAGTTGCTCAATTTGAAAGAGAGAATACATCTGAGCGTGTTAGTTTTGGGA
TGGCTGAGAAAGTGCGGCAAGGAGAATATATACCCCTTGCTCCATTCGGTTATGTTAAAG
GGCCTGATGGAAAACTTATTATAAATGAAGCAGAAAAAGAAATATTTTTACATGTAGTAA
ATATGGTTTCTACTGGTTACTCATTACGACAAACATGTGAATATCTAACTAACATTGGGT
TGAAAACCAGGCGTTCAAATGACGTGTGGAAAGTATCTACACTAATCTGGATGTTAAAAA
ATCCCGCTGTTTATGGTGCAATAAAATGGAATAATGAAATATATGAAAATACACATGAGC
CACTAATTGATAAGACAACATTTGATAAACTGGCGAATATTCTATCAATAAGAAGTAAGT
CGACAACAAGTCGTCGTGGCCACGTTCATCACGTTTTCAAAGGAAGATTAATATGTCCTC
AATGTGGAAAAAGATTATCTGGATTAAGAACAAAATATGTAAATAAAAATAAGGAAACTT
TTTATAACAATAACTATCGTTGTGCTACCTGCAAAGAACATAGGCGTCCAGCAATACAGA
TAAGCGAGCAAAAAATAGAGAAAGCATTTATTGATTATATTTCAAACTACACACTCAATA
AAGCAAACATCTCTTCTAAAAAATTAGATAATAATTTGAGAAAGCAAGAAATGATTCAAA
AAGAAATTATTTCACTTCAAAGAAAACGTGAAAAGTTTCAGAAAGCATGGGCTGCTGACC
TCATGAATGATGATGAATTTTCTAAATTAATGATTGATACAAAAATGGAGATTGATGCTG
CAGAAGATAGAAAAAAAGAATATGACGTATCATTATTTGTATCTCCTGAAGATATTGCTA
AAAGAAATAACATTCTTCGTGAACTAAAAATAAATTGGACTTCATTATCTCCTACTGAAA
AAACAGATTTTATAAGTATGTTTATTGAAGGAATTGAATATGTAAAAGATGATGAAAATA
AAGCGGTTATAACGAAAATAAGTTTTTTATAAATAATTGTCAGTCAATCAAAAGAATTAT
TTATAGGTTTTTTGTCAAATACGGTGATGTGTACCTATAGCCCATCCGTCGCGCAATGAA
AGCTTGGGTGATTCCTCGCTGCAACCGTAATTCTCGAATTTTTGTTGTATTAATTCTTCT
GGTGTCTACTGTTTTCATGTCATCTTCTCCTTATCTACACAATTTGAGTTGTTAATACAA
TTCTAACAACACAATACGACTATGTCAATCAGGAAATAATACGTTATGTGTTAAAATGTA
GCTAAACTGAGTAAGATATTGTATAATCAAACAAAAAGGAGTGAAATTATGCCAAATTTA
AGTAACAGACTTACTTTATTACGGGAAAAACAAGGTTGGTCAAAAGCAGAAACAGCTAGA
AGGCTTGGTTTAAAAGCACCTTCCACTTATGGCAATTGGGAATATGGTATTCGGGAACCA
GATTTAGAAATGGTGACTCAAATTGCAACACTTTATGATGTTAGTGTCGATTATTTACTT
GGCCAACAAAGCATCCCAACCTATGCTCCTAGTGAACTCCAAAATGAGAAAGATATTGGG
AAAAGAATAACTAAAATTAGTGAAGATTTAAAATATGAGGATGATTTAAATTTAGATGGA
CAACCGCTAAATAAGTCCGCAGCAGCTTTTTTAGCTGATTCGATTAATTTTCTTTATGAA
CAAGCGAAGAAAATAAACGATTAG


>2	 A189_scaffold_1:529639-573130
ACGTCCTGAGAGGGATTAATATACGTTGATATATAGCAATTTATAATGTGTTTGCCACAA
ATTTTGCCACAAACGTTTTATGTGTTTGTAAATATTATTTGTTTTTACATTGAAATAAAT
ACTCTTGATAAATAGTTTTTAAATCTATATCTTTCTTCTCTACTTTTCTACAAAAGGCTT
TTAACTTTTTCGTTTCAAATATGTCTGAAAATAGTTTCTCCACTGCACCTTTCTTCCCTT
CAACGTAACAAATATACTTAAAATCATTAAAGCTATATAGTCTCACGTCATAACCTCGCA
AAAAATAATATCTTCTATATTAATGTCGATTATTCGTTCGTCAAAGCGTTCAAGCTGTAC
AATATGTTTTTCGTAATCAATGTGGACAGGCACGACATACTTGTATCGCATGTGATGATT
ATTCTTTAAAAACAGTACTTCTATTGACCAATTTCTTTTTAACGCATCTGCTAAAACTAT
TGAATGTTCTAAAATATCATCAATTAAATTATACATTTCCGTCACCTCTTGCTAACATTA
TACGAACAAACGTTCTTGAAATCAAGTGTTAAAAAAGTGTTGTATTACATAAAAATCTAT
GTAATAATATTCACATGAACGATTTTCGTTCATTATTTCATTCAACTATTAGCTGTTTGA
CATCCCGTTTTTTACATCTGAACATAACAGCAACCTCGAATTTTTTCGGGGTATTTTTTT
ATTTTAAAATAAAATTGATAAAACTATTGACTACTACGTATATTCGTAGTATAATGTGAA
TATAGTAAAGAAAACGATTGAAAAGGATGGATGACAAATGGGAAAAACTTATTGGTACAA
TGAAGGAACTGACACACTGTTAACTGAAAAGGAATATAAAGAGTTAATGGAACGCGAAGC
GAAAGCTCTTTATGAAGAGGTCCAAGAAGAGGAAAAAGACTTTGAAAGTAGTGAAAAAAC
TAGTTTTGAAGAGTTTCTAAAAACATGTTATGAAAACGAAAGTGATTTTGTTCTATCCGA
TAACGAAGGCAATAAATTAGAAGAATGGTAAAAATATAAAATAGAAAAGGAATGTGGTAG
AAATGAGCAAAACTATGTATAAAAACGATGTAATTGAATTGATTAAAAACGCGAAAACAA
ATAACGAAGAACTACTATTCACAAGCGTTGAGCGTAACACACGGGAAGCAGCAACTCAGT
ATTTTCGTTGTCCTGAAAAACATGTTAGTGATGCAGGGGTTTATTACGGGGAAGATTTTG
AATTTGATGGTTTCGAAATATTTGAAGACGATTTAATTTACACAAGATCTTATGATAAAG
AGGAATTAAACTAAATGACAATTAAATTATTAGATGAATTCTTAAAAAAGCATGATTTGA
CGAGGTATCAGTTAAGCAAATTAACTGGTATCTCACAAAACACTTTAAAAGACCAGAACG
AAAAACCGTTAAATAAATATACTGTTTCAATACTACGCTCGCTATCGTTGATTTCGGGTT
TATCTGTATCAGATGTTTTGTTTGAATTAGAAGACATAGAAAAAAATTCTGACGATCTTG
CAGGATTTAAACACCTGTTAGACAAGTACAAACTCTCATTTCCTGCACAAGAATTCGAAT
TATACTGCTTAATCAAAGAGTTTGAGTCTGCTAATATTGAAGTACTTCCTTTTACGTTCA
ATAGATTTGAAAACGAAGAACATGTAAATATAAAAAAAGATGTTTGTAAAGCGTTAGAAA
ATGCTATCACCGTGTTAAAAGAGAAGAAAAATGAGTTACTTTGATAAGTTTAAAAGGAAG
TGACACTAGTGAACAATCATGTTATAGATTTGACAAATAAGAAATTTGGAAGATTAACAG
TTAAAGAGTTTGTTCGTTCTGAAAATGGTAACGCGTTATGGAACTGTATTTGTGTATGTG
GCAATGAAAAAGAAGTATTAGCTCAACATTTAAAACGTGGTCATGTTCAATCTTGCGGTT
GTTTAGCTAAAGAAAATGGGCGTGAATATGCTGAAAAAAATTTAAGGACAGAAACAGCAC
AGAAAAACGCCCTTAAAAGAAAACTAGAAGTAGACGCAGTCGATGGCACTATGAAATCAG
CTTTAACTAGAAGCCTATCAGCAAGAAACAAGAGTGGGATAAAAGGCGTGCGTTGGGATG
AGAAAAGAAATAAATGGGAAGCTTCTATTACCTTTCAAAAAAAATTACATTTTTTAGGCA
GATTTGAAAAGAAAGATGATGCCATAAAAGCACGTAGAGATGCGGAAGATAAATACTTTA
AACCGATTTTAGATAAAATGAATTGATATAACAATTACGCTAAGCTTATGTTTAGCGTGT
TTTTTTGCATAAAAAAAGCCCTAACGTTGAGGTTAGGGCGGTTAGGATTTTATTAATTTT
AATCGTCTAGTACTTCACTTATTACTAGTGCCATATTAACATTAACATCCGAATGGCAGC
CAGTTTTTTCAAAACCTATTTTTTTATAAAATCCAACGGCTTCCTTGAGCGAATACACAG
TTAACAAAGTAGCGCCTACATTTGGTAAAATTTTAATCTTTATAAAGGTTATTAAATAGT
TCATTAATATAACACCATTCCCCTTATTTTGATGAGGTTCCCCAATCGCAAAATGGTGTA
TTTGTAAGGCGGGAATAGAGTCGCGATGAACTGTAAAGTGTGGATGACTTGGTAATTTCC
GGGAAAGTGCAGATTTTCTGGTAATTAACGCTCTATCAGATGTTAATGTAAAATATCCTG
CAACTGTACCTTCAATAAAAAGTACAAACGTACGGGTTAAATTACAAATATAATCTTCGA
GAGCATCCTCATGTAAATATAGATCAATATCAGTATTTCCACACGAAAATTTCATTACTT
CTTGTCTTTCCGTATCTGTTAGTCCTGAGATACTCTTTATCTCTACATTTAATTCCATTA
AACTTTATATGTTTCACCATCTATTTTTATCTCTTTGATGGCTTTAAGGTTGTGTTTAGT
CTTCCTAACATTACTATTAAGAGTTGTTGCTTTCCTATCAATTCTACTCATGAATTCGCT
ATATTCTTTTTGGTTATTAAACGAAAAGGCTGTATTTTTTATAGTTGTAGTTGCCATTTT
CATCCCTCCAAGTTTTAAGTCCTTACAATATATATTATACACATTTAGCTTAAAAGTAAA
CATTTTTTTTAAATTCAAATCACTTTAAACAGCTTTTAAATGCTTTTATACGTGCTTAAC
AGCGCTTAACAGCTACAAAATGATGTCATATTCATTTTAGCTTATTTATTAGCTTTTAAA
GTATCGCAAAAGTATCCTTAAATAAAAAAACCCCCGCAAACGCGAGGGCATTAAACTAAA
TCTTTTTAACAAACTTCTTGTTAGCAGTGAGATAGTAACCAGATTTCGTTTTCAAGCGAG
GTGTCCCGCCTTTCGTTTTCCCCATCCCCGAAATCGTGAAGACTGTGCCAACCGGATATG
TGCCACCGGTTTTGTTTTTTGTTGTAAAGTCTACTGAATTGTATAGATCACATTGTACTA
GTGTTTTAATTTTTCGTGGATTTTCTGTGTAGTAAACGTTCTTATTTGAGCCGGCTGGTG
TGTGTGGTTTTCCTGCTTTTAATTTAGCTAATAAAGTCGTGTTTTGTGAAGCTGTTCCAG
AATAATTTTTAATACCATATTTAGCAGCAAGTTTTTTACGATTCGCAAAGCTGGAATCTA
GTTTATTCATATTCATGTAATCAACTAATCCCAAGCTGCTATTACTTTGCGTATTTGGCT
TAGCTGGAACATTTGCACTAGCCCCTTTACCAAAAGTATCTGTTCCATAGCCTTTATAAT
TAAATTGAAGGTGCGGATTGTCTACAAATCCAGACCAATCACCACCCCATTCAAGTCCAA
GGGACTTCGCTTTTGCCACGAATTTTTTGCCTTTGTCTGAACGATAAGCACCCCAATCAA
CAGTTTTACCTTTCGCCATGACGAAATCTAGTGCCTGTCCTACCAGGTGATAAGAGCGCA
TTGTTTGAGACGCACCGCTCGCAACATTAGCGGATTGTTGCTCTTTTGTCCTAATCGTTT
CGTAGATTAATACTTCAATGCCGTTGCTTTCAGACCAATCTAGCAACTTTCTCGCCGCCG
CTTTTGTGTTATCCGCTAATTTATTTACATTTGCTAAACTTCTACTATAATAATAACTTG
TCATTATACTTCATCCTCTACGTTTTTATTTTTATTCAATACTAAATCGCTATCGCTCGC
GGTAGGAGTCGTTGGGTCATTTACTACACCTAACACACCTAATAACAGGAATACACTGTT
AATCATATCTAGCGCTTCTTTGTTGATTGTGTCGGCAGGAATTGTTACGCCGAACCACCC
AAGTACTTGCTGTACTAGTACCAGAATTAGCGGGATAACTGACACCCAGAACACTTTCGA
TTTCATTCTCACTTTCCAGTTAATTTTCATTATTTTTCCTCCTTCTCATTTTTCGCTATA
TACTTCCAAATTGCTTTATCCTCCCGCTTCAATAAAGCGATTTCTTTATCATGATCGTTT
TGCTTCTCTCTTAAGCTGATGCGGTCTTTTTTGCTTTCTGACATTTCTTCTCTCAGACTA
TTTAATGTAATGTCAAGCGAATCAATCATGTTTCTCAAAGGTGCGACTAGCGCCCACCTA
ATCACAAAACCCACAATAGCGGCTATTAGGCTGATTAACGCTATTAACTCGCCTACGCTC
ATCCCTGCTATTGATATACTCCCCAGTGCCAATTTTCATCATCCCATCTGTTTTTGACAT
AAAAAAAGCCTATTCGGCTTCAATCTAAAATATAAAATAATTGATTTAACGCGAAATACG
TAATACTTGTATCCGCAGGTATAAATCCCATCGCGTTACTAGATGATGCATGCACTCGGC
CGCCGCTTGACTTGTTTGTCGGTGCATAAGCCATCGCTGTTTTTGTTGTTTGAACTTCAA
AAGGAACAGACGCAAAAGCGTTATTTGTAGAGGTCCATGCGGTTGATTTTTGTACTTGTC
CTCTGAAAAAGGCGATTCTAATACCGAAGATGCAAATAATTCTAAATTGAGGAGTATTCC
CTTCCGCTGTTGAATATCCAGAGTTTAATATTAAATCTTGCCATGGTGTTGTATAAAACG
AATCTGCATCAATAGAAAGCTTAATGTTTCCACTCTCATTAAACTGTAGAGATTTCCCGG
TCAAAATAGAGCTTCCTAAACTACTCTCTCCATTTGCATCAATTAGTTTTTGAGCTACTT
TATATCCTCCCAACGTGCTTGTGATGCTCTCTAAAACTGTTGAGCCGATACCTGTAGGCA
AATAGGAAGTTGAATTGAACCCGTCATCGTTCATTTTCACAACACCTGTGTATAGGTTAT
CATCACTATCTTTGTAATTTATATTATGAATAAATTCAGTACCTGTGATACTTCCGCTTT
TGACGTCTCCGAGTTCTGCCGTAATAGCTGAAAGTTTGCCTATCCTTAGAGCATTATAAT
CCAAGGGCAACTCTTCCCAACTTTCTCCATTGAAAGAGAAAACACCGATTATCGTTTTAG
TGATTTCATCTATTTTAAACCAAGTATCTCCTTTTAGCGTTAGCGGATTACTTGGCTGTG
TTTTATCAAAGACTGGTTTATGATTAGTACTTGATTCTACTAATGCGTTATTAGCAGTCG
TTATCGCTTCATCTATTTTTTGACTAGTTTCCGGGTCAGCCTCTTTGATATTCAATGTTT
GACTGACCCATTTTTCTCCATCCCATCTTCGTAGCACATTGGGTGAGGCACTACTATCCA
TCCACAATAAGTCGGTGGTTGGGTTTAACGGCGCTTCACCAGCTACTATTGCATCATTAA
TATCCGTTAGTGTTATTTCTGCAGCTGCTCTAATTGTCATCATCCATCATCCTTTCTTCG
GGCATAACATAAATTCGGTTATATCTTTTACCTCCATCACCTTGCCCTAAATTTAATTGC
ATCATTCGCTTGCCATTTGCATCAAGAAATGGATACGCCCCTTCGCATTCGTTAGTTGAA
CCTTGTGCAGAATAGTATTTTTTTTGAAAAACATGATGATAAACTAAACTATTATTAATC
ATATCCCAACACCAAACTTGATTTTTATCAGTGCCTGTAAAACTCCCTCCGGCTGACAAA
TACGCATATGGAAACATTACATGCATTCCTTGCAACGTATATAAAGTAGTTGTAAATCCA
CAGTCTTTTGTCCTAAATGTATATAAAGGAGCTATTTTCCCGGCAAATAAATCAGACTTT
TTAAAAACATTAATACTTAAATTGGAAACGCCTGGACTCATAACTACATAGTCGCTTGTT
TTGTCGTATGTTACTCGGAAACCGTCAGGTGCTTCAAGTTTAAATGCCATCGACTCATCG
TAAAACTGTTCTTTCAAAGGGACATATTTAAACATTGCTATCGCCTTCTCTGCTTGGGGC
AATGGTGTTACATAATAAGACCAGATGTGCGCCTCACCAGACGAAGTGTCCACGCCAAAC
ATAGTCCCATGTCCTCCGCCGAGAATCCACATCATATCGACGAAAGTACCATCAAGCGTA
GTTCTATAAATATTGTATGATTGTTGTCCACCGACTTTACTTTTTTTACTTCCATAATAT
TCTTGCGACCAGTATATATAACCATTTTCCACGTCTATTTGCGCACATTGCATAACCGAT
AAATTTACTTCTATCCCAGCAGGGAATTCGCGTGGAAGTTCAGCATACATATAACTTTCT
TCTTCATTAATCATTAATATACTAGCTTCACTTCCTTGATTGACCGAACATCTAATAGTG
GCATTGATAAAAACGTCTTCTCCAGAGATATTAACAACATTACCTACGCCTATCTGTGCG
TCTTCCCAAACCAAGTCGTGTGTACCGTCGTTGTTTATCTTCTCCCAAATAAAATCACCA
CGCTCAATACTATTCGTTATGTTTGTTTTCCCATCGTAAACTCTTGCAATAAGTTGTGTA
GTGCCAGCGTTATTTTTAAAAGTAGAACCACTAGTGCTAAATAATTCTACTTTCCACGTC
TTCGTTTCTTCTATTTGTTTTTTAGCTTCTTCAATTTGCGCTTGAAGTTCCCAAATAGCC
AGTGGTGTGACGTTTTCCAATTCGATATAATCACCAAGAACAACCTTGTTTTTAGACGGA
TCACTAAAAGAAGTTGTCTTTTCTATGATTCTTGCAGATAAAGTTATATCCATATCCAAA
TCGACTACTCTCACTGTGTCTCCAAGTGTGACTTGGTGTGGCTCATATCCTAACATCTCT
GCTAGTAATATCACGTCTACCTCATATGTGGATAAAGGATGATTAACTTTTTCAAGCTCT
AGTAGCGCCCAATCTTTTAAAGCTTGCGCGTTTGTTATTGTATCTTTTGTTATGACCCCT
TTTAAATATTCTCTGCCATCGTTATACAGCCAGTTCGCTTCATCATCATAAATATAATTT
AAACCATTATTCACTGATTTAATTGTTAAACTGTCTTTACCAACCGGGATAAGAGCAGTG
TACATCGTTTTATCAGTTGTAATTCGTTTAAGACCTTGAATGTCTCTTGCGTACTCAAAT
CGTTTCGCAGTATTGTTGCCTCGCTCTTCAACTAAATCAAATTTATAATTAATGATTTGA
CCGCCAAAGCTCTCCACGTAAGCATCAATTTCTGCTTTATATTCTGCAATAACTTGTTGT
AATCCAGCTTGAGCCGTTATATTGTCTGCAAATTCAATAGTACGTATTTGTCCAACAAAT
TCTCTCTTACCAATTGACCATCCTGTCTGTTGCAAAATATATTCAAGCGCCATATCAGCT
CTTATATCAGTCAGTAATTTATTTGATATAATAGTTGCATTTAAATCATAAATAAATGCA
TTTTCTGCTGTTGCTTTGATGTATCGTCCTTGCATATTTAACCCGTTTTCAGATTCATAA
ATACGAAATAATCGTAACTTAGCTTGTTCGTCTTCAAACAAAATATAATTACCTTCGTGA
ATATGTTCAGCCATTTCATGTTCTGCGGGGATGGTAACAGTGTATGTGTCATCAAAGTTT
TCAAGCTTCTCATTTCTCTCATCATCCCAAAAAGGACACGAAAAAGGCATGTCATTAGAT
AACACGCCTACAGTTGTTCTTTGTCTATTTAGAATTGTTAACATTCTATACCTCTCCTAA
TATGTCGTCGGTCTGTATTCTATGGACCACTCCGCTCCTTCGCTGAAAGCCACTGGAGTT
TGATAGCCACCAAAAAACGAAGGAAATGAACTTCCAATTGCTAAATTTTCCATGAACACT
GAACCGTTTTTCATTATGATCCCAGCTTCACAATCAATCATAATCTCATCACCTTTATGG
ATAATAACCTCTGGATTATTTTTAACATCTGCTTCTGGATTAACTTTTTGTACAACCAAG
TCGCAAAAAACAACATCATTGTCTTTGTAAGTTTGATTATTAAAATCTTCTGGAATATCC
ATTTTGGCCATGTAAATTCCGATGCCTGCTAACTTAGTAGCAAATTTGTTATTTGAGTCT
TTCCATTTGTAGGTTCGTTTCCAAGCTTGACTACCTTTATCGTTCAATTTAACTATTTCC
GCAATAAACAACTGTCCACGCTTTTCAATAGATAGATTAAAGTACGCATCTGAAAATTCA
TTATAGTTATTTCCGACTTCATACGTTGTGTTTATTGTTTTCCAAACTTGCTTAGTCTTT
GTTTTACCTTTTTCTGTATACTTCACTGTTTGTTGTACTTTTTTTGAATAAACCACTTTC
GTATTCTTTTTCTTAACTACTTTCCCCTCAGTTGCAGCAAAAATGTATCTATCTTTCGTT
GTTCTCCCAATCTCTAGTCCCAAATTCATAGCTCTCCCATTTTGGGCATCTTTAATCATA
AATTTACCAATGCGTTTGCTATCTTTGTCTAACAAATACAATTCTATTTTTGTTCTAGCG
CGTGGGTATTTTTGAGTAATATTTGCCAATCGAGCGGTGACTTTCCAATTGTCTAATTCT
GACGTCAACATTCGTTTCATTACAGGACCTCTCCATGATTTGTAAGGCGCGGTTTCTGTT
TTTTCACCATAGGAATTTACACGAATGGTGTTTATAGTTTGTTTAAATGAACTTGTTTTC
GCAGGCTTACCATTTTCTAGCTCCCAAGTAATATTACTTTGCCCAATACCCTCCCATAAA
GTCATGTCATTTGCTCTATCGGACAACACGTTCTCATACATTTTCACAGCTGTTTGTCCT
GTATCGGGGTCAATATCAGCCCCTAGAAATATATAATCATCATCTGTTGCAAATGATAGA
CTAGTTAAATCGTCGGTTGCTATCGCATGAATAATTGGACTTGTTGATTGTGAACCCGCC
ACCTCGATTATAGCCGGGCTTTCTGGTAAACTAATTTCTTGTTGTTCTCCATATCCACGA
GGATCACTACATATAAATGTAATGGTTGTTGTATAATTATCTGTCTGTAATTCTGTTAAC
TCTGCCATTTGGGCAAAATGACCGTAATAAATCCATTCCGGTTCATCATCAAAGATTATT
TCGCTTTCAAAACTATTAGTTTGGATGATTAAGTTATTAAGATCGTGTGCTATTTCTACT
CGTTCAGTTTCCGATTTCCCCATAAGCGTAATATTAATGTCAAAGCTTCTAGTACCAACG
GAATTACCAAAAAAGTACCCACCGATTTTGGCAGGTACTTCTTGGATATTCTCAGTGATA
TTGATTGCATTTCTTTTGATACTATTAACAACTGCTGGAATGTCATTGCTATGAATTCCG
GCGTACGTAAATCCTATTCTAGTCACGTTTTCTAACCCCCTGAACTCGGTCTTTTCTACT
TATACGATTGTTCTGCATTTTTGTAATTGCAGGTTCCACTAAACTTCCGACCTTATTTGT
GTCCATGTATACGTCACTATTTTTTTGAAGTAGTTGCATTAAAATCTGATTCTGCTGTTG
AAGCAATAAAATCATGTCAGAATTGTCAGGACTATTGACAACAACACTTCCTCCATCGTT
CATTCCAATGATTTCTTTTGTTTTTTTGATTAATTGAACCGCTCGATTTTTCCGAGTAAG
CGGTATGACTACTTCCGGCTTATTGTTCTCAGCAACTTCTATCATTTCATTTTTCTTTAC
AAAACCACCATTAGCAAATCTACGATGCCCTCGTGGTCCCCAGCCTCGTTTTCCGTAGGG
AAGGTCGTTTCTCCATGATGAGTTATTGAAGAACGCCAGCAACTGATCATAACCAGAAAA
AATATTATTATGACCTTTCATTCTGTATGCGTTAAAAGTCTGCGGTATATATTGAAGCAA
ACCTTTAGCAGGGTTGCCTGATAATGTATTAACATCCACAACAGCAGATGACTGAGTTAT
TTTTTCATTCCCGCCAGATTCACGATGAATTTGTGCAATAATGCCTTTTAATTCACTACC
GGACAAATCCACTTTCATGGCTAGAGCCGCTTTCTTAATAACACTAGACCACGCCGAAGC
ACCTTTCCCAGCCGGTCCTGCCACTGGCGCAGTTTCTTTAAAACCAGACAGCATTTTCTC
CAAAGGTGCGCCGATACTGTTTTTTAAATAGTTCAGCATGTCAGAACCTAAATTACCATC
GTTACCCATTTTAACGCCAACAGACAAGCCACCAAAAAGTTTATTTAAATTTTTGATAGG
ATGCGCTGCCCAGTCAAAAGCTTTTTTAGAAAAATCAACTACTTTTCCAGCTACCGCTTT
TGTCCCATCCCAAGCGTCACTCAAGAAATCATTGATTGTTGAATTACCACTTGAAAATCC
AGGTAATGTTTTACCAAGTCCACCTTGCATGACTTTTTTCGAATCTGCATGGTTCAAAAT
TTTTGTGCCTGGCGCAACATGCGTTATCTCTGCACCATTTGCACCTAAAATCTGAGCTTG
TGCTTTGCGTTTATTATATGCAATCTCAAATCCTTCTTCGCCAGCCATGATTTGTCCGGA
TGCATTGTTAGAACCTGTGTAATCCATTGCTAAGTTACTGCCGTATGATGTTCTTTTGCT
AGATGATTTCGAAGTTTTAGTATTATTATTATAACCGGCAGGCTTCCATTCAGGAATAGT
AGGTAAACTAAAAAACTTTAATACTTTATTTATTCCCCCTGTCACAGAGTTGATTACACT
AGCCAAACCTGCTTTGAAATTATCCCATTTTGACAGCGACTGACCCGTTTCCCAATCAAC
CTGTTTCAAATGACCTGACGCTTGTTTTTTTGCTTGGTCAACAACACCCGTGTGCATTTT
TTTCGCTTCACTAATTGTTTTATTCTTTTGGCTCTTAGCTTTTCTTACAATATCATCATG
TTGTTTCTTAGTAATAGTTCCGTTTACATAGTATTCTTTATCAGCAGCAGCGACAACTTG
TTTGTATTTACTATTTGCTTCTTTCACAGCACCGTCTTTGGCGCGTTTAGATTCTTTTAC
GACTTTTGAAGCTTGTTCTGTACTTAATTTCCCACTACTGTCTTTCAGTTTTCCTAAAAT
TAATTTTTGCTCTTTTGCAGACTTACTCAAAGAACTAACCACAGCAGTTTCTTGTTTTTT
AGATATTGCTTGAATTTGGTTACTATATATTTGATTACTAGTTTTACGTTGATTTGCAGC
ATTACGTTTGATGCTCGTAATTTGCTGTTCCTCCGAAGCAGTTAAAACTCTACCTTCCTT
TGCAGCTTTTGCGTTAATTGCTTTTATGTCTGCTTTCTCTTTCTTTGTAATATCAGCATT
TTTAGTAGCCATATCTTCATTTAGCTTTTGAATTTGTTCGTTGTTTTTCTTCACTTCATC
TAATGACAATTTTTGTATTTTTGCTTGCTTCTCTTTAACCGCTTTTATGTCTGCTTCTGA
TAACATGCTATTCTTTGACAAAGTATTTAAATTCTTATCAGTACTTTTCTTAGTCTTCTC
AAAGGATTTCTCGACTAGTGCAACCATCCCATTATAATTTTTGCTAATTTTAGCAGATGT
TGATTTAGTGATTACATCCCCAGACATTTCTAAATACTTCAATTCAGAGATTGCGTTTTG
AGACATAGTTTTATAAGAATTTACATTTTTTGCTGTATCTTTACTAATACCTTTTCCGGA
AATATCCGTTTTCAAAGGATTAGCAAACACATCTTTTATAGCCGCATATCCTGCTTTCGC
CATTTTAATTTGATCGTTAATTTGATTAACCGGATTCAATAAAATAGGATGTTCTTTTGC
TGAGAATGAAAGTGCCTCCCAAATTAAATCGAATTTAGCTTTATATTCAGGTATTTCCTT
CTGTATTTTTTTACCAAACGCCTGCCCAAATTTAGTACCAGCAATACCTCCAATTGCCGC
ACCTACAGCTGTTCCAATTCCTGGAGCAATTGCTGTTCCTATAGCGGCTCCTGCTGCCCC
GCCAGCTAAGCTCCCACCAGCGCTACCAGCTTTATCGCCAGCATTTTTCTTATTAATACC
AATAAGTTGTGTTGCAGATAATGCAATTCCTAGACCAGGTAATGCCTTTCCAACGCCTTT
CAAACCAGCCCCGATTTTTCCGAATTTGCTATAACTCGCAATATCGCCTGCCATATCAGC
TGTAGATAATGCTTTTGCTCCTTTGCTTCCTTTAAAAAATGAGCCAGCTTTACCTAAGAA
ACCTTTTCCTCCACCGACTGGCAAAGCATTTCCAGCAAGTTGCGTAGTCGCAGCATTAGT
TCCGGCAGCGACCGAGTTTTCTGCTAACGCGGCTGTTAGTTTCTTTACAGGTGAGATAGC
AGCTGCCGCTCCTTTTGCAATAAATCCAAATGCTAGTCCAGCCACCGGAATCGCTACCGC
AACTACACCTGCTGTGGAGATAACCGTTTTAGTACTATCATTCAATCCATTAAACCAATC
AGCTGCTTGTTGAATATACTTTCCTAGACTACGTAATACCGGTGTCAATGATGTTCCTAT
GCTTATTGCAAAGGTTTCAATTGCACCAGAAATTTCTTCAATAGTACCTTTTAGATTATC
CATTTTCATTTTAGCTACATCGTCTGCAGTTACTTTACCCATTTCAGTGCGCATTTTTTT
TATTCCTTCTGCGCCTTCACGATAAGCAATATTCCCAGCACGAACTGCATCGGAGCCAAA
CATAGCACCTAGCGCCGCACTACGCTGTTCAGAATTTAAGTCTTTTAGGCTACTTTGCAA
TAAACCAGATATTTCTTCTGCTGATTTCAATTCCCCGTTTGTATCGTAAAACGCGGAGTG
AACCGCTCCAGTAGCAACTGTTAATTCTTCAAATTCCTTGTTAACTTTAGAAGCGCTTGC
CTTTGGACCTGCTAAACTTTTAGCTAAATCTTGAATTTGTCCCATTAATTTATCTGTATC
GTTAGAAAGTGGTTTTACACCATTTTCTTGCAATACTTTCATGGCAGTTTCGTTGTCCAC
AATGCTTAAACCTAGAGCATCAAATTGTTCCCATGCTGCCTTTGTTGTAGGGTGTAATCT
TTGTAGCATAGTTTTGAGAGAGGTCCCCGCATCGGAACCTTTTAAACCATTTTGTGCGAA
TACTGCTAACATTGTAGATGTATCATCAAATGACAGACCAACGCCACTCGCAACAGCAGA
AACTTGTTGTAAAGACATCTTCATTTCTTCTACACCAGTGGCAGAAGCATTTGCCGCACC
AGCTAGAATGTTTGCCGCATCCGCCACGCTTAAATTATCATCCTTAAATGCGTTTAAAAC
TGTAGCCGCGATTTCTGCCGCTGAAGCTAAATCTAACTCACCCGCTGTTGCTAATGAAAG
CGCACCTGAAAGCCCGCCATTGATAACATCTTTTACTGAAAGACCTGCCTTTAAAAGTTC
TTCTTGCGCCTGTGCGGCTTCTAAGGCGGAGTATTTCGTATCTGCACCTTGTTGAATAGC
TAGTTCTCTCAATGCATCTTTATATTGATTTACCTCGCCAGGGGACATAACAGAAAGAGT
ATTCGACATTTGTTGTTCAAAATCAGCCGCTTTTTTGGTAGCAAAACCTAAACCAAGCGC
AACTGGAGCCATATACAAACTTCCTTTTTTCCCGAAGGCGACAAGCTTATCACCTGTTTC
ATTTAACTTTTTTTGATACTTGTCTAAATCTTGAGTCACCGTCCCCCACGGTGAACTTTT
AACAGCTTGCTCTCTCTTGAATTTCTTATAAGATTCTGTCGTAGTATCAATCTTTCTTTG
CAAATTATTGTAATTTGCAACTTCATTGTTTACTGCTTTTTGTCCAGCTGATAAAGCTTT
TGGCATTTGTTGTAGTTCTTTGTTAAGTTTGTTATACGCTTTTTGATTTGAGTTGACTTC
TTTTTCCGCTTCTTTTAATTCTTTTTCAGTTGCATTACCAGATTTAGAAAGCTGTTCAAA
ACGTTTTTTTGACTCAGTCAACGATTTATTAGACTCTTTCAACTCTCCATTTAAAGAAGC
ATTTCGTTTTTCTAAATCTTTAAAATCGTTTTTAGTTTGAGAAACCATTTTGCTCTGAAC
AGATAACTTTTTATTAAGTCCATCCAGTTCTGTTTCATATCGAGATAAGGTTTTTTCTCC
TTTGCCAAATGCCGAAAGATTTGCTTTCATTTCGCTATTCACAGAACCGAGGGTCCTTTT
CAACCCTTTCATTCCCTCGTCCACTCTAGTAGCATCTAGGTCTAGGTTAATCGACAATCC
TTGAAGTTTATTCATTATTTACCCCCTTCCTCGATTGACATCTTGATATTGTGATACAAA
GTCAACAAGTGAAACTTTGTTATTTTCTGATTTTGCTTCTTCTTTTTCGATTATCAGACG
ACATAACTTTTTGTATTCTTGATCGTCCGTTTCTCGAATTGTCCAGCCATACTCTTTCAT
GCAGTAACGCCTAATTGCATCGAGATCGGACAAAAACTCGGTAAGCGTTATTACTTTGCT
TCTTCGCCTTCGTCATCTTCAACATCATATTCTTCTGGTGAAATTTCTCGAAAGACAGAC
ACCAAAGTATCGTTTAATTTTTTGGAAGGAATATTTTTTTTAAGAAAATCTACGCTCAAA
TTCTTATCGTTAAATAATTTAACTATGAATTTTAACTGCATTTCTAGAATCATCGTTTTT
TTAGGATTATCAGAAGTGTTAATGTATTCTCTAATTTTTTCTTGCATTTTCCAGTAGTCT
TCTAATTCAATTACAGAGGTATCTCCTCTCTCATAAAGCTCTTTCTTTTCTGTTTCTTTG
TTAAAAATTTCTAATTTAATCATGTTTTCTCCACCTTTTTTATAATTTTTGTCAATAAAA
AAAGAGTAGGAGTTCACCTACTCTTAAAATATTTTATCCTTCGGGTACTGCTGGTGTTTC
AACAAAGCCAGGAAAAGCCATTTTATTAATTTTATCTCGGAATTCTTCGCCCACAGCCAT
AGCAAAAACGTCCCCAGCGTCATTATAAACAAATTCGCCAGTGAGACTAGTTGCTTCTGG
TTCCTTTGGTTTATCCTCAGATGTGTTTAATTTAACGTCATCTTGTCCATATTTCCCTTT
TAGTAAAGCAAAGAATACCGGTTCCCCTCGCAATGTTTCACTTTCCATCACGCATGAAGC
GTATGGTGGATTAGTGTTTTTCCCAACAGTTACAATACCATCTGCGTTCTTTTGACGACC
TAATAACTCTTGTCCTAATTCGAAAAGTAGTTCCATAATACTAATCGTTTGCTTAACATC
ACCAGAACCTTTTTTGGAAATGTAGTACGGACCATTGGATGCAAAAACTTTAATAGCCTC
TGCATCAAGACCAGAAATATCCGCTTCGACCGTACCACCTTTTTTATTCTTACCATTTAC
TTCTACTTTTTTTGTTACTTTTTCGCCTTTTTCATCAAAAATACCGAAAGTCGCTTTTTC
AAATCCGATCGTTGTAATCATTTATTTCACTCCTATTATTTTTATTGATATAGCTTATAT
GGCAATCCACTATATTTTCGTGCATCTACAAATCGACCTGTTTCTGGAAAATATTCATCT
AATCCACCAGCGAGTTGCCCAAAACCTATTCGTTTCATTTCTTTTCTAACTTCTTCTTGT
ATTTGTTTAACAATTAATCTATTGTCAGATTGTACATCGATTTGTACTAAAAAATCTTCC
CACATAGCCTCGTTACTAGAAAAATTTGTTGGTACTGGAACATCTAAAGGAATGATTAAT
AAGAAAGTTTTGTTAGAATCACCCGTGCTTGGAAAATCATAATATTTTATTCTCTCTTCG
CAAGTAGTGTGAATGATATCGTTTTTACTTAATGTCGTATATATGATGTTCAAAATATCA
ATCATAATTTATCACCTATTTTCTTCTGTACAATTGCCCTATAAGCTCTTTCAGATATTC
TTAGTGATCTCGCAATACTACCTGTTCCTGATGGTGTGATTTTTTTACCATTCCTTGTAT
AACCATATTCGTTGAGATGAATTATTTTGTACCTGTCTTTAGGACCTTTCCAGTCAATCT
TTATACTTCTTACCCCTTTGTCATACGAAGGTTTTTCTATATTAATCTCATCAATCGATG
CACCTGTGTCTTTAAATTGAACAAATTCACTTTTAAGCGTTTTTGCAACAAGGGCTGCGC
CTGCAATTAGAGCAGGGTCTACTAATTGTGGCAAGTTTTCTCGTCCAAATAAATTAACTA
ACTGTCTTTCCAACTCTTCTACTCCAGTAACTTCTACACTCATGTTTGAACCCCCAGAAG
CACATTTACAAAGCTATTACTTTGCAAGTCTGGGCTAACATCAATCACATTAAATCTTTT
GTCTAAATAGCGATAATCTAATATTTCTACATAATGTTTGTTACTAACTGTATACTCACC
TTTAGTATCTCGAATATTAATTGTGACAGCTTCTTTTGTTCCCGTGCCATGCAAAATTTC
TAAATCTTTCATGGATGGTTTATAAACTTCTGCAAAACATTCGAATAGAATTACTTTTTC
TATTTCACCTGGTTCAGGACCATTTACCGGCTGATATTCAAAAAAAACAACCGGAGTGCG
TAAATCGCCACTCTGAACTTTTTGAGGTTTAAACTGAAACTTCATCAGATTCACCACTTT
CAACTAAATAGAGAGAGAAGCCTAAGCTAGTTATTTGTGATTGAAAGTTTTCATTAAAGA
ATTCTATCGAATCATTATACGCGTATCTAGTACGCTCAATGACCAATTCTCTTGCCCTAA
AGTGTTCATCTACATTAAACAGCCCGCATTTTTCTTGTAAATCAGCAATAGAAAAAGATA
GCAACTCTTTTAAATTGCTATCTTCGCTATTGTGAGAAATATGCATACGTTCTTTAAATT
TTTTAAGAAGGTCATCTGATACTTCCATGTACAGCACCTACTTTTTTTTATCTTTTTTTG
GTTCATCTAATCGTTTTAAAAAAGAAGCTCCCAAATTGTCAGCGACCTCACCTGCACGTT
TTACAGTCAATTCAATTTCAGTTCCTTTTTCATATACTTCTTTTGTTTCTTTGTCTTTGA
ATTTCTTTAATACTTCAAATTTAGCCATTTACAATCACCCTTCCGGAGTTTGATCTGTTG
GTTTGATATTTAATGTCCATACAGCGGCAGCTTTTTCGTCTTTAGCTTTACCATACGCAA
ATTGTTTTGCAGCATATAAGTTAAGATCTTCAAATGCAAGCGTTTGGTCAAAAGTAGAAA
TATTCAAGGCTCCACCAATAAGTGCATCATAACGTTTTGCTACATAAGAAATAGCTTTCT
TTTCTGGAACGAATAATGATTCAATGATATTTAAATTGTAAGGCAAGGCAGTCACATACA
CTCCGTTTGCATTTAAGCTTGTGTACTGTTTTTTAACGTCCCAAGCATCTGTAGGATTGA
CTAGTAACGTAACTTCACCAGCTACATTTAGCGGCTTGCCATTTTCTTTTACGGAATGAT
ATTTATATACATCTGTTAATTCATTAACAGTTACCTTAGAGCTAGCAAATGTCAGTGTTC
CAGATGCAACTTTTTCTGGATATACACCATCTACTACGTTAGTGCCTTTTCCAACTTTGC
GAGTTAGACCAACAGGCTTATCTTTACCATCACCAATAATAAACGCGCTTTCTAACGCTA
CTGCGAACGCTTCTTCAATTTGAGTAACTACAAAACGTTTCACCCATACAGGTCCAAAAT
TTTCAAGGTCTTTCGGAACTACTACAAAAGCGGTTAATTTATTCTGAATAGATTCTTCTT
CACTGAATGTAGCATCCAATTGTCCTTTGATTTCACCAAAGATTTTGCCCCATACAGCAA
GACCACTAGTTTCGGATTTTAAGAACTTAGTACGTAAACCGGTTGTACGCATTCCAATAG
ATGCAAGGAAAGGATGTTCAGTTGTTAGATCTTCAAAAATTTCATCCACGACTGTTTGTG
GTAGCAATGTTTCTTCTTTGTAACCAACTTCTTTATTAATATCATTGAAGAATTTAATTT
CTTCATTCGTGATATTTTTGTCTGTTCGGCTAGCTGAAATATACTGGTCTGCCTCTTGAC
GTGCTTCTTTTTTTGCTTGGTCCATAATATCAGCAGCCATCGCATCTACCATTTCCACAT
AAGCCTTGTTTTGAATTTCTTGTGTCTCTTCGTTTTTAACAGCATTGACAAAAGCTGTTC
GTTTTTCCTCGTAATTTACAAGGTTGTTTTTTAATTTGATAGTCATAATTTATTTCCTCC
TATTTTTGGGTATTAAAAAAGAAACCGTTTTAGCCCATTCATTTCTAGCTCTTCTGGTTT
CTTTTCCTGTTCAGTGATATGTTGATCCAAAGTTTTCCCATCAAGTATCACTTCATTTTT
TAATTTTGCAATTGCATCTTCTACAATGCTTTGAATTTGTTCCGCTGATAAAGATACTTC
TAAAATTGATTGTTTACCATTAGTATCTTTCAGTCCCCTAACTTTATCTAATGTAGCTTG
TGGTAACATGCCGCCTGTACTTGCTACTAATTTTGGCGTTTCGCTATTTTCTTGAAACAT
CACACCATCTGCTAATCCTAGCTCTACAGCCTGTTGAGAATTTAGCCATGTTTCTTCCCC
CATCATATTTAACAGTTCTTCTAATGTTTTTCCCGTTTTCAGCTGATAAGCATTAGCAAT
GGATATATTAGCATTTTGAGCAATTTCAGAGGCTTTTTTTAACTCTCTATAATCACCTCT
CCCACCATATTGAACATTGTGAATCATCATTTGACCAGTTGGAGAAATTAATACTTCATT
TCCACCCATCGCAATTACAGATGCTGCACTTGCCGCCATTCCAACAATTTTTACAACTAC
ATTGCCATTGTATGATTTTAATGCTGTATAAATTTCACTACCAGCAAACACATCTCCACC
ATTGCTATTTATCCAAACTTCAACTTCACCTGACGCATTTACCAAGGCTTCATTGATATC
ATTTGCACACGTAGCTTCCATATCCAGCCAATCATAAATCCATTTGTCATCATTTCCAAT
AATAGGACCTTTGACTTCAATTTTCGTCATTCATTCTCACCTCCTTCATCAGCTGACTGA
TAGTTTTTAGTAATTAAATATTTATCTAATTCCGGATTATCTACTCGTTCAGCGCCCAAT
AATTCTCGAACTTCATTACGATTAAATGAACCAGAGGCAACCAACTTATCTACAGCTTCT
GCATTTTCTATAATGTCTTTTTTGTGTATGATTTTGATATGTTCACCTGCTAAAAATTCG
CTAGAGGTAAATAATTTAGCGTTTAATTCATCTTCAAGTTTTTTTGTAAGAGGATCAATA
CAATATTCCATATAAGCTTTCATGTTGTTACTTAAATCTGCCATATCTCCATGTAGTAGA
GCAGAGGGAATGCCGAGAATACTAGCCACATAGTCAATCATTTCTTTACGTAACTTCTTA
ACTTCATCAAAACTTTGACTATTATTCACGCTTGTTGTTCCAAATTCTTCATAATTGAAG
CCTTCCAATTGAGGAACAATCGCAATTTCGTTGTTGCTAAACGAGGCGTAGACTTTGTCA
ATGTATTCTTGTAGCTTTATTTGTTTATCTTTATCTGCAACGCCTGCCATTTTGAAGTTG
ACAGCTCCACGAATTTGAAAGTTGCGCATTTGTGCGCGAATCATTTTTCCAAACAACTCT
CCATAATCCTCGAACATCCCATCCGTGAATGCCGACAATCTCTCATTTCCATATTCTAAG
AAAATAACATCGTCCATACTGAACTTTCGCTCGTAACAATAATTTTTCACTGTGACGCCT
TCGAAAATGTCTGGAAATAACGCAAACTCTTTTCTCACATAACTATCAGCAATTAAAAAA
TCGTCTGTATCTGAAAGGACAATTAAACACTCATTATCATAAATTAGCTTATAAATCACT
TTCTCCCAGAAAGAGCTTGAACTCATATCTGTATTTGGACGAATGTTTAACTTATAATAC
AATTTATCCCGCACACTAATTTCTCCATTTTTTAACCTAAAATCAGATTTTGCAATGGTT
CTCGCGATATGTTTTACACATGTATTTAAAGCCATTTTCTTTAAATATACTTTTGTAGTT
TTGTCCTCTAAAAAGTCTAAATCCCACATCCACTCAATTTCTTTGTTTCTTTTAAACAGT
TCTGTAAAGAGTCCCAATTTATCACCTCCTTGTGCTATAATCACCTTAAAATAGGGAGGT
GATTATATTGCGTTTAAATCAAGACTGCGTTCGTCAAGTTATGCTAGATATAGAAGAAAG
AATGCCTTATGGTGGATATTTAGCCTATAATCAATTGTTAGACTTTAATGCACACAAGCA
ATTTGGTTCAGATGACGTAAACTACTGTATAGAAAAGTTAAGCGAAGCTGGTTTCTTAAC
AACTAGAACTTTCATACAGTCGGGTTCTAAATACGATGTTTCAATAGAATCCATTACCTG
GCAAGGTCATCTATTTTTAGATAATATCAGAGACAACGAATCATGGAAAAAAGTAAAACA
AATAGCTGACAAAGTTGCTTCTGCTTCGCTGTTAGTAACTGCAGAACTAGCAGGAAAGTA
TGCACTTTCCACCATATCCAAACATTTAGGTCTATAGTTATTCAGCCTAAAACGCAATCG
CGTTAAGCATGTTCAATACCTCTTCTACATCAATATCTTCTATTTCATCCGCACGCCAAA
GAGCATGGACAAAAGCCTGAAATCCATCAGTTTTACGTCTATGCTCGTCTTTTTTAAGAT
ACTCTTTATTTCCATCCGGTTTGATTTTCACTGCAACATTATTTGTATACCATCGCATTA
ACGGATTATCTCCAAACACAATACGATGATTAGCAAATAGTGTTTCAATTCGCGGAGCTA
GCAAACTATGAGCTGCACGTGGATTTCTAATAATCTCCAGTTCAAATCCTTCTGCTTCAA
ACAGCGGACGCATGAGATCCATTCGGAAATTATCTCCGATTACTTTTTGAATACCGTATG
TTTCTCGCATTTCAACAAACCAATTGACCACATGACGAGGGTCGATTGTAGGTTCATCTA
CAATGGTCAATAATCCCTGTTTTTCCCATTCTTTAATGGGCGGTTTAAGGTTTGCGATAT
CCAAATATCCTTTTCTAGCAAAGGAATGTGTTTTCCAAATATAATCGTCGCCTACACGAA
ACAGCAATCCAACAGCCGCAAAGTCCTTAACGCTTGCATAGTCAAACGCACCAATACAAG
CTCGGTTTTGGAGTTCTGGCATTTCTCGGTTAGTTGCGAGAATATCTTCCCACGGTGCTA
CTACCTTTTCCAAGTCTACTTCTGGAAGGTTCATTCGTTTAGTCATGAATGCTTCTCTGC
CGCTTGGATTGTTCGTTAATGCTTCATATTGTTTTCTAACTTTATTTAGTAAGCGTTTAG
AACGAGGACTTAATGGCTTTTCAAAAGCAGGATTTGCTTTTTCCCACATAGCTTCATTCT
TAACTTCCTCTGGATCATCTAGCTTACAAATAAAAGGAAACATGCGGTCGTTAAGATTTT
CACCACTTAAAATTGCTTTACTACGTTCTTCCAACTTGTCATAAAATCCCGCTCTCACAA
ATCCATTGGTGCCAATAAAAAATTCTCTGGGATTCGCGACTTTGCCAAGTCCTCCAGAGA
ATACATCAATTATTTGTCTATCTTCATATTCATGAGTTTCATCATAAATAACACAGCCTT
CACGACCACCATCTTTAGTTTTTGCATTTGACGTTTGAAATTTAAAAACACTGTTGGTTC
CTTTGCCAATAATCTGTGCTTTCCATGCGTCAAAGCTGCCTTCCAATTTAGGATTTCCGT
CTATTGTATTAAATACTTCTTTAAAACTAACTTTGGCTTGGTCTTCGGAATTCGCTACTA
CAGATACATCATAGTTATTGATTCCATGAAGTGGGCTTATAAAATAATTCGATAATGTAC
TAATAAAGCCATTTTTCCCGCCCCCACGACCAAGTGTGATAAAGAACTCTTCGTAAAAAA
GTTCATTGTCTTCTTTAAAATATAAAAAGATAAACGGAGCAATAAACTTCTCCCAATTGT
CTAAGGGGAAATACCACTTCTCGCTAAAAGAGATATAGTTTTCGATCTGTCTTTCATCAA
AATAAATATCATCCCGTGATAAGACGTGCTTTTTTAAATAATTGATTAAGTCAATTCTTT
CTTTATTCAATAAAATCTTTCCACTTTCATATGCTTCAATATAAGCATCTACATGACGAT
TGCTAATCATAGAAGATCACTACCATCCAGCGGATTATCTTCGCCTTTGAAAATGAAAGA
TCGTTCAATAGAAAGAAGGGATGTATTGATACGACCTTTTTCTTGAATAGCCGGATGCGT
TTTGGTGAATTTTTGTGATCCATTTTCCGTTGTCACTACCGCTCCATCTGCTTCAATGCT
TTCATCTAACTCATAAAAAATCTTAATTAAATTAATATACCGATTTACTTTTTCAAGTTC
TTTTTGACTGCTAGTATCAATCTTTGATAACAATTCTTTTTCCAATTTCTTAACGTCATA
ACTCATGTTTAACACCCCCTCCTTCATGTGAATTTTGAATATTTCTGCGGAAACGACCCA
CCGCACCGTTCCTCCGCCCAAAATAAAAAGGCAAACCTTTGACCCGGGGGTACTCACCAC
CGTTCATCTGCTGCCCATTTATTTATTTTTCTTTTGAATTGAAACCGATTATGCTTTTTA
TTATGGCATTTCACGCACAGAGTAGTGAGATTATCCATATCAAGCGCCAATTCTGGATGA
TGTTCAAGGTCTTTGATGTGATCCACATCTAACCGTTTATGCTTATCTGGTTTATGGTAG
TCAGTGAACACTCTGCCTTGTCGCTTGCACTCTTGGCATTCATAGTTATCTCGCTTCAAC
ACTTGTTCACGGACATTGAGCCATGCCTTTGACTTATAGAATGCGTGGCGTTCGGTTGGT
GTTAGCATCAGTCCATAGCCGCTTCACTATTAGCCTCAGCAACTCTGCATATATTACTTT
CGGTAGCCAATGACTCGCCCACACTAATAGAGGCTCTCAAAGGTTTATGATCTTTATCCA
GATAAACAGCATCAAAGCTTAGACGCTCACTTATATTTGTGCCCGTAAAATCGTCAGTTA
CCCACAATAATTTAATAGACTCCAATCCTTGTTCTGGCATTTCGCCATAGCGTTGACCTT
TAAATTCTACAATCGGCACATCGCCTTTGTTTGGAATACGGATGTTGATGTAATCGTCTT
CGTCATTAGTTAGTTCATTTGCTTCTTGTAATAACTGTGAAGCTTGGCTTAGTAAGTCTA
ATGTTCTTGCTTCTTTTGATAATGGTTTGATTTGTTCTGGCATTGTTTATTCCTCCTCAT
CTTTTACTTTTTCTAAGATTCCAATCAGCATATTTCTTTTAAATTCAAAGCTTGATCCTT
CATCATTGGCAACGCTTAGTTTCATTATTGAACTAATATTAGCTTGTGCTTCGTAATCCA
TGTTATTCATTAGAATTTCATAACCTGTATTGATATAATCTCTCAATTCGGAATTCACTT
TTTCATTAGTCAGCATTCTTATCACTCCTTAATTTTATGATTAAGATAATTTGCTTTTAA
TTCACTGAACTTTTTATCATACCGCCCGCTCTCAATCAGAAAGCTTTTAGTAGTATCTGA
AAATAAAAAACCATCAAGCCTTAGTTCTTTTGCAAAAACGTTCGCAGCATGTGATACTCT
CAAATGCCATATTTCATTTCCTAATTCAAAACGCCATCCTGCATAATCTTTTGTTATTAA
ATCGCCTTTTTCTTTGATTACTTTATCAACGAAGTCATTGAGTTCTTTTATATCTCTGAA
TATGTATAGAAAGTTTTTCATATCAACAACTCCTTATTTTTGTATAAAAATGACCCGGTG
CCCTCAGGCAATCCGGATCTGATCGTTTATGAAATTATAGCGGCCCTCGATGGAATTTCA
CCACCATCTCTACAAGAAATTGCTATAGTATCTTGTAGCGCTTTACTACTATTAAGCTAC
TGAGCCATAATGATATATACACGGTTAAAGCCAGTGAATCCCCGCGCTCACGCTCGTCAG
CGTTTGTTCTTTCTCAAACCTTATCACGTGTTAGGTCGAGCCTGGACCCTTTATAAACGC
CCTCGGCTGTGGCACATTATTAAGAGGTGTCCGAGGTTCTATTCTTTTAAAGAGCCTCCA
TGTCAGAGCGTATCTGTCCTTTTAGGAAATAGAGGCATTGTCATTTAATTAATGTATCGG
TCTACTTCCCTTCGCCGATACCAGCACGCCCATTGACTTTGTGCTTCCCACAGATCAAAT
AAAAGGGAGAGATTTAAAGAAGTGAATCAACCCAATAATAAGTGTTCGGAAGTATGTTCA
CTTCTTTACTCTATCATTTTACTATGGAAAAAGGTGCCAAACGGGTCACAAACGGGTCAA
CTTTTTTAATAACCTAACTTTAATGCGATTTTATAAATAATTTCCTTTCGCTTTCTCTTG
GCTGTACTTTCACTCATATTCAGCTTATTAGCGATCCATATCCATGTAGGATTACTACGA
TCCCAATATCTAAATTGTACAAGTTGTTTGTCCTCATCACTAAGTAAGCTAAGTACCGAT
TCGATTGCCGTAATAATACTTTGTAATCTTTGTATCTCCTTATCCATCTGCAATAAGATA
ACACGGTTCTCAACCTCATTACTAATATTCCCTGAACTTCCTCCACCTTGATTTTCATCT
ACATAGTTACGATGCCATGATCCCATGACGACATTCGCTTTCTTTTCTAAAAGTTCTTTC
TTCGTGGAATGATAATACCGAAGTTCATCTTCAATCAATTTATATTGTGCTTTTCGTAAT
CGTTTTGACATTGTATCACTCCCAACTTATTTTTGCTTCGTTCACACCAAGAGCTTCTTG
TACAATACTTTCGAATTTCTTCTTTTCGAATTTAATATAACTAATGTGAGGAGCAGCTAT
TTGATATACAGTTGTTATCTCGGCAACTTCCTTTATCAACCCTCGCCAATCTTTCAAATG
CTTCATCTTTTCCATTTCTCTAAAGTATTCGTAAGTTGCAAGTTTTAACTTTACATATTC
TTCGTCTTGGTTGTTGGTTTCGAGGAAGTGTTTTAAGGCACTTAATTCTTGCGTTTCTGG
AAGAGAAGCATACCAGTTAGACTCTTGGTGATGACCGATTATATTTTCTCTTTCTAACTG
CATGATTCGTTTCTCAACTATTGCTTTTACGTACTCGTTCATAGAATCACTCCCAATCAC
CTTTTATAATCAACACAATTGCAATGATCAATAGTAAGAAATTATTCATTGCCGCCATAC
TGAACCAACCAATCATCGTTGCGACAGTGATAAAAATAACTGCCGATAAGTAGTACCATT
GATATACTTTACTTTTGAACATTCTTCTCCATCTCCTCTACAAGATCATTCAAATAAAAC
TGTGCTTTCTTCAAGTCTTCTAAACCATTTTTATGCTGATAGCGGGAAACGTATTTGATG
ATATTACCAATCGCATAGCTTTCATAATGTGGTGCTTTTGCTTTAATGTAGTCTAATGTT
TCGATACCACCATGGTTGTAATGCGTTGGGTGGTTGATGTTGTCGGGTTTTGGTTGCAGC
GGTTCTGTAAATGCGTTTGGCGTATTCCTAATCATTCCACCTTGTTTTAACTTCATTTTT
TTAAATTCCGATGATGAACAACTTCTCACGTATTTAGACCATATTTTCGCAACATTACGT
GCTGCATTTGCAGCCTCTTCGCTCTTCATTTTTTACCCCTCCTCCACAATTCGCACAGCT
TCTGCAGCACTTCTTGCTACTCCACAGATAGCTGGCGTAATTTGCATAGCTTGCTGAAAA
TGTTCCTGTTCTTTTCGCAACTTGCCTATCTCGTTTTTCACTTCAATAAAAAATGCTTTC
CCGTCTGATCCACGGAATCCGAATAAGTCCGGAAATCCTTTTGGCAATCCTGTATCAAAA
ATTCGTCCATTTGGTAATTTCACTTTGCCAACATTAGCACGGAAAACGTAATGCCCATGG
CGGGAAAGTTCTAACCGTATAGAATTCTGTATATCCATTTCTGCTGTCATGAAATTGCTC
CTTTCTCAAAAATACGAACATATGTTATGTGTTGGGTGAAAAGTGCTAAATTATTAGCTA
AAACAGGGCAAGTCAGGGCAGGTTAAGGGCAAGTTGGTTCAAACCTGCCCTGCTTGAAAC
CCGTTGCTATTACTTACTTTATTAATACTTTTTTTATTAACAGGGCAAGTTAGTAGTAAA
ATAGTAAAAGTATTACTAGGAAAGTTTTATAGAGAAGTTTTGGGAAAAACAGCCAAACCT
GCCCTTTTCAAACAAGGAAACTCTGAAACCCTTTCTGCTGCAATAGATTTGAGCGAGGGC
AAGTTTTAACCCAACCTGCCCTGTTTAGAAATTAAGATTAAGTTTGAAATACTCATTATT
AAGTGTTATTCCAACATAATTTCTTTTAGAATTACTTTTCTTCTTCTCAAACTTCAATCC
CATCTCCTTACCAAACTTCGTGCTGCTCATTAAATACTGTCCGTTATCTTTCGCCCACTC
TCTATATGTTTCATAGAGAGTTTTAGCGTTGATCTGTTTGTTTTCGCCTGTTTCGCAGCA
GTCCTCAATGAAAGCCGTGATAACGTCCATCTCTGACTTGTATTCGGAACTTGCCTTTTC
TACTGCTTTTGGCATTCCTAAGCCTTCTCGCTGCCATTTAAGAAATCCTTCCACTGCCCA
ATTCAATATGCCGGTGAGTTCCCTGCGGAGTTTATACTTTAGCTGTTTATCGACTTTCTC
ATCGGGTATTTTCACGGTAAACGGAACTAAGTGTAATCTTCGCCATATTCCGTCATCCCT
CCCTCGAATGATTGGTTTGTGGTTCGTTGCCATCCATATTTTAAATTCAGGTGTGAACTC
GAACTCGTCTTTGTATAAGTGCCGTGCCGTGACCTTGTCGCCGCCTGTGAGCTGTTTAAC
CAGCCCTTCATCTAAACGCACACCTTCGTTCGGTTCGGTTGTTGTAACGAACCTAGCACC
ATGTAGACGAGCGATGTCACTATTTGCATTACTAGATTGCTGCTTGACCATGATTGTTTG
TGGCTGAATATTAGTCGCATACGATCCGAAAATATCGTTGATAATATCGAGGAAAACAGA
TTTACCATTTCGCCCATTTCCGAAAAGAATAAACATGACTTGTTCTGATGTGGAACCCGA
TAACGAATACCCGACAGCTTTTTGAATATAGTGGATCAATTCCTGATCGCCCGCAAAAAT
ATCGTTGAGAAAACTCTCCCAAAGCGGCGCATCGATCTTATCGGTGTATTCGATATTGCT
GATTTTTGTAAACATTTTTTGCCGATCATGCTCCAGTAACTCTCCACTCTGTAGATTGAT
ATAACCGTTTTGTGTGTTTAAGAAATATTTATATCGGTCAAATTCTTCTGGGAGGACTGG
CATTAGGTGTTGTGCCTCCTTTAGCATATTGGTTTTACCTTTATTACTCCTTGTTGCTTT
TAAATGTTTCATGAACGCTTTCTCTGCATCGGATTCTGATTCCATATAAGCAAATTCGCT
TTTCATGTCTTTAATGACATCATCTACTAGTGTTTTTACCGCGCCGATGTTATCGTATTT
CCAAACTTTAGAATCGTAGTAGTAAAATCCTTTATTAATATAGGAAAAGCGCACAATGTC
ATGGAATTTATCTCGAAATCTTTCGGCATTACCAGTATCGTCCAGCCCATATACTTTGCG
AGCAGTTTTATTTTGGTTTCTCACAGTGATCGAGTAACCTTCTAAATCGCTTCCTGGCTG
ATAGACTTCTGACGTATTGGCAATCGCTTTATTAATGACCATTTCCCCATATAACTGCGC
GCCACGTTTTTGATCCCATTTCGTCCGATACAAGCCACTCGATCGAAATATCTCGTCCAT
TTTTTCCGGATCGCAGCCAGTCCAAAATGCAAGCATGTTCGCAAACGCTAAGTCTGCTTC
GGACTGTGACGGATACAAACCATCCCATAATCCATCAAAAAGTGTTTTAAACTGTGATCC
TTGTTTGCTTTGCGTAGCACGTTGGATGATTTCATTTGCTGGTAAATCAACCGTTGACTG
TAGGTGATTGGCTTGTCGTATTTCTTTCGCACCAATGTACTTGGTATGCAAATATTGGAT
CGCAGACGTTGCTTCATTCACTTTACTGTAATTATTGATGACTTGACCGGTCATGACGAA
AAATCGACCATCCGGATACATTTCAATATTACCTTTACGCCGGCCACCCTCTGGGAAATT
ACCTTTAGCGATTATATGGATGCCGTTCCCACTCACACTGTATTCGGTATAACTCGATAA
CGTTTGAATAAATTCAGCAGCAATGTTTTCCGTGTTTCCGTACAAATAATCTTGAATATC
GTCCTTAATGTCATCTATATCAACACCAAAGTAAGGTGCTTTAAAATAAAAACCTAAACC
ATCAAATTTATATTTAGTGAGAGAATCAAGGGCAGTTTCAAAATCTGCCCAAGTCCGCTC
ATCTACACTATTTCCATATGAACCATCATTAGCGTTCATTGGTATCTTTTTATTTTTGCC
GCGCTCTTCATCCCAAACAAGTTGAAAAGCGCACCATTGTTTTAAGTTTTTTAGTTCGTC
TGGGATCTGTTCGTACATGTTTGTGCGCTCCTCTCATTGTTTAGAACGGTAAATTGCTCT
CATTCACTTCCACTGGCGGCAAGTCATTTTCTTTCTTTTTAAATTGATGTTGAAGTGGTC
CAGTGATCTTACTTTCGCCCCATGCTTTTACATTTAAGTTATTGTACGTTTGTCCATTAT
ATTCGGACTCTTCATTTTTGACAGTAACTTGGCATGTCTTGATTAGAAAATCTTGTAGCA
ACTCATTGATCGTGTTATAGTCTTTGCCATTCGGAAGTTGGATTGCTTTTGCAATTGTGT
TTAATGCTGTGGAATTATATTCATTGGTTGCTTTCGTTTTCCAAATTCGATGGAAGATAT
GTGCGTTTTGGTATTTTTGATTGACGTCATTTCGAATAATCAAATCAATATTGATAAATT
CCGCTCCATTCTTAGTTGCATCTTCGTTTGCATGGTATAAAACCACTTCGTACGTACCAT
TTTCTACTCCACCGCTGAATGCATCATTGTGATCTACTTTAAACATAATTAAATTCCTTC
TTTCGATTTTTTTATTTGATAAATCCTCTTACTTTTCCTTGGTGGTATGCCCACCCTCGT
TTATAGTTATGCTGCTTCGCATAATCGTATAGTTCTTTCATATTTTTACAATCATTTGGA
CTACTGTAGTCCACTTGAAATACTGGCTCAGTGACTTCTTGTAGTTCTGCTGCGTCGTCG
ATTTGTATCGGTTTTGCTTCCACTTTAAACTCATGCCCGCAATGCTCACATTGCTTATTG
CTGGATAACACAGTCATAAAACAATCGGGACATATTTTTACTGGTGCTTCTGCTTTCTTG
CTATTACTTCCTTTTTTCGGTTCTAACGTCCATGTGCGTTCCATATCCGGCAGTCCGAAC
CGACTTACGTTGCCTACATGATCAATGATGATGGACGTTTTTCCCGGACGGTAACGCATG
CCACGCATAGATTGCTGAATGTAGAGAGACAAAGACTGTGTCGGGCGTAACATAATCACA
GTAGAACAGTCTGGCACATCGAATCCTTCGCCAATTAAATCTAAGTTACATAGCACTTTA
ATTTCACCGCTCCGAAACTGCTGAATAATGTGATCGCGTTCTATTTTTGGCGTTTTGCCA
TCAATATGTGCTGCATCGATACCCACATGTTCAAAACTAGCTGCCATTTTTTTACTTTGA
TAGAGAGAAGAAGCGTAAAGTATAGCTTGCTCTCCGTCAGCTAATTTTTGATAATGCTTG
ATCACGTCTCCCCATACTTTGCGCTGATTGAACTGGTCATCTAGTTGCGTAATGTCATAT
TCGCCTGTCCGCTTGATGTCTAAGTTACTTGTTTGAATAACTTCCGGTGCAAAATACTTA
TAGGGAGATAAAAAATTATTTTCGATCAGCCATTTGGCATTGACCTTCTCAATCAACGTA
TCGTTGATATCTCCTAACCCTCCGCCATTAATTCGGACAGGAGTTGCCGTAAAACCAATT
ACTCGTGCCTCTTGGAAGTATTCAATAATTTTTTTATAGCTGTTTGCTAAGATATGGTGG
CTCTCATCAATGACAATTAATTCTGGTTGAGGAGTTCGGTCTAACCGTCTAACAATGGTC
TGAACCATTCCTAAAGTGACGTGTTCCATATCAACACCACTCATTATGAGTGTATTTTGA
ATCTGATCAATTAATTCTTTTCTGTGAACCAGGAATAAAACATGATTTTTATTTTCTGTG
GTTCGCCGAATAATCTCTGCTAAAATAACCGATTTGCCTGAACCTAACCACAGGGTGAAA
CAACTAATGGACGTTTACACCCTCGAATAAATGCCTCCCTCACTTCGTCGATCGTATCGT
TTTGATAATCTCTAAGCTTCAGCATCGACATCACCGATCTTGAATAGGTCTTCTTGCAGC
GCGAATTCTCGATTGTCTAACTGATTTTTGGCAAAGTTACCGTTGTTTTCAGATAGTAAA
AACCCTCGTTGTCCAGTTTCCGGATTACGAATCAATCTAGCTACTACTGGCACGATCCCC
ATAATATGATTAACCACTTTATCTCGAATATCGGGTAAAAACTGGTTATATAATTGACCG
CTCTCCATTTGAATTTGGCGTGTTGTTTCCCATGCTGTGTAGACAACGTTTGTATCCGGC
AAACTATTAAAAATGGAAATCATATCGATCAAATGCGTATCGAATTTCCCATAGTGTTGC
AACTCTGGTTGGCCCGATTTTGTATTTCGACCATTAAACATCAGCCACAATTTTTGATAA
TGGCTTAGGTTATCAATCACAACATTGTCAAACTCTTTACTATGAGTTTTAGCATAACCA
TAAAAATCTGCCATGTCTTGAATAGGATTGCGTGGATCCAGTGTAGCGATCGTAATATTG
GGCAATCCACTTAACACTTTTGAAGTGCCGTCACAATCAAGTAATAATGTTTTCCCTTCC
AAATATTTAATGGTAGACGTTTTACCTGCTCCTGGTTTTGCATAGATCATGATGTTAAAA
AAATCTGACCGTTTCATTTCTTCTGATTTGATAAATTCCAATGAAATCCCTCCCTATTTT
TAACTGATCCGTAAATGTTCCGTTTGAACAAGCGTTGCACCCGGCACATCAATACCTTTT
TTAAGATCATCTTTTAATCTTGTTTTATCTAATTTTTTCGGCTGTTCAACTAGGTAAGCA
ATCAGTTTGCTCTCGTCTTCTACAGCCACGCTAGGAGGGCTTTTTCTAATTCCTAATGTA
AATAGATTCGTTTTGATTTTAGGCTTGTTAGCCGCTTCCATTGCGTCCTGTAGTGATTGT
TTTAGCCGTTTGATATTGTTATTGATTGTTGTTTTACGCTCCGATAATCGTTTGATTTCT
GTTTCCAAAACAAGGGCTTGTCCTTCCAATTCTTTAATCACAAATGCTACGTTTTCAGCT
TTTGTTTCTAATTCATCATCGATACTTTCTAAGGTGTCTTTCAATAGTTCTGGATCCAGT
TGTTCGGCTAGATTTAACAGCTGTTGGTATTTGTCTTGAATCGAATATAAAGTTGGCATG
TTATTCATCTCCTTTCAAAAAGGCAGTTGCTTCGATTTTTCCGTTTGTTGCTTCGAACCA
TTGTGTACCATTATGTTCATCATACTTTGGCTCTCCTATATTCGAGACAAATTCTCTCGC
TTCTTTTTCGCTAGCATTATAAATTTGAAAATGAACATGTTCTGACTGAGAGTAGAGTTT
CTCTATTTTTGCACTTGTTCCGTTTAGCAATTCGTCAACTGAAATACCTCCCAGTTCAGC
TATGATTTTAATGCGCGAATTATTCGGTAATGAGTCGCCTCTTTCCCATTTAGAAACATT
ACTTTTAAGTGCTTTATCCACTTTAATACCGAATTCTTCCATTGATAATCCTAAGCTTTT
ACGTATTTTCCGTATTCTTGCGCCAACCTCTATTGCATTTGAATTCATTTCCTATCCTCC
TCATAAAAGCCTTCCTTCACTTTTTTAACTTGTCTAGCCGGAATGTTAAAAGAAGAAAAA
CCATCCGAATCCTCTACTGTGAGTAAGCCGTTGTTATTAACAATCACAAATAGTTGCTCT
CCGTCCACACATAAATCGGTAACTCCACTGCGATCTTGAACCTCAACGCGATCTCCTGGA
TTAATCATGCTATGACCTCCCTTTCAATTTTTCATTAAATTCAGCTTCTTCATATTCATG
AACATAGTTCCATGTTTTTTCTGCTAATTTTTCCAATCCCATTGCGAATCTTCGCAAGTC
TTTGGAATTGGTAGCTGCATTCTTTGATAGCTCGTTTCCTTTTCGATGCAAGATTTGATT
TGCTTCGTTTAGAATGATGTCTTGTTTTGGCATTCACGCTTCCTCGCTTTCATCTCTAAT
TTGTATTTCTACTTTTGCTGAATCATATCCTAAATGTTTTGCAACCTCTTCTTTCAATTG
CTCATGTGATAATGTTACAAGATTAGTCTTTCCATTTTTAGTTTCAAATTCTACTTGTTC
TAAGATAAGTAGGGCAAATAAGTCATTCCTAACTTGCGCTTTAATTTCATCACTACTAAG
TTTAAGTTGATCATAACTAGATCGTTTTAATGTAATGTACTCGCCTTCCATATCACTCAC
TCCGCCCTTTCAATTTCCAATTTTGTAACATTGTAAAACGTTGCTTCAATTTGCTCTGAT
ATTTGATTAGCTAGTTTTACTTGATTACTTAGCAGCATTGATATTAAATCAGCAACCACT
CTAGTTGCATGATCATCGTCTAATTCCTCGAACGCTTCTTTCAATTTGCGGATGTCATCT
GATATATTATCTAATGATTCGAGATCATAACTTATGCTTATAATAGTGTCGCTGTCTACT
TGTTTTTTTGGTATTTGAACGTACATTTCTTTGATTTCTTCTTCGTTATTCATTCCGCCT
CATCACCTCTCGTTTCATTCATCAGTAAGTCCAGTGCCTTCTTCCGCTCGTCTTGGGCTT
CTATTTTAATAATTTCTTCCTTGTGCCGTCTTGTTTCTGCCAGATACATGTTGGTAACTA
TTACTTCTCCAAATACATCATGAATAGCGTGTCTAAGCCGTGATAGCTTCATGTGATCAT
CGTATGTTTCATACGCTATTTTCTTATCATCAAGACATTCAATTGCTGCTTTAATATGTT
CTGCCGCTTCCTTAATTTGTGGTTCCCATCCCTTCGTGTTCATCCCTTCGCACCCTCCTT
CAATCCCCACGCTGCAAATTCGGCTAGGAGTTCGAACTCTGCTCTCGGTTCTAAAATATG
ATATGCCGCCGCTACTTTTGAAGGAACGCACATGCCATTCGCCAATATGCCTAGCAATTG
AACAGGATAAATATAATACGCTCTAAAATCGGTCAACCACTCCAGCACAATCGCTTTTGC
TTCTTGTTCGTTCATTTGGGCACCTCCAAAAGTTCGGGATTATCGTGGATGTTTCCTAGA
ATTTCGATTTCGTTGCTTTCATTCCACAATAGAACAGCTTTCTGCATCAATTCATTATCA
ACCCACCACGCACCTTCTAAAAATTCGACAACTCCATAAAAATCATCATATCCAGTTGGG
TGGCAGTCTTTTACAAGCACATAATCGTCTTCAAATATCTTCTTTCCGTCTGGTGTATCA
ACGTTTGTATATTGCCCGACTGTTTTCGGGTATACAGGAATTCGATTCTGAACGATGGTT
GTCGGTGTTTCCCACTCGTAGACTATGATCGGTGTTTCTCGATTACAGTGATAATATCCA
TAATGCCATGCTCCGTCTGCTTTGGACTTCCCTCGAAACTCAATCTTCATCTTGCACCTC
CACGATACTAACAGCTGGACCCAACGCCACACCATTATTGAAATAGAAAATCCTCTCTTG
CAATTCTGTTAAATCGCCTGTTAAAACTTCGCCAATTTTATAATGAGTATCATAGTGATT
ATTGAACGCATCCATCCAGCCTTGATCTTCCCCGTCTGTTGTTATTTTATATATCGCCAT
ATCTACTCCGCCTCCACTTCTTCAACAGTGCCATCAATCAATACAGCAACGGCATCCGCT
TTTTCTTTTTCAGTAAATTTATAGCTGTCTTCTTTAGTTACGCTGATAAGATAGGGGAAA
TCTTCTTTTGCAGTACGCTCAATAAAGTAATCGAAGTAAAGGGCATTATAGTATCCGTCG
GGGTCTTCAACTGATACAACCCACTTCTTCTGTTCCTCGACCACAACTGGCTTCGGTTCA
TCTAATGTGTTTACAATGTCTAAAGCCTCGATGAGCATTTTGGTTATATCGGCATCACTT
AAGATGTCCATATCTTTACGATGAATAAGCTCTAGCATAATTTCGTTGATCTTTTTAACT
TTTTCGGATTGTTGCTCTGGTTGGTCTAGTTTCGCTAGGTGTACTTTATGAATCATAAGA
ACCAGATTCGAATCATCTACTATCACTTGGTACTCATTAGATTCTTCATAAATTCTTTTT
ATGGCGCCTACTTTTAATTCACTACTTCTGATAAACTGCACACGCTCGCCTAATTCAAAC
TTTTTCATTTTGTTTCCTCCTATCCTAATCTCTTCGCTATTGCAGCAATCACGTTTACGG
TCACGCTGTTGCCTGCCTGTTTATATAGTTGACTATTGCTGTTTACTTCTGCCGCTCGAT
CAAACGCCCAATCTGGAAAGCCTTGCAAACGCCAACACTCACGTGGTGTTAGCTTGCGAA
TCCTCAATCCGTTTTGTTTGAGCAGATTATTTTCTTGCCAACTATTAGCTGAAAGAGTAG
GCGCTATTTTATGCATGCCACCTTCGTTATATCCTCGAGGCTTTTGTATGATCGCCACGC
CATGCTTATCTTGCTCCGTCAAGGTAAACATTTCTTCGCCGTCTTCCTTAAATCGGCGCC
CATTTTGGCGCTTTTCTGGTCGATCTGGCGTGAGTACTGGTATTGCTATTTTTGTTCCTT
CCCCTTTATTAGTTGTTAGCGTAGGAGCTAACCCCTCGCTCGAGTACACTTCTCCGTTCA
TCCCTTTTTTACTAGGGTTAATGTTTCCAAGTACTGCAATTTTAGGTTCTCTGTTTCCGC
CCTGCATTGTATCCAGTGTAGGCGCAATTCCACTGACATCATAAAATCTGTTTATGCTGT
CATATTTCAATTGATCTCTCACTTTTTTTGAATCATTCATTACTTTTATATCGTTTTGAG
TAATTGTTGTGTCTTTTCCTCCGAAAGGAAATACTTTTCCGGTACGTTCTCCTCTAAGAT
GTCCGATAATGAACACGCGTCCGCGATTTTGGGGGACTCCGAAATATTTAGAGTTAAACA
CTTGCCATTCCAGGTCATACCCGAGTTCATCCAACGCTCTGATGATCGTCTCGAACGTAT
CGCCGTTGTTGTGGTTAAGTAATCCTTTGACGTTTTCAAGGAATAAAAGGCGTGGTCGGA
GAATAGATGCGAACCTTGCAATCTCAAAGAAGAGAGTTCCCCGAGTATCTTCGAAACCTC
GTCGCTTTCCTGCAATGCTGAAAGCTTGGCACGGAAATCCTCCGCAGATAACATCGACAC
TTCCGATAGGTCGAACAGCGTCGTCTGTAATGACTGTAATGTCATGTCCTTCAAACTCTC
CTTTCGTATCATGAATTGCTTTATAACTTTTTCTTGCATGCTTATCGATTTCGACAAAGC
CAACGCATTCGTGCCCTGCCGATTCCATGCCGAATCGGAAGCCACCGATGCCAGCGAATA
GATCAAGAAACTTCATTTTGTTTCCTCCTTCAATGTTTTTTCGAAGAATTCAAATTAAGT
TTTCTAATTTTCTTCGCCCTTTTTCCATACGGTACTGGCTCGCAATAAATATTATTTATT
ATCAAAAAATTAACTAATGAGCCTTCGTTTATGCCTAGTTCTTTTGCAATTTCTGGTCGA
TAGTAACCTTGGTTGATCAGTTCAATGATTTTATCTTTATGAACAGTAATTGGTTTATTC
ACTCTTAGACCCAACTTCGCTTTTCTCTGGTCGATTGCTGCTGAAGTGCGCCTTAAACTT
TCTGCCAGCATTTTATTGCTCATGGTTATATAATTTTTTCTTAAAAAATCATCTTCTCTT
TGTGTCCATTTCCGTCTTATAAATTGAACATCGTTGTTTTTTTTCCTCAATTTAGATAAT
CTTATAATGGTTGCCGCTCTAGTCCGATTTAAAAAATCAGCCGCTTCTTGAACCCGCTCT
TCTCCTTCGTATGCAAAGTATTCTAAATAAATATCATCATCCTCCGTCCATCTTCTTCCG
CCCATGATCGCACCTCCTAAGCGATTGACATAAGTGTCGACATCATCATTTGATCGTCTT
TTTTCTTTAAATCGTCTAGCACATGCGCATACGTTTCTTGTGTTACTCCGACATTTGCAT
GCCCTAATCGCGCTGAAATCGTATGAATGGAAACACCTTCTGCTAAAAGCACACTAGCAT
GTGTGTGTCGCAAAGCGTGTAAGCTAATTTCTGGAATGCCTAGAGCCTTGCATTTTGATA
CCAGATAAATGTTGTAAGTTGAATTAAATTGCGCTTTATAAGTACCGTTTGGAAACTTTT
CAACGAAAATCGGTTCATTAGGGTCTAGGTTCTCAATTAACGGCTTGAACAATCCGATAA
TTTGCCAATCCAGAACAATTTTTCTTACACTGCTTTCCGTCTTTGTTTTTTTGAAGCCTT
TATTCGTCTTATAGTCCCATGTCTTGTTGATCGTGAGCTGGTTTGTAGCCCAATCAAAAT
CGGCTGGTGTGATCGCAATACCTTCTGCAAACCGCATGCCTGTTTTGGCAAGTAGCAGGA
TAAACCAATCACGATTGATGCCCTGCGTTAAATCGAGTGAATGAAGAAGCTTCGTTAATT
CGTCTTTTTGTAAAAACTTTTTCCGTTTCTCGCGAGGCTCTTTACCTTTCATTACCGCCC
TATAAGTCGGATCTCTTTCAAGTAAGCCATCATGAAAAGCGTCCATTATGCAACCTTTGA
CCTGATGATGAAAGTCAGTCGTTGTCTGCTTTTCGTGCGTCTTGGCAAACTCATTGATAA
TTTTTTGATATTCAACACGGTCAAAGTCTGACATGAAAAGCTTTGGACAAATATTTCTCA
AATGTCTAGCTACCATGTAGTATTTTTGAAGTGTCACATCAGCAATGGCACCCACTTTAT
AAGTTTCAATCCAGTTTTCAAAATAATCACAAAATAAAATTTCTTTCTTTTTTGCCATGT
TCCTTCCTCCTAAAATAGCTTCAATTGCGCGGATGCTTTTTCATCAAGTTCTAACACATC
CATATATCTATCAACCACAGATAGTGGGCTTTCTATATGCTTGATCTCATCTTCTAGCCA
AATTCGAACATCAAACTCTTTCATCACCGTCGATGAGTGCGGCATGACATTTAGAGAACT
GAACATCATCAGATCATCGTCGTCATTTTGAATAAAATAGACTTGATTTACTTCTCTCGT
GAGCGAATCACCGTGAATAACGGTAGCGTTCATGCCTCGAATCAATAAGTTGAATAACAA
AAACGGCAATGCCCGATCTGATAGCTCTTCGCACTGATATAAATACATAGATGGCTTGTA
ATCAAACGGGGAATGCTTTAAACAGTCTGCATGCCATTTTTTAATCGTCAACCCGCCTGT
TCCTGCCGGACTATCAAGACGTGTTCCGTTATCCGATTCGCTTTCTAAAATCTGTGAAAG
CACCTCACTAATCTCGTTTGGTGTGAAATCTTGCTTTTTCAACTTCCGATCAGCGTGTTC
ATCTTGGAAATAAACATGGAACCAATCTTTTTCTAATTCATAATCCTTTTTTAGAAACGC
AAGAAATAGTTCTCTGCGTTTTTCTTTATCAAACAGTATTTCCATCAATCTATCTGACGC
TTTATAACTTTCTTTAATGCCTAACAACTCGTTGATTTGTGCTGTTGTTAAGGTCATGTT
CTCGCTCCTTCCTCTCTATCCGGCGTTTATACCGCTCTTTCTGTAAGTTGCTTATACTTG
TCTCTCGCAACTTCCTGCGTCGGTCATGTTCTTGTGCTAACTTACTCAATGCCGAAAACC
GTCGTTCCAGTAGTCGTCTACTACGAGTGGATTTTCTACTTCTGTTGGTTGCATTTTATT
CACCCCACACTGATCAAAAATGTAAATATAGAAACAAGTAATCCAAAGATCATGCTTGCC
ATAAAAATCAATATCCAAATGTAATCTGATTTTTCTACATAGGAATTTTCATTTTCGTCA
TAACTAACTAACCCGAACCATTCCAAGATTTTCATTTTCTTCACACTCCAAATGTGCTAT
AATAAACTCAAATAATATTTCTTAACTCGCAGTCTTAGTAAGCGGCAACTTACTATCATG
ACTGTGGGTTTTTCTTTTAGAACTGTTTTACGAGCGGTGACATCAAAGGATGTTTGAATT
TAAATGTTCGCTCTGTTTTTTTCTCATGATCCAGTACATAACTTTTTAAGTCCATATAGA
GATAATAAATATTTTTTTCAGATTCAAAGAAATTCAATTTACCTGCAGCTTGTGCCGCGT
ATTGTTCGTCAAACGTTCTGACTTTATCGATTAGAGAGAGTATTTCTTTTTCGTAGTTCA
TGTGGTTTTAGCTCCTTCCTTTATCCAATTTTTTTTTAACTCTGGAAAATAAACATCGAT
GAACTCAATAATCCGCTTCGCATGAAAGCACCATTCCTTGCCGTCATAAAAACAAAGCTC
GTTCCGTTGTACATAAGGATGGGCGATAATGTGTTCTTTGATCCACTTTGTTCCGTGGCT
TACCTCCCGCTGCATCCTTTCCATTTTCCAAATACTGCCAATCAAACCCTCTTCTTCTAA
ATGCTCTTTCACAACTTCTCTGTAAATTTCTAGTGCTGCGTCCTTATCGATATTGATAAG
CGGCATATCATTCACGCCCCTTTGCCCGGTATTTAAAAATAGTATTAACATCAATCAATC
TCTAAAACTTGTTTAATTTTTTTGATATGTTCCTGTGCTTTTGGACCATCTTTTTTTCCG
TTCACAATGTCGGAAAAATAGGCCGTCGAAATTCCTAATTGCTCTGCTAGTTTTGTCATA
GTTGTTCCGTTTTCGACAAGTTTGATTCTTACTTTTAATGCAAGTTCTTGGCTCATTTTT
ATACTCCTTTCTATCTTTTTAGCTAATTTTTTTAGCTAACGTTGACAAATAACTATCAAT
AGTGGTAGTATATACCCATAGCTAAATAAGCCTACAGTGAAGCCATTAGTCGTTGGGGAA
CGAGAATATTATGGGTATATTTGTTGTCTTGTTAGCTAAATCAATTAGCTTATGAACATA
CTATACCACCACTTATGATAGTTGTAAAGATTTTTATCTATCATTTTAGGTAGTTTATTG
TTCATGCTATCGTGAGGTATTGATATGACTACATTCGAGATTATAAAAAAACTTTGTTCA
GACAGAGGAATGACAATTTCTCAACTTACTAGCGAGTTAAATATGGGGGAAAATTCTATT
TACCGATGGAAGACTCAAAAGCCTGCATTGGAAAAGCTTCAGCAGGTAGCAGATTACTTT
AATGTATCTATCGATTATCTACTTGGTCGTGAAAAAGAAACGGGAGAGTTAGAAGCCTTT
TTCAGATTGAACACTCAAGACCTAAACGAGGAGGAGAAAGAACAACTTCAAGAAGAATTA
GAAGAATATATGCTATTTATAAAAAATAAAATAAAAAAGAGAAAAGATGATTTGAATGGA
TAATATTCGTTATGACGTAGTGTCTAACAATATAGAAGAATTATTAAAAAAAATTGCCCA
ACACTTTAAAGTAAGGCTAAAAGATGTTAGATGGTATCATATTCAAAATTGGGTAGCCCT
TTCTGATGATTTAATAATTGCACCGTATGATTTCAAAAATGTTCTTGGGAAAATAATGTC
TGGGTCAGTCTGCTATTTTGAAGGTTATTATATGATAAGTTATAATTCCAACGCTGAATT
AATTAGTAGTAGACGAATGAAATTTAGCATATGTCATGAGATATATCATTACTTGTATCA
CTGTAAAAATGAATTAATTGAAAAAAGGACCTTTAATGATTTAATTTCAAGCAATGGTTA
TGATTCTAGTGAACTGATTTATGAGGAAGAAGCGAACCTTGGAGCTTCGATGATGATGAT
GAATGACGCTGCACTTTACCATCTTTTATCGGAAGAATATCGTTTTGCTGAGTTAGTTCA
TAATTTTGAATGTAGCATTTCTGCACTGCGTGTCCGTTTGCATACATATTTAATTTACAA
AATCGGTTATGCGAATTATCGTTACGTCTGGGATATCATTGATAAATTTCAAAACGACAA
AATAAAACTACATAAACAAATAATTAAAGATCAGATGCAAATTTAAATAATTATAAAATA
TAATAAAGGGAGAGATTGAAAATGTGGATGGCATCAATTTTATTTTTAATAAGTTTAATT
GTTAGCATTGTATTCTTTTTATTAGCAATTAAGAAAAAGGATAGATCAAAAAATTTAATG
AAAGGTATAACTTTTTTAGCTATTAGTTATACTTTATGGCTTTTCTTTGCAGATATGTCT
GACAGTAATTTTTTCATAATATTTTCTTTTTGGATCATAGCAATGGCATTGATTTATGTA
TTTTTATTACTATTGTCTGGGAAATTGAATTTAAAGAAGTATCAATATATATCTAAAATA
GTAGTTATCCCTTTATCATTTTTGTTCTTTATAGGCGGAGTCCTTAGTGTTAATAATGCT
GATGATGTAAAAAAAGAAACACCAAAGAAAAAAGAGGTTCGGTCGAATACAGATTATTAC
GGAGAAGATAAGAATACAAACTATGATGATGTACACGATACTAGTTCTGCAAGTGATGAA
GATCTCGAAAAAAGCCTTCCAACATTAAACAAAAAAAACAATATAAATGCCATAGAAGAT
ATGCAAAACAGGATAAGAAACACTTTAATTCCGTCAATCAATGATGATATAAAAAACGCT
GATAGTAGTAATTTAAAACAAGAATTAACTGTAATTAGCAATTTAAGTGATGACAGTTAC
GAACATTCAAACTCAATGCTTAGTGAAGTTAAGTCAGATAAATATTCTAATGCTGCTTAC
GATTATTGGGAAGAAGCATCTAATACACTTGATACCATTGATTTGTATGTAAAAGCAATA
ATAAAAGATAAAAACACAGATTCCCGCTGGGAAGATGTAAAATCATCATTAGAATCATTG
GATGAGAGTTATACGGAAGCCATAAACACTCTAACAAAATAACAAAAAAACGCCCCTCCC
CGCACAGAGATAAGCGTTTCTAAATACACACATAGAGTATGCAAATTCATTTTACCATAA
TTTGCTATACCCTTCAAAAGAACATATGTTCCAAAAATAAACAGGTGGTGGTATTAATGA
AGATAAAAAAATTAACAAACGGAAAATACGCCGTTCGTTTGCGCATAAAAGTCGACGGTG
AATGGAAAGAAAAGCGTTTGACAGATACAAGTGAAACAAACTTAATGTATAAAGCATCTA
AACTCTTAAAACAAGTTCAGCATGATAGTAGTTCGTTAAAAGAATGGAACTTCAAAGATT
TTTATACACTATTCATGAAAACTTTTAAAGATGGAAAAAGCAGTCAATCTACAATTAATT
TATATGATCTTGCTTATAATCAGTTCGTTGATTATTTCGATGAAAAAATTAAACTTAATT
CGATTGATGCTGTGCAGTATCAACAATTTATTAATCATTTATCTGTAGACTATGCAATAT
CCACTGTAGACACCCGGCACCGCAAAATTAGAGCGATTTTTAATAAAGCTGTCCATCTAG
GCTACATGAAGAAAAACCCAGCCATAGGCGCTCATATAAGCGGGCATGATGTGGCAAAAA
CAAAAGCACAATTTATGGAAACGGACAAAGTTCATTTATTATTAGAAGAACTTGCAAAAT
TTCATTCTATATCACGAGCAGTTATCTTTTTAGCAGTACAGACAGGTATGAGGTTCGAAG
AAATTATTGCACTAACAAAGAAAGATATTAATTTCAATAAACGTTCTATAACAGTCAATA
AAGCCTGGGATTACAAGTATACTAATACATTCATTGATACTAAAACGAAAAAATCACGTG
TGATTTATATTGATAACTCCACCGTTCAATATTTCCAGTCTTATCTTACATGGCATACTG
ATTATATGAAAGAACATGATATACAGAATCCGTTGATGTTATTATTCATCACTTACCACA
ATAAGCCCATTGACAACGCGTCATGTAATAAAGCTTTGAAGAAGATATGTAATACAATTA
ATTCTGAACCGGTGACATTACACAAGCTACGACATACGCATACCGGCTTATGTGTAGAAG
CTGGTATGGATATAATATATGTCGCGGATAGGCTTGGTCATGATGATATTAATACAACAT
TAAAATACTATAGTCATCTAAGTTCTAATTTGCGTCAACATAATCAGTCTAAAGTAGATG
CTTTTTTCACACTAAAAATAGACGAAAACACCACAAATTTTGCCACAAATGCCACAAAAA
CGACGGAATAAAACGGGTATTATACGATATAAAAAAATCTCTAAAACATTCATAAACCTT
TTAACATCAAGGCTTTTCAATGTTTTAGAGATTTCTTAACATTACTACTTAA


>3	 A189_scaffold_2:181463-204356
AAATCACCAAATTTAGCAGCATCTGGTGCTTCTCCAATACCAACTGAATCCATTACAACT
ACATGTACTCGTTTAAATTTATCTGGCATATTTACTCATCCTTTTCAACTATATTTTTTA
AGCGCGCGGGTGGAATTGTTTGTAGACATCTTTCAACCGCAGCTTTGTTACGTGTGTATA
AATTTGTGTAGTGGAGATATCGGCGTGACCAAGGAGTTCTTGAACCGACCTTAAATCAGC
CCCATTTTCAAGTAAATGAGTGGCAAATGAATGACGCAAGGTGTGCGGTGTAATCGGCTT
TTCAATGCCTGATTCTTTCGCAATACCTTTTAAAATTTTCCAGAAACCTTGTCTTGTGAG
TCCTTGGCCGTGATGATTTAAAAACACAAAATCATTTCGGTATTTCGGTCTACGAAGTTT
TGGTCTCGCTTCCTCTAAATACTTCTCTAACACAGTTGTTGCCGTTTTTCCAAGCGGGAT
AATTCTTTCTTTATCTCCTTTACCAATCGTTTGAATAAAACCCATATGAAGATGTAAATC
GTCCATTTTCAGGCTGACAAGTTCCGTTACACGAAGCCCTGTCGCATATAAAATTTCCAT
CATTGCTTGGTCCCTTAATCCAAGTGGTGTACTCGTATCAGAGGAACTAAGTAACTTCTC
GACATCATCAAGGTTCAAAACTTTTGGTAATCCCTGGGCTTGTTTCGGCGTTTCAATTTG
AATCATTGGGTCATGTGACATTTTCCCATCGTGCATTAAATAATGAAAGAAAGATCGTAG
TGAAGCAATATAGCGCGCCACACTTCTTGCTGATTTCCCTTCTTGTCTTGCAAATGCCAT
AAAACCAACTATATCGCTTCGTTCAAGTGTATTCGGATCTGTTAATCCCTTCGCTACATC
CATATAAGAAACAAAATAGCGTAAATCTCGTTCATAAGCTTTGATTGTATTCGCGGATAA
ACCTCTCTCTACAATTAAAAAATGTAAAAAATCTTCTATTAAATCATTCATAAGCGTTTC
CTCCACAAATCCTATTCTACCATGTTACACTCCCACTGAAAACGTTTAATTAATAGAAAA
AGACTTATAATACTTTTCGCGCAATTCAGTCCATCTTTTTTAATCATAAAAAAAGTTTGA
GATAAATTATCCCAAACTCTTGTATTATTCTTTTTTAGATTTTTGTCTGCAATCTGCGCA
AATCCCTTGGAAAGTCAGTCGATGGTCTTTAACAAGAAAATTCCACTTCGATTCGACGAT
TTTCTCCACATCTTCTAATAAATCTTCTTGAATTTCTTCTACAGAACCACACTCTAAACA
TACTAAATGATGATGGAAATGTTTGGCGCCTTCTTGTCTCAAGTCATACCGAGAAACACC
GTCACCAAAATTAATTTTATCAACCACGCGTAATTCGGTTAAAAGTTCCAACGTTCTATA
AACGGTTGCAAGGCCAGTGTCAGGTGCAATATCTTTCACACGCAAGAAAACTTCCTCGGC
ACTTAAATGATCTTTTTCATTTTCCAGTAAAACGCGAACAGTAGCTTCTCGCTGTGGGGT
TAATTTATAACTAGCATCATGAAGTTGTGCTTTAATGCGTCCAATACGACCTTCCATTAT
GGTTCCTCCCTTGGTTGCTACAACAAGTTGTCTTTCTAAATTATCATTATTATCATTTAA
CAATAAATACAGTTTATAATAATTATAAATAAAATGCAAGTTAGGAATTCACTTTTTTCA
GTAAAAATGGCACGTAGTCAATTCCTATTGCTTATGTTTACTAAGATATCATAAAAGCAA
TAGGCTGTCTACAATGATTATCAATTACTAATTAATTTCTCGTTATCAATAATAATTATT
ATTTAGCTTTTGCAAGCAAGAACAAGAAATAAGGTGCACCGATAATTGCCACAACGATAC
CAGCAAATATTTCGGATGGTTGAATAATCAATCGTCCAATCGTATCCGCAAGTAATAATA
GTAGCCCTCCAGAAAGTGCCGCCGTTACCATCACCCAGCGATGTGCGGATCCAACTAATT
TTCTAGCAATATGCGGACCAATTAGACCAATAAATGCAATACCGCCACTAACGGATACAC
AAGCAGCTGCCAAACCAACTGCTACTATTAAAAGCACAAATTTTTCTCGCTCAACCCGAA
CGCCGAGTCCGGTTGCCACTTGGTCTCCAAAAGAGAGCACATCCAACGTCTTTACTTTCA
TAAAAGCAATTGCACCTAAAACAATAAGCCATGGCAAAAGAGCATAAACATATTGCCAGC
TTGAAGCCCAAATATTTCCTGCCATCCATTCAGCATAGCGTTGATAATTTTGCGGATCAA
GCCGAACCGTAAGCAGTGTGATAAGTGCCGCAATCGCCGCCGCAACAGCAATCCCCGTAA
GAAGCAATCGATTAGGCAACAATCCTTCGCTTCTACTATAAGAAAGTCCGTAAACAACAA
ACGCAGTTAAAATTGCCCCGACAAATCCAATAAATGGCATAAATAAAACCGGAACGTCCA
TCGTGGAAGGAAAAAAGGAAATATAAAGCATAACCGCAAGTCCCGCGCCATTATTAATCC
CAAGAATTCCCGGATCAGCTAATCCGTTTCCAGAAATCCCTTGTAGGATTGTTCCTGAAA
CCGCAAGCCCTGCACCAACCAATAGCGCAATAACTATCCGTGGCAAACGAAACTCCGTCA
CAATAAGTTGTGTTCCCGCGTCCGCCATTCCAAAAAACGACTTAATCACTTCCAAAAATG
GCAATTTCGAATAGCCAGCATTGACACTATATGTAAATGTACAAAAAATTAACACGCTTA
AAATAATTAACGTCCAAACTCGCCGCGATTTTTTTCGTTTTTCTGCCGTTGTCATATACA
TTATAAGTTCCTCCTTTCTTTACGTGCTACATATAAGAAGAAAGGAACCCCGATTAATGC
AAAAATAACACTGATTGGCGTTTCATATGGCGGATTGATTGTTCTCGCCACAATATCCGC
CGCTAATGTCAGAAAGGCTCCAACAACCGCCGAGCAAGGGATAATCCAGCGATAATCTAC
TCCAACTAAAAATCGTACCAAATGCGGTACAATCAAGCCGATAAACCCAACCGGACCAAC
AACCGACACAGCAAGCCCCGCCAAAATCAACACCACAACCATCGAAGCAATTTTAACAAA
AGTAGTTTTTTCACCTAAACCAACAGCAATATCATCGCCTAAGCTTAAAATGGTAATCGA
TCTACTTAGCAAAATCGCCGCAATAAGCGCTCCAAGTAACCAAGGCCAAATCGCCGCAAG
CTGACTCCATTTCACACCAGCAACCCCGCCCGCGTACCAAAAGGCCAAATCCTGACTTAA
CTGAAAATAAATCGCGAGTCCTTCACTAAGCGCAGTAAGCAATGAACTAACCGCCGCTCC
AGCAAGCACTAGCCTCGTTGGCGACATTGCGCTCCCTGCAAGAGAACTAACGCCAAATAC
TAAAAATGCCCCAATTGCCGCCCCAACAAAAGAAAATAAAATGAGCGAATTATAACTAAG
CCAAGGCATAAATGCAAAACAAACTGCTACCATAAACGTCGATCCAGCATTCAACCCAAG
CAAGCCTGAATCAGCAAGTGGATTCCGAGTGATTCCTTGCATAATCGCTCCAGCAACCGC
AAAAGCAGCCCCTATCGCCATATCCGCAACCACCCGAGGAACACGTAAACTACGTATAAT
CTGGTGCTGCGTATCCGAACTATTATAATGAAAAAGTGCATCCCAAACCGTACTTAAATT
AATATCGGCTGCACCAACCGCAATCCCGAATAACGCTAAAATGAGAAGCAACAAAATCCC
ACCCGAAAGTATGAATTTAGCAACAGTCGGTCTTGTATTCATTTTTATCTGTTTTGACTT
ATCCATCTGCACATGTTCCTTCCATCTAAATTATCCGCTCATTTTAAGTGATAATAATTA
TCAATCGCAAAGAAAATTATATCAATATCATTCACTAAGCGCAATCATTAGTTGGACGCA
AGTAACTTCTCTACAATAATATCCAACTGTCCTTCTACCGCTAATGGATCATAATAAAAC
ATCGTGTCAAAGTCCATTTGGTAAACATTCCCTGCTTTAAACGTCGGCAGATTTTTCCAA
ATTGGCGAGTTCGTTAAATCTTTTAATGTTTTCTCGCCGTCTTTAGCACTCCCAGAAGAA
GTGCTTGTAACGAACATTCTATCGGCCGCAAATTCAGGTAAAACTTCCAGTGAAATCTTT
TGCCAATCTTGCCCATCTAAAACATCTTTCTGTATTTTTGCTGGTGCTTTTAGTTGTAAA
GCATTATAAATCGCTTGACCACCTCGCCCCATATTTTGTCCCATCACATAAAAATCTTTA
TCTTGTACTTCATAAATCCCTACTGTTTCATTCGGATCTAACTTGCCAGCCAACTTCGCT
CTACTTTCTTTGGCTTTTTGATGAAACTTATCTAGCCACGCCTCTCCAGCCTTTTTTTCT
CCAACTAAGTCCGCGATTTGGCGAACGTCTTCCTCCACATTTTTTGAAGTTGCGTACGGA
ATTAACACCGTTGGCGCAATTTTCGACATTGCCTCAAATTCGTCATCGTTTGAAACAATG
ATTAAATCAGGTTTTAATTCCGCCACTTTTTCTGCTGAAACTGGATCACCAATATCTGCA
ATCCCATCCACACGCCCTTTCAAAAACGGATTTTCCATTTGTTTCGCTCTAGCCCCCACA
GGCTTCATTCCAAGCAAAACAATATTCCCTAGATATTCCGAAGCCACAATACGTTTCGGA
TGTGCTGGTATTTCTACTTTCTTTCCATTTGCCATTGTATATGTACGCATCTCGACCTTC
TCTTTTCCAGCCGATTTGTTATCTCCACAAGCAGTTAAAACCACTGCAATTAAAAGCATT
GACACGAGTAAAATGATACCCTTTTTCAATTGAACCCCTCCAGTAATTGATAATAATTCT
CAATTAGTATAGCAACTTTATTCACAAAGTGCAAATCATTTCGGCAAAGTAACGCTTGCA
TCTTCACCATAAAAACTCTATACTTAACCATTGAGAATGATTATCACCTTACCTTTAAAT
TGGAGCGATGAAAATGAAAGACCTTCATACCGATAACTTACAAATTTCATACGACAAACG
AATCATTGTTGATGGTTTAGATATAGCCATTCCAGCGAATAAAATAACCGCTTTAGTAGG
TGCAAATGGCTCAGGGAAATCGACTATTTTAAAAACGATGTCCCGCTTAATGAAACCTAG
CAAAGGCGCTGTGTATTTAGATGGCAAGACGATTCATAGTCAGCCAACGAGAGACGTTGC
CAAACAACTAGCTATTTTGCCACAAAATCCTTCTGCACCTGATGGTTTAACGGTGTTTGA
ATTAATTTCTTATGGACGTTCCCCACATCAAAGTAGCTTTAAATCGATTACCGCAAAAGA
TCGCGAAATTATTTTTTGGTCATTGCGCGTGACGAATTTAATGGAGTTAGCGGATCGACC
AATTGATAGTTTATCAGGTGGACAACGACAGCGTGCATGGATTGCCATGGCGCTTGCCCA
AGAAACAGATGTACTATTTCTTGATGAACCGACGACCTTTTTAGATATGACGCACCAACT
AGATGTACTTAATTTATTGAAACAATTAAATCAATCAGAGAACCGCACAATTGTGATGGT
TGTTCATGATTTAAATCACGCATCTCGTTACGCTCACCATATGATCGCTATTAAAGAAGG
GAAAGTCATCGCAGAAGGAACACCAACCAATGTCATGACTGAACAAACTTTAGAGGATGT
TTTTAATATCAAAGCAGATATTTTAATTGATCCCCGCAGCGGTGTCCCTCTTTGCCTCCC
CTACGAAACTTGCAACGGATGCGAAATTGTAAAGGAGCTTGATTCCAGTGCCAAATGAGG
TTTATGATGTAACCATTATCGGCGGCGGTCCCATTGGCCTATTCTCCGCATTTTATAGTG
GGCTTCGTTCCATGAAAACAAAAATTATCGATGCTGAACCTGCTGTTGGCGGGAAAGTTC
GCTACTTTTTTCCAGAAAAAATCATTCGCGATATCGGTGGTATTCCCGCCATTACCGGCG
AAAATCTTGTCGCAAATTTAAAACAACAAGCAGAAACCTTTCATCCGACTATTGTTTGCA
GTGAGCGAGTTGTCGATGTGACAAAACTATCAGATGGCACTTTTCAATTAACTTCGCATA
ACGGTTCGATCCATTTTTCAAAAACGATTGTCATTGCTACAGGTAGTGGTACGTTTGAGG
TCAATAAACTTGAAGCTCTACATGCTGAAGATTTTCCATTTGCAATCCATTATGATGTCA
AAAATATCGAGCAATTCCGCGATAAAGTAGTAGTGGTTTCTGGTGGTGGAAATTCCGCTA
TCGACTGGGCTCAGACACTCGAACCCATTGCCAAACAAGTACACCTTATTTACCGTGGCG
AAGATTTTAAAGCACACGAGGAAAGTGTCCGAGAACTTCAAAATTCTCGCGTCGAAATCC
ATATCCACCATGAAATCAATGAACTAATCGGAACAAACAATCAGTTAACCAAAATCAATG
TTTGCTGCAATAAAACCCAAGCCACGAAAACAATTCAAACAGACGCACTTTTCATTAATC
ACGGGGTAAAAGTAGACCTTGGAACCATGGCGGAATGGGGCTTTGAACAAGCAGATTTTG
GCATTGTCGTGGATGACGAGATGAAAACGACGGTTCCTGGCATTTTCGCTTGTGGAGATA
GTGCGACTTACCCTCGAAAAATACGCATTATCGCAGCGGGACTTCATGAAGGGCCCATCG
CGATTAATAGTGCGAAAAAATATTTAGAACCAACTGCCGCAGATGAAGCGATGATTAGCA
CGCATCACGAAAGCTTTATTGGTTAAAAAAAGGATTTGGGCTCACTCGCCCAAATCCTTT
TTTTCTTCGCATATCCCAAATTCGACAATTCGCATCATTTCCGTAAAATCCTTCGCAAGC
GGAACAAAATCTTCCATCGTCGCATTTGGATGGCTCTGCAAATAAACTGTACTAATCTCC
GTAATATGTTTAAAAAGAGCCGCCATCACTTTACGCGCTGCATCCATATTTACATCTTTT
TTCAACTTCATTTCACTTAAAACTTGATTCATTTGCGCCTCTGATCGCTCAATCGCCTTA
TCAAAAAAGCCCTCAAGTTTATCTTTCAATGCAACTGGCGGATTTCCATAAGCTTGCATA
ATTAAGCCAAACACAGCAGGATATTTGCGATTAAAATCCAGTTTCATCTTCGTTGACCAA
ATCGCCATTTCGACAAAGTCTCCCCAATGTTCCCCTTCCAAACGAACCTCCTTGGTCGCA
AAATCAACCGCATAACTAACAGCCGCAATATAAAGCTTTTCTTTAGAACCAAAATAGTGA
AAAATCAGCCCTTTGGAAACACCAGCTTTTGCGCAAATTTTATTCGTACTAGCCGCCTGA
TATCCTTTTTCCGTAAATTCTCCCATTGCTACTTCTAAAATTTTTAATCGTTTTTCATCC
ATTATACTTTCAAATCCTTTTTCTTATAAAGAACAAATGTCATAGCAACCATCACAACAA
TTACCCCACAAGAAATCAGTGCATTGGTTCCTGTAATCCCTTTATCCATAATCTCAGACG
GAATTGCATAGTTAATTGGTGAAAAATATTGGAAGAAATCGACCTTATCATTCAACCCAG
CCATAATTCCTAAAATATACGTTAAGAACACAAGCGCAAGTGCAACCGGAGAAGCTTGCT
TAGCGGAACGAAGCACCGATGAAACCATAAAACCAGCACTCATAAATACAGCAGCCACTA
GCAACTCACTAGAAAACACTCGTACAAGCTCCATTACTAAGTTTCCTCCGTCAACCCCAC
TCGGCTTCAAGAAAAGAACTAGCGCCACTGAAGCTACAAATGTAATCACCCAAAAAGCCA
CAAATGACAATAAATTCCCAATCATTTTCCAAAAAACAAGACTAGACCGCGTAATTGGTT
GCGCATATAAAAATTCAATTGTTCCATCCGTTTCTTCTTTTATCAAGGCCTGCGCACCAA
TTAATGCTGCATACACACAAGCTGCAATAAAAATATACTGAAAAACATACGCAAAATAGG
CATCAATATTCGTTAAATCCGCCATTGAATCCATATGCAAAATTTTCATCATATCTTGCG
GAAGTGCATTCATCTTCGTATTCACTAAATCCTGCATTCCACTACTTTGCATACTAGGGA
AGAAAGCCATAAACACCCCTAAAATCACAATCACCACAACAGCCCAAACAACCAGACTCT
TTATTCGCGTTTTCCACTCAATGTGTAGGATATTCACTTGATTTCTCCCCCTTCGTATAG
CGTCATAAATTTATCTTCCAGCTCTTGATTAGTAATCGTTAAATCCGTAATTTCTTTTTC
TTGTAATAATGGCAAAATCGTCTTAATATCATCATCAAAAATAAGCCGCGCTTTTCCCGC
TTCCTTTTCGATAATTCTTGCGCCCGCATTCGTTAATTTTTCCAGTGGCAAATTCGTTCC
TTTCAGCGCGATTACTTTACCCGTCATTTGTTGATTAGCGATATCTTCCACCGCGATAAT
ATTCCCATTTCGAATAAAAGCAGCTCTTGTACAATATTCCTGAACCTCACGTAAATTATG
ACTAGAAAGAAAAATCGTCATTCCTTCTTTATTTCGCTCAGTCATTTCTTTAAATAAATA
ATGTTGCATTAACGGATCAAGGCCATTCGTCGGTTCATCCAGAATAAATAATTCCGGCTC
AGTAATAAGTCCAGCAACAATCGCCACTTTTTTCTTATTTCCAAGCGACATTTCTCCAAA
GCGTTTTTTCGGATCAATCGAAAACATTTCATAATATTTATTCATTTTTTGCGTTGCATT
TTCAATATGATGGAACTTGGCAGCGTAATGGATAATATCATTTGCTGTCATTTGGGGATA
ATAGCGAACTTCACTTGGCACATAACCGACCATTTTCTTAATTTCAGCAGAGTCTTTCAC
CACATCTTTCCCGAGAACCGTCGCACTCCCACTCGTTGCGTAAATAAAATTCAGTAAGAC
TTTAATTGTCGTTGATTTCCCCGCACCATTCGGACCGATAAAGCCATAAAGTTCTCCTTC
ATTTACAGACAAATTCACATTTTCAATTGCTCGCTTTTTATGGTAATTTTTTGTGAGCGA
CTCCACTTTAATTGCTTCCATGTTCTCTCCTCCACACTCAAATTGACCACTTAGTCAACT
AGAGTATAATCCCTTTTGACCAGGTAGTCAATTAAGAACCATAACACAATAAAAATCTGT
AAGACTGTATCCAGTAAAAGTATTCAAATTAATGTTTTCATGCTAGCTCTTTCAACATGA
AAGGGGGATGCCTATGACTTTTTTGTTAGGAACTCCTGGAAAGGATAACCCATGACCGTT
TATGAAGCACTCTCTTTTGCAGTCGCTTTTACAACTTTAATGTTGTTACTAAACAGTCAA
AATAACACAAAAAAATAACCACTCATAAACTTTGGCGAGTTTAGTGGTTATTTTTATACC
ATATTAGACTAGCTGCCACCTTAAATGGGGCTTACATTTGAGGGTCATGTTCTTGCATGA
CTCTCTTTTCATGTTTATGATACCACATTTCCATTCTTTATGCCAAGTATTCCCAAATGA
GTTTTTCATCCGATTTATTCATTTTCTTCTATTAATAGTTGCATTTTCCAGTACTGTATC
GCGTACATTGTTTTTGCGTCATGAATGCATTGTTGTGCTATTAATTGTTCTGCTTCTTCC
AGCGTTACTTTGACTAAATTAATAAATTCATCTGCATCTTGCGCCAATGGATGCTCCATT
TTCCGGAGGTCACGCGCTACATAAATATATAAAAGTTCACTAGCAAACCCAGGTGATGTA
TAAAAAGAAGTGAGATACGTTAAATCATCGGACTGAAAACCAGTTTCTTCTTCTAGTTCC
CGTTTTGCGGTCACGAGCGGATCTTCCCCTGGCTCCATTTTACCAGCTGGAATTTCGATA
ATGTTTTTTTCGAGTGGCTTTCGGAATTGCTCTACTAAGTACATTCTTCCATCTGCTGAA
AAAGGTATAATTGCCACACCACCGGGATGCTTGACGATTTCGCGCTTGCCCTTTTCCCCG
TTTGGTAACTCCACATCATCTACTTGCAATTCAATAATATTTCCGCTAAAAATCTTTTCT
GTATGAAGCGTTTTTTCCTCTAGTGAGTCCATTTCTGCCACCTACCTCTCATTTTTTTCA
TTATAACATAACTAAGTCCGAGTTTAATTTACATCGCACGACTGATAACATCTATTTTCT
AAATATGGTATGATAAGAACAAATAAAGGACAATTTCTAAAATATAAAAACCATTCAGCT
TGCCTAGTTTTCGCTTACAAAATATACTTAAATGGTAGGTTAATTTCCATCAATCTTTAT
TTTAGAAAAATTTACTATAAGAAAAGCGGACCTTTTAAACAGGTACTTAAAGGAGAAGAT
GTATAATGACCGTTTTTAAAAAGATATTAGCATTCACAGGTTCCATTTTCCTTGTCATGC
TTTTGACTGGTATCCTCACTTCACTAATCCATAGTGGTTTGGTAATTGCAGCAATTGTTA
TCGCTGTTGCGGCTATCCTATTTTTCTTTTCATCTAAAGCTGGGGACCGTGCGCAAATGA
TTGCAACTGGATTAACCAAGAAAGAATATAAATATATTCGCACTAACTTAGAAGAGGCAC
GTGTGAAAATTATCCGCCTTCAAAAAATCATGACTCAAAACAAAGCGTTATATTCTTTCC
AAGAGCGTAACAAAACACTTTTACTTACAAAAAGAATTTATGGCATTGTAAAAGATGAGC
CAAAACGTTTTTATGAAGCAGAAGATTTCTTTTTCTCCCATCTTGACTCTTTAGTGGAGC
TAACAGAAAAATATGCTTTCTTAGAAAAACAACCCGTAAAAGACAAAAAAATCTATCAAA
CACTTTCTGATACGCGCACACTTTTAAATGATTTAAGTCGTGTTATTGAAAAGGATTTAT
TTACACTTTTGAATCAAGATGTGAACAACCTTGACTTCGAACTAGAAGTAGCGAAAAACT
CCATTTCTAAACAGAAAAAGAAATTTGAAAGGGGTACAAAAGATGACCGAGAACAAGCCA
AGTGAAGAAACAAATGAATTAAAAGATTTAGTAGTTGAGAAAGAATTCAACCAAACGTTA
GATGATCTCCTTGCTAACCCGTTTGGATCAGATGGTGAATCAGCTGCAAGTATCGTAAAT
AATGAAACAGATGCAGCTCCTCGCCTTGTCGATATGCTTACTGAAACAAATAAAAAACAA
GCATTAGAGTTATCCAAACAAATCGAACCTGGAAATCAAGCAGCGATTCTTGGATACGGA
GCTCCAGCCCAAGCCAAACTCCACGATTTTTCTCATTCAATGTTAGCACATGTACAAAAG
CAAGATGTTGGACCAATTGGCGATATTATTAGCGATTTAATGTATCGTTTACAAGAAGCG
GATCCCGATGAACTTGCCGCTCGTAATAAAAATGTTTTCACTAAAATGTTCCACCGAGTA
AAACAATCCATCAACGAAATTACTTCTAAATATCAAAAAATTGGTACCCAAATTGACCGC
ATCGCGTTGAAACTGGAACATTCCAAAAAGCGTTTAATGGAAGATAACTCTTTCCTAGAA
CAGCTTTATGATAAAAATAAAGATTACTTCCAAGCACTTAACATCTACATTGCTGCTGGA
GAATTAAAATTAGAAGAAATTAATACAAAAATGCTCCCAGAACTTCGCAAAAAAGCAGAA
CAAACTGGCGACCAAATGGATTACCAAGAAGTGAATGACTTAACGCAATTTGCTGACCGT
CTGGATAAACGAGTATATGATTTACGTCTAAGCCGTCAAATCACTATCCAACAAGCACCG
CAAATCCGCTTAATCCAAAATACAAACCAGGCACTTGCTGAAAAAATCCAGTCTTCCATT
ATGACTGCGATTCCACTTTGGAAAAACCAAGTAGCTATCGCGCTTACCTTGCTTCGTCAA
CAACAAGCCGTAGCAGCTCAGCGCCAAGTTTCTGAAACAACGAACGAACTTCTAAAACGA
AACGCCGATATGCTAAAAACAAACGCTATCGAAACAGCGCGTGAAAACGAAAGAGGTATC
GTAGACATCGAAACACTTAAAGAAACGCAGTCCAGCTTAATTGAAACCTTGCAAGAAACG
CTTAAAATCCAACAAGAAGGCCGTGCTAAACGTGCCGTAGCAGAGAAAGAACTTGTAACA
ATGGAACAAGAACTTAAAGAACGTTTACTGGAAATGAAATAATCAAAAAGGCTAGCACCT
AAATCGTGCTAGCCTTTTTTATAGTCCTTCTAAACGTAAATTTTCAAAATAAACGGGTTT
TAAATTGGTTACAGTAAGCCCAATCAAACGAATACTATCCTGACCAGTATAGCTTTCTCT
TAAAAGAAGGGCCGCCGCTTGATAAATTTGACTTGCATCATTGGTATATTCGTTTAAAGT
AAGCCGCTTAGTAATGGTTGTAAAGTCACTGTAGCGTAGTTTTAGTACTACCGTCTTACC
ATGTTTTTGTAGTTTAATGAGCCGTTCTTCTACTTTTTTGGCAAATTGCATGAGGCTTTG
TTCGAGAACTCGGCTATCTAACACATTAAATTCAAAAGTAGTTTCTTTACCAACGGACTT
GCGATCACGATGCGGATTCACAATGTTGTTAGAACGACCTCGAACATGTCGATATAAATG
ATAGCCATGTTTGTGTAATTCGCGAATAAGGTCCCACTCGCTCCACTTCTTCAAATCTGC
TCCCGTTTCAATTCCTAAACGATGCAATTTTTCTGCGGTTACTTTCCCTACCCCATAAAA
TTTAGTGACTGGTATTTGTTCTAAGAAGGCTTCTGCTTCTTCTGGTGTAACTACCGTAAT
ACCAGCAGGTTTCTTAAAATCAGAAGCGATTTTTGCGATAAATTTATTAAATGATACGCC
GGCAGAAGCAGTTAGACCAAGCTCTTGGTAAATCGTCTGCTGAATCTCGCGTGCAACCAT
TGTGGCGGATTTCATTCCTTTTTTGTTTTCAGTTACATCCAGATAAGCTTCATCTAAAGA
GAGCGGTTCGATAATATCCGTATATCTGGAAAAGATCTCGCGGATTTGATTAGAAACCTC
TACATAATGAGCCATATTGCCGTGAATAAAAATACCGTTCGGACAAAGTTTAGCAGCTTG
CCGGGTGGGCATAGCTGAATGCACACCGAATTTGCGCGCTTCATAAGAACAAGTCGCAAC
AACTCCGCGTTTATTAGGGTCTCCACCAATAATAAGTGGCTTCCCTCGAAACTCAGGATG
GTCGCGTTGTTCCACAGATGCATAAAAAGCGTCCATATCAATATGAATAATTTTTCTACT
CGTATCCATAACTGCATCTCCTCTGGAACGAACAAACGTTCTTATTCAATTATAAAGGTT
ATCCTCATTAATTACAAGAAAAAAATACCCTATTTTTATACGGTATTTTCTTCTGTTTTA
TTTCTTTAAAAATGCCCCTTTACCGAAGAATTCGATAACTTGTGGCATTACTTGATAAAG
TCGTGTTGCTATATTCATTACAAAAGGTAAATTGATTTCGCGACGCTTAGTTCCCATAAT
TTGTACTGTTTTACGCGCAACCTTTTCTGGCTTTAACACTAATTTGCCAACTGTTTCTAA
ATAGTTTCCTGATTTATCCGCTACATCGAAAAAGTTTGTGGCAATCGGGCCAGGATTAAT
CGTTGTAACATGGATTTTATTTGGCATTAGTTCTAAACGAAGTGCATTAGAAAAGCCTAA
AACCGCATATTTCGTGGCTGAATAAACGGTTGATTTAGGTGTAGCGATTTTAGCGGCTTG
GGAAGCAATATTAATAATATGTCCAGCTTTGCGCGCTTGCATTTGCGGTAAAATCAGTTG
TGTGAGTTGAATTAAGCCAAGTACATTCGTATCAAACATTTTTTCAATTGTCTCAAATGG
AATATCTACCGCATTTTCAAATAAACCAAAACCTGCACAGTTGACTAACACATCAATTTG
ATAGGATGCATTTATCTCTGCGCTGACTTGTTTCACTTGCTCAAAATCAGTCATATCTAA
AGTAAAATAAGTCGCTTCTACTGAAAAATTATCATGTATATCTTTTTGTAATTCTATTAA
TTTTTTCGTACTTCTGGCTGTTATAATAACATTACCACCGGACATAGCAACTTGTCTTGC
GATTTCAGCTCCAAGACCGTTAGAAGCTCCGGTAATTAAAACCGTTTTATTCTTCAAAAA
AGGGTTCATTTTGTCACTCTCCAATTGGAAAAACAGCTAAGTCATAAGCTATTTCAGTAT
TTTCAAAAATAGTTTTTGCTTCTATTAATAGTTCTTTACTTGCATCTCGATCATATCTTG
AGCTGATATGGGTTAAAATTAATTTTTTGACATTGGCGGTTTTAGCAAGATTGGCTGCTT
GAAGCGTTGTAGAATGCATGTATTCTCCTGCCATTTTTGCTTTATCGCCTTCAAACGTTG
CTTCATGAACCAAAATATCGGCATTCAGTGCTAGTTCTAGTTCGTTAGCAGTTTCTTTTG
TATCACCAAAAATACTAATAATCTTCCCTTTTTGCGGCTCTCCGATATAATTTTTACCAT
CAATGACGCGTCCATCAGCTAATGTTACGATTTCGCCGTTTTTCAGCTTTTGAAAAACCG
GTCCCGCTTCGACGCCGTCCGCTTTTAATTTTTCAGCATTGAGTGCACCTTGTTTATCTT
TTTCGACAATACGGTAACCAAAGCTACGTACGCCATGATCAAGATCGTCAGCTGTAACTA
AAAACATTTCATCTTCAAAAATCAAACCTGGCTCTATTTCTTCAAAATTAATTTTATATG
TAAGCCTTGTTCCACTGAGTCTTAAGGAAGTTTCGACATATTCTGCTATTCCGGCAGGAC
CGTAAATAGTCAAATTAGAGTCCCCTCCTTGAAAAGAACGACTACTTAATAAGCCTGGCA
GTCCAAAAATGTGATCTCCGTGCATGTGAGTAATAAAGATTTTTTCTAGTTTACTAAGTT
TAATTTGGCTTCGCATGATTTGGTGTTGTGTTGCCTCTCCGCAATCAAATAGCCAAATTG
TATTTCGTTCATTTAACATTGAAAGTGCGATGGATGTGACATTACGGCCTCGCGACGGTA
CGCCTGCTCCAGTTCCTAGAAAAACAAGTTCCATAATCTGTTTCATTCCCTTCCCAGTTC
GTGTCTTATTTTATCATATTCTTAAACGAACAGGAAATAAACATTTCTAAGAAAAAACCC
TTATAATTCAGAAATAACTGTCAAATTAAAAAAATATTCAAACCAAACAGTTGCACAAAT
GCTTCTTTATGGATAAAATAGTATGGACTAATGAGGAAAATTAATAGCTCATTTAATAAG
GCCTTTTTTTGTGGGGTTCTTTTCAAACTAAGAAATCTTTTTCTTAGCAGTTAATTTTTG
CCATTAAGAGAATAAGAAAGAGGGTAAATGACGTATGACAGATGAGTTAGAACAAAAAGC
ACTGATTACTATTTTTGGCGGTACGGGAGATTTGGCAAATCGCAAACTTTACCCTTCGCT
ATATCATTTGTACAGTAAGGGATCTCTTGGCGACAATTTTGCTGTTATTGGAACGGCTCG
TCGTGAATGGAGTAACGATTTCTTCCGTGATAAAGTAAAAGAGTCTATCAAAGACATTGA
CGGTTCCGAAAAAGACGCGGATGCATTTGCTTCTCACTTCTACTATCAATCTCATGATGT
GACAAATAAAGAATCTTATGTAACTTTAAAAGATTTGTCTGATGAATTAGATGCAAAATA
CGAATTAGGTGGCAATCGCCTCTTCTATCTTGCAATGGCGCCGAATTTCTTTGGAACTAT
CGCAAGTCGCATTAAATCTGAAGGATTTGTAGATACAGATGGCTTTCATCGTTTAATTAT
CGAAAAACCATTTGGTCACGATTTAGCTAGTGCAGAAGAATTAAATAATTCGCTTCGTCA
AGCATTTAAAGAAGATGAAATTTATCGTATTGACCATTATTTAGGAAAAGAAATGATCCA
AAATATTTCGGTTATTCGTTTTGCAAATTCTATCATTGAATCGCTTTGGAATAATCGTTA
CATCGATAACATCCAAGTTACTTTAACTGAGGTGCTTGGGGTTGAAGATCGTGGGCGCTA
TTACGATGAAAGTGGCGCGCTTCGAGACATGGTTCAAAACCATATTCTCCAAATCGTTTC
TCTACTTGCGATGGAGCCACCAATTAACTTAACGACACGCGAGATTCGTCATGAAAAAGT
TCGCGCGCTTCGTTCCTTACGCGTTTTTGAAGGTAAAGAAGTTCACCAAAACTTTATTCG
TGGTCAGTACGGTCCTGGTGAAGTAGGTGGCAAAGAACTCAAAGGCTATCGTCAAGAAGA
TAATGTGGATCCTCATTCCAATACGGAAACATTTGTTGCAGCCAAACTAGAAATCGATAA
CTTCCGCTGGGCTGGCGTTCCATTTTATATTCGCACGGGTAAACGTCTTGCGAAGAAAAC
GACCCAAATTGCGATTCAGTTCAAAGATGTACCGCTGAATTTATTTGGTCAACAACAATC
GCTTGGTGGTAATGTGCTTGTTATTCATATCCAACCGGACGAAGGTATTACACTTCATTT
GAACGTCAAAGAACCTGGTCAAGGTATGGTTACAATGCCAGTCAACTTAAATTATATTCA
TTCCTCTCCAGACGGCATGAACACACCTGAGGCTTACGAAAAATTGATTCTAGACTGTCT
TCGCGGTGATGCGACTTACTTCTCTCACTGGGATGAAGTATCACTATCATGGAACTTTAT
TGACCATATAGCAGATGTTTGGACAAATACGAAAGATCATTTCCCGAACTACAAATCCGG
TTCGATGGGGCCTAAAGAAGCAGACGACCTCATTCAACGCGACGGATTCCAGTGGTTCCC
AATCGATTAATCAAAAAACCAGAAATATGGCTACCCTAGCCTATTTCTGGTTTTCTTTGT
TTACTTGCAAAAACCCCTATGCATGTTAGAATAGAGAGGAAAACTAACTAGTTAAAGGAG
CTCATATAATGGCTGAAAATATTGATGACTACTTAGAAAAAGGCATGTATGGGGCAAAAG
AGATTAATCCCGCTGAGAAGAAAAAATATTTAGGAACTTATCGCGAACGTGTTTTAGTTG
CACTCACAAAAGAGGAAGTTTTGACCCAAGAGTATCTTCCAGAACTAGAAAAAGCAATAC
TAGAAAACAGTGACTCCAAGCTTCTTTTAAACGGATTACTCCATTATAATTCTTTACGCC
CTTATATTAAACTAGCAGAAAAATGTAAACATGAATTTTCGATTGTTACTCGTTTAGAAG
GTGAAACAGATATTTACCTCGTCCTCGCCTGTCAAAAAGCGGTAAACAAGGAAGACATTC
ATTTATATAAAGAAGCAGAAGTAGAACAAGAAGAAGAACCTGTCTCGTTACTTGAGAAGG
TTCGTAAACTGTTTAATTAAGTTTTCCGCTTACTATTTAGGAGGTCGATTTATGCTACAC
ATTATCACTCTGTCACTCGCTATTTTGATGGCGTTACAAACGATTTATTTCTTCATCCGT
AAAAATGTTAATATGGGCGTTATGTTTTTGCTCATAACTGCTGCACTTCTTTTACTCAGT
ACGATTTAATGGAATTCCTGTTTCGATAGCTTGCTTTAAATTTCGCTGCATGACACCAAT
TCCTGATGCCCCGTCAAGTGGGAAATTAAATACTTGCTTACCATCCGTGATGCTCGTTAA
TAACCCTCTGAACTTTTTGCCGCCTAACATCGGAATTGGTTCGGTAGGGTTTATTTGTAG
TTTCTGCCACTGCTCCTTTAATTCCTCGAGTTGAATCGTATCAGCACTAGTCCCTTTCAT
GGTGAAGCGGACATCATATGTTTTTGAAATAATATCGTCCGGTCGCAAAAAACCATATTT
GGGGGATAAAATTAAATATTCATTTGCAAACTGTTCCGCATAGGCTCTACTTAAACGATG
AAATGTTCCAGTATACACTTCGCTTGCTTTTACTGGACCAATATCTGGCGACTTATCCCA
TATTTTTGGTTTTCCAGATGCAATAATAATCAGGTTCGTTTTATTGGATATTCCCACATC
ATCACTCTTCCTTGTTTCTCTTCTGTATCTTTTTCTTTGATATGTACGAAATGGTTGTGT
TTTAGTACTTGTATGGATGCCATGTTCTGCTCGTAGCTTCTGGCAAATATGCGATGAATG
GCGGGCTGTTCTTCTAGCCAAGCAATCATACCTATAAGCGCTTCTGACATATAACCTTTA
TTTTGATAATCTGGTACGATGCTGTAGCCAATTTCGATTTCGCCCGTTTCGTCCGGATTT
CCTTGTCCACCAATTTCGCCGATAATTTTATTTTCTTCTTTTAAAACGACTAGGCGTGTC
CATTTAATCATTCTATCGTCTTTTTTCACGTTTTCTAATACATATGGTAAATAAAAAAAG
AAATCAATTCCTGGCCAGTCAGGTGACACATGGTAGCCACTTGCTTTTTCCAAAGCTTCT
GTCCCATTAATCGTTGCCTGAATCATTTCTAGTGTGTAATTAATTAATATTAATCGATCT
GTCTCTAAATTATCCACAACAATAACCCGGCTTTCCTACTAATTTATTACTTTCAATTTA
GCAGAATTAGATAGAAGAACGCAACTAATGTGTGATTTTTTATCCGAATTATTAAATAAA
TAATAGAAAACTATAAAAATAAAACTATTCTGACTATATACTTGACCTTTCATTTTTGAA
TGCGCTTCCATTTAAGTTATACTTCAAATATAAGACCTGGTACTAATTTCAGCTAAAAGT
GTAAGTTGCTTGAATTGTGCAAACTGACGGAAAACTTTCAAAATAACAATTGACAATCGC
ATGGCAACCATATATATTAAATACTAACATAACATTTCTTGATATTAATTTTTTTCAAAA
ATGTGCGACTAATCGAAAAAATAAAACCATTTAACGAAGGGGATAATGACTTATGAAAAC
GACCAAATCAGTCATTACAATTTTATTACTCTAGAAGGACTTTGAGCACTGTAGAAATTT
ACAGTAGTTTGAGTCCTGTTTACGTTAAATGGGATTCTAGCAAAGCATCCCATTGTTTTC
ATCATTGGGGTGCTTTTTCTTTAGCTAGATTTCGAGTTTTCAAGCATCGAGAAGCCATTA
TCAAGCAAGCAGCTACTTAATCATATATATTAATGCCACGCTATTTAGTGAATTCTAAAA
ATTCAGTGTCGGCAAATAATTCTTAATTAGAAATGGGGTAAAGTCATATGCGTAGTGACA
AAATAAAAAAAGGTGTCGAACAAGCTCCAGCAAGAAGTTTGCTGCATGCTACAGGTCAAA
TTAAAAGTCCAGGTGATATGGATAAACCATTTATCGCTATTTGTAACTCTTACATTGATA
TCGTTCCTGGTCATGTTCATTTGCGAGAATTAGCGGATGTGGCTAAAGAAGCTATTAGAG
AAGCTGGCGGTATCCCATTTGAATTTAATACGATTGGTGTAGATGACGGCATTGCGATGG
GACATATCGGTATGCGCTATTCCCTTCCCTCTCGTGAAGTTATCGCGGATGCAGCGGAAA
CGGTAATCAATGCGCACTGGTTTGATGGGGTTTTCTACATCCCAAACTGTGACAAAATCA
CGCCTGGAATGCTTCTCGCTTCTGTTCGTACAAATGTACCTGCTATCTTCTGTTCTGGTG
GCCCAATGAAAGCTGGATTATCTGCACACGGAAAAGCACTCACTCTCTCTTCTGTTTTTG
AAGCGGTTGGCGCATTTAAAGATGGCAGCATGTCGCAGGAAGATTTTCTTGATATGGAAG
CTAATGCGTGTCCGACTTGCGGATCTTGCGCAGGAATGTTTACAGCAAACTCAATGAATT
GTTTGATGGAAATCCTAGGTATGGCTGTTCCGGGAAATGGTACAACACTTGCTGTTTCTG
ACGCACGCCGTGATCTTATTAGAGAATCTGCTTTTCATTTAATGGATTTAGTTAAAAAAG
ATATTCGTCCTCGTGACATTATTACAAAAGATGCGATTGACGATGCTTTTGCGCTAGATA
TGGCAATGGGTGGTTCGACAAATACCGTATTACATACACTTGCACTTGCAAACGAAGCTG
GTATTGAAGATTATGATTTGGAACGTATCAATGATATTGCTAAACGTGTTCCCTACCTTT
CCAAAATTGCACCTTCCTCTTCTTACTCAATGCATGATGTTCACGAAGCTGGCGGTGTTT
CAGCCATTGTTAAAGAACTGGTTGATCTAGGTGGCGCAATACATCCAGACAGAATCACTG
TTACTGGTAAAACGATTCGCGAAAACGTAGCTGATGCAAAAATTAATAATACCGATGTTA
TTCATCCAAAAGAAAATCCGTACAGCCCAGTTGGCGGACTTTCGATGTTGTTTGGTAACA
TCGCACCAAAAGGAGCTGCTATCAAAGTTGGTGGCGTAGATCCTTCCGTACAAGTTTTCA
AAGGAGAAGCGATTTGCTTTAGTTCTCATGATGAGGCGGTGGAAGCAATTGATAACCATA
CCGTCCGCGAGGGGCATGTCGTGGTCATTCGCTACGAAGGTCCTAAAGGCGGTCCGGGAA
TGCCTGAAATGCTTGCGCCAACATCTAGTATTGTTGGTCGAGGTTTAGGAAAAGATGTTG
CTTTGATTACAGATGGTCGCTTTTCTGGGGCTACTCGTGGTATCGCAGTTGGCCACATTT
CTCCAGAAGCTGCAGCTGGTGGTCCTATCGCCCTTGTTCATGACGGCGATATCATCACGA
TTGATTTGCCAAACCGGACGTTAAACGTGGATGTTTCTGATGAGGTTTTGGAAGAACGAA
GAAAAGAATTACCGAAATTTAAAGCTAAAGTAAAAACTGGTTACCTTGCAAGATATACTG
CGCTTGTAACTAGCGCCCACACTGGTGGCATTTTGCAAATTCCAGAAGATTTAATCGACT
AAAAAATGAGGTGATAAGCGTGATTGATACGACGAAGACAAATGAAAAAGCGACAAAAAA
GCAAAATAAAAGTGGTGCGGAACTTTTAATTGACTCCTTGAAAAAGCAACAAGTCGAGAT
GATTTTTGGCTATCCGGGTGGTGCGGTTCTCCCTCTCTACGATGCTTTTTACGACTGTGA
TATTCCGCATATTCTAACAAGACACGAGCAAGGAGCGATTCATGCTGCGGAAGGTTATGC
ACGTGTTACTGGGAAACCCGGTGTGGTAGTTGTAACAAGTGGACCTGGGGCGACAAATGT
ATTAACTGGTATTGCGGATGCAATGAGTGATTCGATTCCATTAGTGATTTTCACCGGACA
AGTTCATACGCCTGGTATCGGAAAAGATGCCTTCCAAGAAGCCGATATGATTGGGCTAAC
CATTCCAATTACTAAATATAATTACCAAGTGCGTGATGTTCGTGACTTACCAAAAATTGT
CAATGAAGCTTTTCATATTGCAAGTACTGGTCGTAAAGGTCCTGTTGTCGTGGATATTCC
AAAAGACATGGGGATTATCCAAACAGAGTCTGTACGACCAGATACGATAGATCTGCCGGG
TTATCAACCGACTTATTCACCAAACCCACTTCAACTGGAAAAACTAATGCAATCTCTTTC
TGCCGCAAGCAAGCCACTAATACTTGCCGGAGCTGGCGTCAATCATGCGAGAGCTACAGC
TGAATTACTAGAATTCGCTGAACGCTATCAAATTCCAATCGTGAATACGCTGCTTGGTCT
AGGAAGTTTCCCGCAAAGTCATGATTTATTCCTTGGTATGGGCGGCATGCACGGTTCATA
CGCGGCAAACATGGCACTTACAGATTGCGATTTGCTCATTAATTTTGGTTCCCGCTTCGA
CGACAGGCTTGCCAGTGCGCCAAAAGAATTTGCTACAAAAGCAACGATTGCACATATCGA
TATTGATCCTGCTGAAATTGGCAAAATTATCGAAACACAAATTCCTATTGTAGCTGATAT
TAACGAAACACTTACACAACTACTACAAATGGAACTTCCGGTTCATCCGGATACATCTCA
TTGGTACAAATTAAATATGACCCGAAAAAACCGTCATCCTTTTAATTTTGATAGAACGAA
AAAAGCAGAAATTAAACCACAGCGTGTGATTGAGCTAATTGGTGAAATTACGCAAGGTGA
AGCGCTTGTTTCTACCGATGTTGGCCAGCATCAAATGTGGGCGGCACAGTTTTATCCATT
CCAATTTGATCATCAAATTATTACGAGTGGCGGGCTTGGCACAATGGGCTTTGGCTTTCC
AGCAGCTGTTGGTGCGCAACTTGCTTTCCCAGATAAAACGGTAGTCGCCATTGTTGGGGA
CGGTGGTTTCCAAATGACCAATCAAGAACTAGCGATTTTAAATGATTACCAAATCAATGT
GAAAACGGTCATTATCAATAACGGTTCGCTCGGCATGGTTCGTCAGTGGCAAGAAAAATT
CCACGGCGAAAGATATTCTCATTCGATTTTCACGAGCCAACCAGATTTTGTTAAACTAGC
TGAAGCTTACGGTGTCAAAGGGGTTCGCTTGACGAATCCTGAAACGCTAGAAAAAGATCT
AAGAAAAGCCTTCGCTCACCCTGGACCGATTGTCATTGACGTTCATGTAGCCAAAGATGA
GCTAGTACTTCCAATGGTTCCAAGCGGCAAACCA


>4	 A189_scaffold_2:520666-560773
ATGGCTGGATTTATAAAAAAATACTTAGATGGAAAAGATTGGACAATTTATCAATTAGGA
AATGCGACAGGACTCGCACACCAAACAATCCGAATGGCAGACAAAAAAACAGTGGACCAA
ATGTCTGCAAAAAATGTACGACTGACAGCGGAAGTTTTCGGCTTTACAGCGGGCGAAATG
CTAGACGAATTCTACGAAATTGAAAAAGAAATAAATAATGATGAGATTTTAAAAGAGTTA
ACAACAGTATTCGAAAAATATGGCTATAACACGGATGAAATCAGCACGGAATTACTTGAC
GGCGAAAAGATTAAACTGGATATGAACGATGACGATATAACTAAACTCGCTGAGTCTGTG
AACGCTACAGAACATTTTACTGCTTATTTAGATGATTCAACTGATTATATGATTGTTGAG
GCAATACAATGAATAATCATATTACCGACTTAGCTGGACAAGTTTTTGGGAGATTGACTG
CGAAAGAGTTTGTTCGTTCTGAAAATGGAAATGCGGTTTGGAAGTGCGTATGCGAGTGCG
GTAATGAAAAAGAAGTATTAGCTCAGCAACTCAAAAGAGGTTATGTGAAATCATGCGGGT
GCTTAGCGAAAGAAAATGGGAATAAATATGCAAAAAATAATCTGCACTCGGACGAAGTTA
AGAAAAAAGCACTTGCGCGAAAACTCGAAGTTGATAGTGTCGACGGTACATTGAAATCAG
CTTTAACACGGAAAATTTCAACTAGAAACAAAAGCGGAATCAAAGGAGTTCGCTGGAATG
AAGGTCGAAAAAAATGGGAAGCTTCTATCACGTTTAAAAGGAACCATCATTTTTTAGGAA
GATTCACTAAAAAAGAAGATGCTATAAAAGCTCGACTTGAAGCAGAAGAAAAGTATTTTA
AACCTGTTATCGAAAAGGATAAGCGCTAAGCACATGCTTGGCGTTTTTGCATAAAAAAAG
CCCTAACGTTTGGTTAGGGTTGGTTAGTTTTTATTGAATTCTATTCTTCCATCTTTTTCC
AAATACATAGCAATATTAATAACTGGTAAATAAAACGCTGGAAATTGGTTAGAACGACTT
GTCAAATCAGAAACCAAAGACCTTATATAGGGGTATAAAATAGCTACGGAGTTGTTCTTT
AAATAGCTATCAAAACTAATTCCTTGTGCCTCATCATCTTCAAAAGTAAATATACCTTTG
ATACTTGCCTCTATGAAAAACGGTTGATTATCGTCTTCCAAACTACCTACGACAACGTTC
AAAGCAACCAATGCTTCTTTATTGCTAGCGTTAATTTTCGCACTAAATTCTGTACCTAAA
TTAATATCAGTTGTATCTGGGTTAAAATGTTTATTTCTACTATACTTAGCCTCTTCAATA
AAATAATCTTCGAATGTTATTGCTGCCATATCTATGCCGCCTTTGTGTTTACATTAGATT
TAATTTTTTTATTAGATTTATCAATGTCACTTGTATAACTATATTTTTCTTTTGTTTTAT
CATTTGGTAATTTTGAATTATCTTTTGATGTATACGAAATATTAAAATTAGATTTTGGGA
TTAGAATATATCCAGCTTGAATAAACATTTTCTCCGCTTCATCATGTGTCATATAATTTT
CATTATCATCAACAAGGTCTCTTAAATTCATGCTCATCATAATCAGTCCTCATCTTCGTA
TTTTTACTTCGTCCTTATTTAATACTTGCTACTACTTCTTTATCCTTGATACACAATTCT
GTTCCATTTCTTATATTGGAAATTTTCATTTTATCATCAAATTTAGTATATGTTTTCTTT
TTTATCACTTTTGGTTGTAAACTATGTCTTTTCAAAAATAATTCAATAGCTATACCATCC
AAGCTTCCTCTTTTGTTGTCTCTAGTTTTTATGGCATCATAATTTTTATGTATATATTGA
ATTGCAGAATTCATATAATCATTTAATTTGTTTTCGTTGTGCTCTTCATCAAGATCTAAC
AAACTGTTTTCTGGGCAATTAATTATCACTTCTAATACTTGATGTTCTTTACCCGGTTTG
TATTTTTCCGCAATCTTATTTGCATTTGAAGCTGCATCGTAATAACTTTCTTTTTTATAT
GCATATACCCCACAACCTAAATCTCCTGGAACATTCTTACAATTAGTTGTATATTTAGTA
AAAATGAATCCATTTTCCCGAATACTCTCTGCGTCTTCTTTTCTGGTACCATGATAAGCA
ATCATCTCCATAGCAATCGTCCTTATATGTATATTATAACCATCTTCAGTCAATTTATCA
TATTATGTTAATGATTACAAGCCAACCCCCTCGGTTTAACATAATTAAAATACCTATGTA
ACCAATGAAATATAATTACAATGCAAAAAAAGAACATTCGTGCTTATATCCTTCGCATCT
ATTGATATATAGCCAATTTAATGAAGCGGATTTCAGCAGATTAGGAAATTTTAATATTAC
AAAATACCGTTAATTTTATAGTAACTTATTTGCTAACTTTCAACGTATCACAAAAGTATC
CTTTTTATACAAAAAAATACCCCCGCAAACGCGAGGGCATCAAACTAGATTTTCTTAACA
AACTTCTTGTTTGCAGTTAGGTAGTAACCACTTTTGGTTTTTAATCTTGGTGTACCTCCC
TTTGTTTTCGCCATTCCGGCGATAGTGAAAATAGTCCCCGGAGGATATGTCCCGCCCATT
TTATGTTTTTCTGTAAAGTCTACAGAGTCATATAGATCACACTGAACAAGCGTTTTGATT
TTTTTGGGGTTTTCTGTGTAGTAAGTGTTATTACTAGCAGGCGTATGAGGTTTCCCCGCT
TTCAATTTAGCTAATAAAGTTGTATTTTGCGAAGCTGTTCCGCTGTAATTTTTAATTCCG
TAACTTGTCGCTAGTTTTTTACGATTCGCAAAGCTAGAATCTAGTTTATTCATATTCATG
TAATCAACTAATCCCAGACTGTTCGTGTTTGTGTTTGCGCTTGGTTTAGAAGAATTACTA
GTACTAGCTCCTTTTCCAAAAGTATCAGTTCCATAACCTTTATAATTAAATTGAAGGTGC
GGATTGTCTACAAATCCAGACCAATCACCACCCCATTCAAATCCAAGGGACTTCGCTTTT
GCCACGAATTTTTTGCCTTTGTCTGAACGATAAGCACCCCAATCAACAGTTTTACCTTTC
GCCATGACGAAATCTAGTGCCTGTCCTACTAAATGATAAGAGCGCATTGTTTGACTCGCT
CCGTTCGCGACATTAGCGGATTGTTGCTCTTTTGTCCTAATCGTTTCATAAATTAATACT
TCAATGCCGCTATTTTCAGCCCAGTCGAGAAGTTTTCTCGCCGCCGCTTTTGTGTTATCC
GCTAATTTATTTACATTTTCTAAACTTCTACTATAATAATAACTTGTCATTATTTATCAT
CCTTTCGTGGTTCTGTATACTCTTGCGCTTGAGCGCTGTCCTTACTACCCGCAGTTGTAG
GGTCAATAATTAAACCCCACGCCGCAAATACACCAGTAATAACTGTAATCAGTTGTTTTA
ACAACTCGTTATAATCCCATGTCACGTTAAAAACAAGCAACACAGCTTGAATAATAAAGA
AAACCGCTGCTATCATCGCAATCACCCATGTTTTGTTTTTGAATCGTACTTTCCAGTTAA
TTTTCATTATTTTTCCTCCTTCTCAGTTTTCGCTATATACTTCCAAATCGCTTTATCCTC
CCGCTTCAATAAAGCGATTTCTTTATCATGATCGTTTTGCTTCTCTCTTAAGCTGATGCG
GTCTTTTTTGCTTTCTGACATTTCTTCTCTCAGACTATTTAAAGTTATATCCAGAGAATC
AATCATATTACGCAAAGGTGCGACTAATGCCCATCTAATCACAAAACCCACAATCGCAGC
GATTAAGCTGATTAACCCTATTAACTCGCCTACACTCATCCCTGCTATTGAAATACTCCC
CAGTGTCAATTTTCATCATCCCATCTGTTTTTGACATAAAAAATAAGCCTTATTTGGCTT
CAATCTAAAATATAAAATAATTGATTTAACGCGAAATACGTAATACTAGTGTCCGCAGGT
ATAAATCCCATCGCGTTACTAGATGATGCATGCACTCGGCCGCCGCTAGACTTGTTTGTC
GGTGCATAAGCCATCGCTGTTTTTGTTGTTTGAACTTCGAAAGGAACAGACGCAAAAGCG
TTATTTGTAGAGGTCCATGCGGTTGATTTTTGCACTTGCCCCCTGAAAAAGGCAATTCTG
ATACCAAAGATGCAAATAATTCTAAATTGAGGAGTATTCCCTTCTGCTGTTGAATATCCA
GAGTTTAATATTAAATCTTGCCACGGCATTGAGTAAAATAAATCAGCATTTACAGATAAA
GTTGTTTGCCCATCTTTAGTGAAATCTAGTGAATCCCCTCTTAACATTGTTTCCTTGAGT
TCACCAGAAATATTATGATCCATCAATTGCTGTGCTACTTTCACACCACCAAGTGTTGTA
ACATCACTTTTTAAAATAGTAGAGCCGGCACCAGTTGGCAGTACTGTAGCAGCATTAAAA
CCATTGTCATTCATCGTGACCGTCCCAGTGAACAAATTGCCTTCATCATCACGATAATTA
ATATTGTGAATAAATTCAGCGCCTGTGATACTTCCGCTCTCTACATCACCTAATTTCGCA
GTAATCGCTGATAACTCCCCGACTTTTAAAGCGTTATAATCCAGAGGTATTTCTTTCCAA
ATTACCCCATCCCACTTAAAAACACCTGTTATAGTATTTTCCACTTCATCTATCTTGAAC
CACGTATCGTTTATCTTTGGAATAGCTGGCGGTAGCTCACCATAAAAAGGCTTATTGTTA
TCACCAGCTTTCATTAACGCGTCATTAGCTGTATCTATTGCTGTGACAGCGGAATCTTTA
GCATCATTTGCTACTTGTTTTGCATCTGTTGCATTTGTATTTGCATCATTTGCTACACTT
TCGGCACTACTAGCGATTTGTTGTGCTGTTTCAGCCTTATTACTTGCGATTGACGCAACT
TTATTAGCATTTGTTGATACTTTCGCGTTTTCCCTCAATTGATTTATAATCGCAGGTGTA
GCCGAATTAATATCAATATAATCACCAACTACACAAGTGCTTTTTGACATATCGCTATAA
CAAATATTTAACTCAATAACCCTTGCTTGTACTGTAATTGGAGGACTCATTTCTAAATCT
ACAATTCTTACAAAACTGCCTTTTCTTATTCGATGTGCTTCAAAACCATAGACTTGTTCT
AACATTAAAATATTTGCTTCATATTGATATGATGGCGATGATAACTTTCTAAGTTCTAAA
GTACCCCATTGTTTCAACGCTGCCGCATTTGTTATATTTTCATTTACAATCTTAGTCATT
AAGTAACCTGTGCCGCTTGGGTTGTATTGCTCATTTGCTTCATCATTATAGATGTAATTC
AATCCTCCATTAACAGAAGAAATGTTTAATTGTGTCCCATCAGCTTGCGTTGCGCCAAGA
GGTATAAGAGCAGTCTTAATGTTCGTAAATAATACTTTCCTCGTTATTCCTTTAATGCCT
GTGCCGCTCTCAATTCGAACACCTTCATTATCCCCAAACTGTTTCGCGACTTTACAATAA
TAGCCAACTATCCTCCCTTGAAATGTTTTTACATAAAACTTAACTTCGCAATCAAAAGCA
GTACAAATTTGATGTAGGGCTTCTTGAGCTGTTATATATCCTGAGAACTCCAAATTTGCA
ACTGCCCCTACATTTTCTGTATCTTGAGGAATCCATCCACTCCCGCCAAGCACATATGTT
AAAGCGGGACCAATATTACTATTGGAAAAAGCGCGATCTGTCACAATTACATTATTCAAA
TCAAAGATAAAAACATTTTCGCAAAAGATTCTTTTTTGAGGTTTCGAACTATTGTCATCT
CTGATGTCTTGCACTTCAATAATTTTGAATAACAATGAATCATCGTTTAAGTCTTGAAGC
ATTACATAATTTCCGCCTGTTAAATATTTTGAACTTTCGTCATCTGTCAAAACAGAAAAC
TCATAAGTTGAATCAAAATCTATAACTTTCTCGGTGTGTGAATCGTTAAAATAATGAGTT
CCATTTGTGGAGTCAGCAGATATGGATTTTACAATTTCTTTATTTTCATCTAATATCAAT
AACATTTAAACACTCCTTTAAAAAGTTCTTGGCCTAACATATACGGTCCAATCTGCCGCT
TCAAACGGAGATACATTTAATATTTCTGTTGTACCACCAAATAACTTAAAAAAGTGACTT
CCTATCGCTAGATTCTGCATAAAAGGAATGCCATTTTTATAAATTGTTTCTGTTTCAAAA
TCAAACATTAATTCATCGGATGCATGAGCTATAACTTGCGGAGCTGTGTTTGCAACAATA
TTTAATTTTTCAACAAGTGTATCTGTGAAAAATAAGTCCCTATTTGGGTCATGTGTGCCT
GATGCTGCAGCGTATATATTTAATTGAGCTAATTTTTTTGTGTATTTATTAGCAGTGTCT
ACAAATACTTTTTTCTTTGTCCAGACAGGCTTTATATTGCTATCAAGTTTGATAATTTCG
GCGGTAAATTGATTGCCTATTTTGGTTAGGATAAAGTAACCATAAAAATCTCTGTATTCG
TTGTATGCGCCTGTTTGCACCTTTTCTGTCACTGTTTTATATTTCCCATTAACTTTTTTT
CTAGTTGAAACTGTTTTGTATGTTTTAGTAACTTTCCCTGCCTCATTAAACAAATCTTTT
TCAGGATAATTAGCAACATTTTGATCGCCAATAGATATTTTAACAATATTGACTTCGGTA
TTTGTGGCATTATCTTTTATTTGAAACGTTGCAATTTTTGCTCCTTTTTCATCAACAAGA
TACACTTCTAATTTACCTTGTTGCTTTTGTGCTGATGCTATGTTTTGAAGGCGCATTCTT
ACACGCCAGTTATCCTGTGCTTGGGGAAGAACTACTTTACTCATTGGGCCATGCCACTGT
GTTCCAACACCATAATCAGATGCTCGAAATACATTTGCGGTTGAAGTAAAACTCCCATCA
ATAATTCCATTGTTAGCATCAAGCTGAAATGTTAAATCTGACTGTTGCATGGGGGTCCAT
GTAGCTAACACATTCATTGGATCGTTTAAAATTATTTCTGATGGTTTAACTGGAGTTTCT
CCAGAATCTGGATCAACTCCTTCGCCAATGTATAAGTAATCCTCTTTATTCGATACAGCG
ATATAAGTGACATCCTGTTTTATAACTGCTCCAATTACAGGGCTGGTAGGTTGTGAACCG
CGTACTGGTAATTTGTTACTTTCGCTAGTTAGCTCAAATTCTTCTTGTTCATAATAAACA
TACGGGTCTGAACAAACAAAATTCAGCGTTGCCCGTCCGTTATATAAAAGCCTATCTAAG
TCTGTAGGTCCTTCAAATCGACCATAATACGTCTTTTCAGGCGCATCATCAATTACCAAA
GAGCGTTCTTCTGCATCTACCTGCATCAACCAATCAGCGACAGATGTAGCCCGCTCACTT
AATTCTTTAAGGCTATCTCCAATAATTTGTATTTCTAATTGTATCCCTCGTTGACCAACA
TTTGGTCCAAAATAAAAAGCGCCAATACGACCACTGACGCTTTCCGTATTACCTTCGTTT
TGTGGGAACAATGGTGGTTTAATGTCAATTATTTCCACATGCTTATCAAATGAATGAATA
CCTTTATATGTGAATCCTAAACTCATAAAATCACCCCTTGTGCTCGATTAGTTCTAATAA
TACGGTTGTTTTGAATTTCTGTTATAAAATCTACCGTTTCCTCCGCCACCAGACGACCAT
CTAACATTGTTTTATTAACAATTTGAATTGGTTGTACTGAAACTGGGTTTCCGCTTCCTT
GCGTTGCTATAGAAGCCCCTGAGTAAGCCGTAATTTCTTTTGTGTTCGGGGTGACTGGGA
CTGAAATAGCAGGTGATAGACTTGTTAAATGTTTTTGCATTTTATGAGCCGCCAAATCTA
TAGTATTTAGATTCTTAAGCATTCCGACTCCAATTCCCGCTGGCACTTGTTCACCAACTT
CATCGCTCATTAGCCGAGAAGGCGAGTGGATTTTCAGTCTTTTCTTGATTGTCGATTCAA
TTGTTTTAGCTAGTTGATCCGCTTGTTTCTCTAGTGGGCCGTTCATTTGCTTGAACCCTT
GAATAATCCCCGCTACGGTCTGTACACCAAGTTTAGATCCAGCAGTCCGATATTCTTTTG
CTTTATCAAGTTCTTTCAACCAAGAAGCGTTCGCATTTGCCAAATCTTTTTTAGCTTTAT
CGTTCGCCGCCTTGACAGCTTTATCCATCGCCACTTTATCATTTACAGAAGCGTCTAATC
CCAGCTTGTTTGCATTAGCATGTTTTTTACTCCACTCAGCTTGATATTGTTTCAGTTGTG
TATCAGACATTCCCGCAATTGCTTTAGCTTGTCCTGTTGCGCTTACACCCATATTGCGTA
TCTCGTCTATAAGACCTTTACTAACACCGCGTTTTTTCATTTTATCAAGTTGAGCCATAA
AATCTTTTTGTTGGGCTGTTTGTGATTTAAGATTTTTTGTTAATTCGCTACCACTTGATT
TCTCTGTAACAGCAGCATCAAATAGTCCAGTCTGATTATATGCGGCTTCTTGATTTGATT
TAAGAGCATCCTTATATGTCTTTTTCGCTTCATTAATAGAATCCTTAGCCGTTTTATTTA
TTTTAGCAACATTATCATAATATTTTTGTGTGCTACTTTTTATTGATTTATTAAGTTTAG
TTTTTTGTGTATTAATTTCTTTGTTTGCTCCAGCAATATTTAATTTGATTTGTCTTGTTT
GCGCTGCATTTAAGCGATATTGCTTATTAATTTGTTTTAATTTATTAATGTACGATTGTG
CGCTAATTGCGCCTGTTTTATAATCTACTTGCACATTTGATATTTTATTACTTACATTTT
TCGCATAGCTTGTTTTAGTACCTTTGGCATAATGAGGTACATTACTCAAAGCTTTAGCTG
TTTTATCCCCTCGTAGCACTTCGGTACCTCGTGGTAGATTAAGAAGAACGTTACGACCTT
TAGGAACAAAACTATTCCCATCCGGGGTGGTAATCATTTCTTCATAGTTGCTTCCATTGG
CATCGTTAACTAATGCAGGTCCGCCTTTGTGGTTATTTGTCCCAGTTGCATAACCTACCT
CTTGAATTCCGCTTGGACTTTTACCACTCGTTTTGTATGCAATAGAAATTACTTTTTGAT
TTTTCATGTTGAGCATATCACGCCACGAGTTTATAGCATTGTCAATAGCGTTTTTAGTAG
CCTCTGCGTTGGAATTAATAACTAAATCTTTTCTATGGACAGCTATGTTGTTATAGTCGT
CGACTGTTCTACTACCTCTATCTATTTTTGATAACAGGTCTCTGTTGTTTGCAAAAAGGT
TTTTAAGATTCACCTTTTGTCCGTTATATTGAACAATAACATCTTTACCACTCTGAATTT
TATTCCTAACATCATAGTTATTTGCTAAAAGCGTCTTTAAATCTACGTTCGTTCCGTTAT
AGCTAACTAACATCCCTTTAGAAGAATTCATTTTCTTTATTACATCAGAATTATCAACTA
CTAAAGTTTTCATTGATGGAGGTAAGTTGTCCCAAACTCCCATGTCTTGCAGAGCTTTTT
GTAACGCCAGACTAGTATCTGCATTCGCAATCATACTTTTTTGTTCAGGCTTCAATTTAT
CCCAAATACCTAAATCTGACAACGCGTTAGCTACATGTATAGAGTCCTCATAACTGACAA
TTAATTTCTTTTCGTTGAAAGTCATCTTATCCCAGCGACCACTTTCAATAGTTGCTGTTG
CAATAGTCTTTTTAGCATCTGTGGTTAATTTTGCTTCTTTCATGATGAATTTAAGATTAT
TCCAACCATCATCACTTTTAGCTAAATTGGATACGAATTCACCAACATTGTCTCTTATTT
CAGAAGTTTTAGGGTCTAATACTAAGTTGTTCCATGCGGTATCTGCCATTTTTGCTCCAT
CGCCAATTAGCTTGCTGGCTTCGTCAGCTTTGCCCGCTTTTTCTTGTACATCACGTGTAA
ATTCGTCATAATCTAGTCCCATATCTTTTAATCCGCGTCGGATGTTTTTTCGCGCTACTT
CATTACTTACACCTAACTTGTCGTATAACTGTTCTTGCGTTCGTATCCAAGCCGTTACAC
TAGATCGCACTGTTCTATTCTGATCTCTATCCAGTTGGTTCATTGCATTATTGTATGACG
TTTTATCTATTAATTCTTTATCATAAGATTCTTTGAATGCTTTCTTTTGTTTCTTCGTTT
CATCTGTTGTTGCTTTTGTGACTTTACCAAGATAGTCAGCTTGTTCAGTGAGTGCTTTTG
TGCTTAAATTCTGCACCTCACCATTCATCGCTTTTATCAGCTGTGTTTTCTTTTTGTTGC
TTAAGCCTAAACTTTCAATTTGTTCAATCTGCATATCTTTGTAAATATTGTTAACAATTT
TCGATTGTTCAGATGTCATCTTGCCAGTTTTAACCGCATGAGATTGATAAATCTTTTCTA
TTTCTTTATATTGCGAATCTACGTTTGCCTTTCTTTCTTCTGCCCTCTTTTCAGAATCTT
TCATGGCGTTGTCTAGTAACGCTTGTACAGCAGGTGAAGCTTCATCATATGCTTTCTTGA
AGTCACCCAATGCATCGTCTGTATTCTTCTTAATTTCGTCCGCCATGTTTTTGAAAGCAC
TGACAATTTTCTCGCTGTCTTCTGTAGCGCCAGTTGCAAAAGTGTCTAAAGCTAGCTTGC
CTTCTGATGCAAATTCATTAAATTTACCCATGGATTTATCAGCTTCTGCACCAATATCAT
AACCCCATGTTTTTATACGTTCTTTGCTCTCTTCGATTTTGCTTATATGTTTATCTAGTG
CATAAATACCCACACCAAGCAAAGCCGCACCAGCCACCGTAATAACTGCTGGTAAAGCTC
CGAAAGAACCAGCTAATCCAGCCGCAGCTAAACTAGTACCTTCCACAGCAGTTGTTGTAG
CGCCAAATCCAGCCGCTAAAGGAGCTAATTTACTCCCTAAACCTAAAATCTTACCTAAGC
CCGCGAATCCTTTTATTAATCCGCCAGTCATTGATACTAGTTTTCCGCCAATCATTAGCA
CAGGACCAGTTGCTGCTAAAATTCCAGCCCATTTTATGATACTTTGTTGTTGTGCGCCGG
AAAGGTCATTAAATTTATCAATCATTTTGTTAGCCCACTCGATGATTGGAGTGAGGGCAG
GCATTAATTTTTGTCCTACGTTCTGTTCTAATACTTCGAGCGAAGCTTTGAATTGATCCA
CACCAAATTTACCAGCTTTTCGCATATTATCAGCAACTTGTTTAGTATACCCATTTGCTT
CATCAGCGCCCTTAGAATATTTACGTAGAGAATCGCCTCCCGCTTCTAAAAGCGTATTAA
CAGCTGATAAAGGTTCACGTCCGAAAATCATCGTCAAGAAAGAGTTTTTCTGTGTTTTTG
TCATTTTCTTTGTTTTATCATTAATATCATCCAAGAGAGTTGGTAAAGTTTTCATATTTC
CGTTGTTATCTTCAATTGTTAATCCAACTGCCGACATTGCTTCTGCAGCTGATTTTGAAG
GTTTAAGCAAACTTGTAAGCATTCCCCGTAAGCCGGTACCCGCCTTTTGCCCTTCAATGC
CGCGGTTAGAAAGCAAACCAACAGCTGCTGCTGTATCTGTAAGTGAATATCCTAGCGAAT
GCGAAATAGGACCGACATAGTTCATTGCTGTTCCCATATCAGAGAATCCAGCCGCTGTTT
TATCAGCTACGTAGGTTAGCACGTCAGCAACTTTGTTTGTGTATTCCATCTGCTTATTTG
TATCTTTAGAAATCATTCCAAATTGTTCTAATGTTGATGTTGTAACAGACATTACTGTTT
CGAAATCATCGCCAGATGCACGAGCAGCATTAAAAATCGCAGGCATAGACGCCATTGTTT
GATTAATATCGTAGCCTTTTTTAACCATCTCTTTCATACCGAGCATAGTTTGCTCAGAAG
CTACACCATACTTGACACTAGCTTTCTGTGCATAATCAAAAACTTGTGTATAACGATCGC
CAAACTCTTTAGCCGATTCACCAGATTCGCGCAATAAAGAGTTAACTTCTGTCACTTCAT
TATCAAAATCCAGATATGCTTTAGTTGATTTAATCATTCCAGCTACAATTGGCGCCGTAA
ACCCAACGGTCATCGCGGTTCCAGCTTTTGTTAACTTTTGACCAGACTTTTCAAGCATAT
TTCCGAATTGTTCAACTTTGACGATAGATGAATCAAGACCTTTAACATTAATGTTTTTCT
TATTGATTTTGTCGATATTGTCAGATGCTTTTTGCCCTTTCTTCGCAAAATTATCCATAT
CCTTATCGATTTTGTTCATCTGGCTTTTATAGCCATTTTCGCGTATTTTTATATCGTAAT
AAATTTCTCCCGCTTTACTCATATTTTCACCCCTCTTTCAGCTTGCTGTTAGCTCTCAAA
GCCTTTTCTAATCCTTCTTCATTAGAAGCAGCATCCTCAAAATATCCACGCTTTAACATG
ATTCGATTTTGCTTTATTTTTTCTTTCAGCAAATGTTTTGGCACTTTGCTTCGTTCAGTC
ATTCGAATTTCAAGAGTTGTCATAAATGGTGTTTCCCCACCTAAATTCATTAGATATGTC
CGGAATTCTGAAAAAGTCATATTTGACAATTCTTTGCGCAATCTGATGCCGTAATAAGAC
AAAAAAGAAGACTCGATTAAATCAAAGTCTTCAACTATTCCGTAATACTGTTTTCCTGTA
ACTTCCCCTCGTCACTTTCCTCGCTCATATCGCTTTCAAATAATTTAGCTATAATGTATT
CAATAAGCCCCTCGTAGACTTTAGTTGGCAATGTTTTAGAATTGATTTCTTCTCTGTCTT
CTTTGCTGAAAAAAATAGCAAAAATATCATCGTTCGTTGCTACAATTCCATCTGTGATAG
TCATTAACAATTCATGCATGTTTTCATTATTTGGTATTGTATGTTCGTCATCACTTTCAT
CAGCTTTTAGTTTAGGCGCAAGAACTTGTCCTAAAATTTTGGGGGCTTCATCCAAAAGCG
CACTGTACTTAATGTGTGCTTGTGCCGAAATGTCCGCATAATACTTTTTCCCGTTAATTT
CCAAAGGAAGTTTTACTTCATTCTCGTTAAAATTAAATGATTTCATTTTTGTCCTCCAAA
TTAGTAAAAGCCCTCACTCAGAGGGCTTCGTATTTTGTTTATCAGGCAGATGTTACAGAA
ACAGAAACGTCATTTTTAACCGATGGTTTCACTTTGGACGCAACTGTGATTTTAATTGCA
GTTACTGTTGTAGCAACTCCTGTTAAAGTTCCATCGCTAGCTACTGTTGCTTTTGTTTCA
TCAGATGAAGTGAATGTTACATCTTGTGGAGCTCCTGATGGCAGTACTCCTGCTGTAATT
TTAACAGTTTCTCCAACTTTTACAGTTTTAGAGGCGCTATCTACCGTTACGCTTGTTGGC
TCAATGGTAGGCGCTGGCGTAAAAACCGGCGTACCATTTGAATTCTGTGTGGCAGAAAAT
GAACCAATATCGTTCGCACCACCACCACCGAAATCATTAATCCCGATTGGTCCAGTGATT
TCATACTTAGAGCCTGCTGGGAATTTAACCACAATTGTTTTTTCAGCTTCAGACCCAACT
TTATCCCAAGTTTCACGTAATTCATTTTGTCCTGGATCTGATTCATTGTATTTCCCATCC
AAACCTAACTCCATAGCAGCACCTGTTTTTACCGCACGTTCAAATACCTCACCAATTGTT
GTATATTGTTCCACATTTGAGTTCAGTGAAATGTCTAAAGTTTCTAAGTCCTTAATCGCA
ACCCCATCTCCACTTTCCCCTGAATCTTTAACCGAAATTTCTAATTGTTTTACTGCATAA
GTTGCCATTAACTTACATCTCCTTTTCAAATAATATTGTTAGTTGATAAATCAAACGACC
ATCATCGTCATAATCGACTTGTCCGCCGCTTGCTACATCTGTTGCTACTACCTTCTGATT
TTGGATATTCAGCTCAGAAGGGTTTGTTAAAAGAAAGTAGTTACGTAATAAATCGTATGT
TCGTTTGCATTGAATTGTGTTTTTGTCATAAATTAAAAAGCCGATGCTCTCACGAACACG
ACTTTGCGTTTGTACTTGCTTGTTTTGAAATGTCGGTGCTTCATTAATTACTACCATTGA
ATCAAGCCCCGTTTGTTTAATGAATCCAAGTGTTTTTATAGCTGGGAATGTTTTTTTGAA
ATGTGCTACCAAATCTTCAATCATAAACGCATCCCGCCCTCTACAATTTGGTTAATACTC
TGAATTCCATAACTTACAGCCATTTCGTACCAACGTGGATTCCGACGATTTTCATAATAT
TGTCTGCGGGCATAAGGAGTTAAACTAAACACTCTAGCTACAATTGAATTTTTTTGGATG
ATAATTTTAAAATACGAACTTCGTCGTAAGTCTCCATACAAAATTGGAGTAACAGGCTGT
GCTAATTCAACCAATTCTCGCCCAGCCTTTGCAGCCGTTGACAAAGCTTTATTATGAATA
TCATCTATGACTGCATCTTTAAAACTACTAAAGCCCATGCTCTGTCACCTCCCCTACTAC
AATTTCAAAATGGTGAATACTTCCATCAGGATTTGGCGGGAAAGATACGCTCTGGACCTC
ACCTTTAATTAAACAATAGTCAGGAATTACAAAAGATACATTGTCTCCTTCACTCACAAC
AAAATTTAATTTGTTACAAAATAAGTTAACAATATATCTTATGTTTAACCCTTCCTGTGT
TTTATTTACGAGCTTTTCAAACTCATAGCGAAACATTGATTTATTAGTCGCATCTGGTAA
AAGGTTTCCAAGGTCATCACGCCCGCTATTACTAGTTATAGTAACTTCTGTATTTAGGAT
AGCTTCTGGAATGGGTGGTAATTGAAAGCTCATTAACAATCACCTACTCCCGCGTAAAGC
CAGCCACTAGATAAAAGCAAATCCAACACTTTGTCTGGAACGTCAGGTATAAAGTTGTTC
GAATTTTGTGATTGACCACCCATAGTTAATTTACCTAGTGTAAAGTTACCAATGCCAATA
AACTCACCATATTTCTTGATGTGTTCACACTGCCACGCAACAGCTTGCTTAATATCATCA
TCTACATTGTCAAGGTCTACGATATTAGGCATAATTTGCTTGTCAATTGCTACAGAAGCG
GCTTTTATTAAATTATCCGCTTCTGTTAGTTCGATACTTAAATTTGTTAGACTAGCTAAC
TCACTTGGCGTAATATACGTTTTCATTTACTCACCCTCTTTGTTTTTGGGCTCCTTTTTA
CTCTTAGATGGTTCTTTTTCTGGTTCTTTATACTCGAACTCTTCAAAACCATCGTTTTTT
AACTGCTTAATTAATACTTCATTGTCGGTATTGTATACTGCATTATCTTTTCTTAATTTC
ATAAAGAACTCCTCCTTAAGCTATTGTAGAGGCAATTACCCCGTCTTTTTGTTGTTCTTT
TACAAAAATATCATGATAAACACGATATTGATATAACCATCCGTCACCTTGTCCAACGGA
ACCTGGCGCATGAAGGTAAATAGAAGCATGTTTAGTACCGCCAATAACAGAACCTTTATT
AATTAGTAAATAATTAAGCTTCTTAGCGCCAGGCGCTGGTGTATAACCATCCGTAAAATC
AAAAGTATCATAGAAACGATCTTCTGCTTCAACTTCAACAAGTTTAACTCCATCAATTCC
TGTAATGCGCGTTTCTAAGCTAGAAGGCCCAATATTTTGATTAGAGATTGTTCTAGTAAA
GTCTTTACTTAGCTCTAATGCAGCCATAACGTCTGGTGACACATACATAACAAGATTTTG
TGTACCGTATTTTTTAACTTTTCGAATAGCTGCTTTAAGTGTACGAAAAACATTTTCTTC
TGTGATTGCTTCGTCAGCAGAATGACCATTATTTTTAGCCGCTGTCGCTAACTTAGAAAA
ACGATAAGCGTCGACTTCTGGCGCAGCGTGCGCTGAATTAAATTCTTTTGTTACATTAGC
AGCTGTTAATGCTTGCCCTGTTTCATCTACATCCATAACATCTACAAAAAACTCTACATC
TCTATCAAACGTAATAGTATATGGAGTATTCGTATTTGATGCCGAACCTTCGTTATATCC
TTTGTTTCTAGTGTGCGGTTTTAGTCCAGTTGTTGAAATCGTTTGTATTTTAAACGTTTT
TGCATCTAACCATAAAAGGTTAGGTGTTTCTAATTCATTTGTGTAAGTGCCAAAGACTAA
CTTCTGGTCGAGCTCCTTACCGTACTTGTCTACATAGTTAATAGCCATTTTGCTATCTCT
CCTTTTCTAATTATGAATTTAATGCTTGAATGAATGGGTCTGTAGCACTTGGCTCACTTG
CATTGCCTAGTCCTGCTCCGATTGGTGGAGGCGTGTCACCATCATCAGATTTTGCAATCC
ATTCCGGATATTGCTCTGCGAATTTCGCTAAGTTGTCGTCATTTCGCTCTTCATCCCCAA
AAAGCTTCGTAAACGCTTCGTAACGTTCTTCTTTTACGCCGCTTTCTTTTAACTTACTGT
GCCACTCTGCCGTTTGTTCTTTCTGAACATATTCATCCAGCTTTGATAGTGCCTCGTCTT
TCTCTTTTTGAAGTTTTTTCAATGCCTTTTCAGATGAATCATGTTCGCCCACTTGATCGT
TAAGCTGATTAATTTGGTCGTTTAACTTCGTGATTTCTTCCTCATGCGCGCTTTTGATGG
TTTCAATCTCTCCATTAAATTTCTTTTTTTCAGCCGCTAAGCGATTCTTTACAATTTCAT
CCAGTTCTGCTTGGTTAAAATTCTTATCGTCCCCACCTTCAGCAAAATGTTGAATGTCAA
ACTTACGCTGTAAATAATTCTTCATATTTCCTCCTTTTTAAGCTCTGAGTGAGCCATCCC
TGTCTATTAGTTGCCGGCAGGTAGGCAAGGTTTTTATATCAAGCCAAACAAAAAAAGCGT
TCATTTAGACGCTTTTATAATTTCTCTATCCAATTCTCTTTCTAGGAACGGATTAGTATT
TAAATGTTCTTGCAAAGCTTCCTCCCATTGTTTTACTTTTCCAGCTGTATATTGTTTAGA
GGGACCTTCTGCAAGTATATCTTTTGTTTTCCAATCACGAATGCCGCGCTCGTAGTACCG
TTGCTTACTTTGAGCCTCATATTCTTCTTCATCATATGGGATAGGCTCGTCTGTTTCGTC
ACCTTCGAAATACGAATATAAAAAATGGTGGCAATTTGGATGAAACAAGCCATCGTTTTC
CGCTTCTTGTAATGTTTTATATTCATTGCTTTCGTAGTTAACTGATAGCACTTCTCCTTG
CCAAGGAGCACAACGCGGACAACTTCTTACGTGAGCTGACACTTGAACTAATTCGTGCTC
ATATCTTCCAAGAACACGTTTCATGGCATTTAAACCAACATTAAAAAAAGCACCTCTTGA
AGCCATTTCCATGTAAGCTCCTGGTCGGTACTTTCTTCCAGACTGATCTATAACATTTCT
TATGCCATCACCTAAAACATTAATAAGTGATGTTGCGATAGCATATTTTAAAACTCCATT
GCTATCTTTTGTTTCCTTAACCACTTGTTTGTATTTGGAGGGCGCGATTTTTTGCCAATA
ATTAGCCATATCTTCCGAAATTTGGATAAGCGCATCACTTTCAGATAAATAGTCGTCATT
TTGTATATCAACCTCTTTCTTAGTTTGATATCTGGCTTCCATTTCGTCCTCGTATTCATT
CACGCAATCGAGATAAACACTATAAGTTAGTTTATCTATTTTATCCCTAGTTCCATCTTT
AAAACGGCTAATATGTGCTTTCAGTTCCCTTTTGAACTTTATTAAACGTGACTGCTGAAT
GAATTTCCATTTTGTTGGGTTTTTAGCACCATACATAACGTGTTTTTTTATCAACAGAAG
TAACTCTATTTCAGCATTATTAAAGTGATTTCGTAAGATAGATGCTTCTTTTTCGAAATC
CACTGGTGCATGGTGATGGCTCATCTAATCACCCGCCTTTCGTTTCCATTCCCCCAATTG
CTTCCGGGTCCGGAACCTCTCCGATTGCGTTTTCTAAATAGATGCGTTTTACTTCCGCTT
GAACCTCTTCATCTTCCCATTTTGGGTGGATTAATTTCACCTTTTCTTCTACACTCATCG
CTAATGCGCTGTTCATATTGTTTAAAGTACTAGAAAGTTCATTCAAATTAACCGTCATTG
GGTCTGGAAACTCAATTATTACCCTAATTTCATCACGCATTATTGCTTTTTCTTTATTGT
TTGTTCCGCCAGTTAACAAATATAGGAAGTCCCAAAGCATCTGTTCGTAAACATTTTGAA
TAAGGCGTTTTTTCTTCTCAATTTTACGCACTGTCGCGTCTTGTAAACTCCAAATTTCGG
TCGCCTTAACTTCTCTATTACCTAGATTAAAAGTAGCGGGATTATAACCAGATTTCGAAA
CAGCTTTCTGAGCAAAATATTCCATCGTTTCGCGATAACTACCGTCTCGGAAGTCTCCTT
GCATGAATTGAATCATGTCGTTTAATTTCGCACCAGCATCTAATGTTCCTTTGAATTGCA
TAAAGTAATCTTCATCTACATTCATGGACCATTCTTCTTTATCTGTGTTCTTATTAACTT
TTTTTCTAAACATTCGTTCACTAGCCGCTATTTTTGTTTTTGTTTTCTCTCCTTCACGCA
TATAAACAGTGAAAAAGTAATCTACTGCAAATAAATAATTAGTACATTGCGATAAGTCCG
ATTCCCCAAGATTAAGATGCGGGTATCTTGTGTTGCTTGGACTATTATTTATTAGATATG
CGCCCATGCTTTTTAAACCAATTGATACAGAATGATTCAATTGAATATTATTCGTATCTA
GATAGCTTGTAATCATTTCCGGGAGCCTCTCAGCATTGATAGGAACAGCTTTATCATTAT
CTATTTTAATGACAGAATATGTTACAAATCCGCCAGATAATGTATTACTTTCTTTGTCTT
CCCATTGTTTTATTTCTCGACTTTCAACTAAATAATATATATCCGCTTTATTACTCGTCG
GTATTTCCTCAAAAAAATTAAACCGAAATGGCTCATTGTTTTTAAAATCTATCCAAAATT
GGCTAGAGCTATGAACGCTAATAGATGGTCGCCCATTTAAAATGTTGATCTTTACAGCGG
ATACTCCGCTCCCTCCTGCTAATTCAACAATTTTCACGCTCTTACTATCAAAATTATCAA
TCCGTAATGCTTCTTTCAGTTGCTTTGTTAAGTTTTCATCCTTACTGCCATCAACCCCTG
TTACATCAATACTTAAAGGCTTTCCAGATATATACTCAGCAGCTACAACAACTATCTCGT
TGCCTGTCCCAGAATTCATTAACTTATCATGCACGGTAGGCACATAACCTTGAGCCCATA
ATGATGTTAAATAAGAGTCCTTGCTCCACTCCTTTTGATTATTTGGAATGAGCGGCAGAT
ATTTTGGTATTAACTCCGGTTCGCTGCCATTAGGTTTTCCATTTAGCCAACCTTTAATAA
AACGTGTCATTACACTCCAAACACCCATTTAATCACTCCTTTCTATATATCTTCATAATT
CCTATAAAAGTAGTTTGTAGCATATCTGCTCGTGTCCATCGCATGGTTATTCTTATCAAC
TGGCTTTCCACTGTTCTCGTCGCGTACATACATACCAATTTCTTGTAGCCAACTGTAATG
GTCATATTGATCGTTAAGTTGTTCAACAAGCAAATAACGCCTTTCGCTTAATAGCGACTG
CATCCGCTCAATTCCAACCTCTATACCTTGCGCTTTACCTGTCACATCATGAGCATTGTT
GTCTGCTCCTGCTGTATCAACACCAACCTTTTCCAGTTCTTCACGTAGCCAGCGACAGGC
AGGGTCAATAAAAACAGGCTCATTTACTGGTACTTCATACTCTTTCATACACCATTGAAT
AAATTGTTTTATCTCAATGGCATAAGTTGAACCAGCTTTTACTTCTCCTGTATCCCTACC
GCTATGATAATAGGATGCAACTTGGTTCAGCTTGTATTTATAACCGCCATCAGCTTCATG
CTCGGTAATTACATAGCATTCGCAAACAGTCGCATCTTGTTGACCGCCATCGCCAAAAAA
GACCATTTCGATTGGACGGCCTTGTAATTTTTTTATTTGATTCGCTTCAACGTCAAACGT
TTCATAAATGATGCCTGCTGGTAAAACTCTTTTCCCATACCAATCACGTTGCAACAAATA
CGCTGAATGTTTGACCTCGTTATATATTTCTTGCTTGCGTTCGTCTGAAAGAGCCGGATT
GTCTTTAGCGGTCCAATGCCTCCATTTATAACGCCCAGACTTCTCATACTGCGAAAAGAT
TTCTAACACTGGATGATTGGGTGCCGGTGGATTTAATTCTGCTAAATGAAATCTATTCTT
TGCTGCAAAAGTTCGTCGAAAGCATTCTTCGATAAAATCTTTATGGAGTAAATTAATTTC
TAAAAATGTAACGGTTCCCAGTGACATACCAGTAATAGCGCCAACACTATTGATCTTCCC
GCCGCCTTTATAGTAAATTTTCTTTGGACCATTCGGAGAATGTATAAGAAGATGATCGCC
ATGTTCATCATGTTTCATTTCTGCAAGATTACCAAATATGTGCATCAATCCAAAGCCGTC
ACCGTCCATAAACAGTCGAAAAGCTTGTTCTTGATTGTAAGCAGTGACTAAATGATTCTG
GTCTTCTGAAATAGAATAGATATAAGCCATTTTAAAGATGTCTGCTGTGGTTTTTCCTGA
TCGAGGAGTTCCCTCGTTGACTTCAAGAGTTACATTTTGAAAAGGGAATGTAATAGTTTC
CTGTTGTTTTTGCGTAAATACTAGCTCATCAATTTTACTCAAGGTCTCCGTTTCCTCCTT
TGGCAACATCTAATAGTTTATTAAGCAATGTAGTATCTTTTTCAGCGCCTTTAATAAGAG
CTGTGCGGGCCTGTATATTATCTGTTGATGCAATAATTTGATTAAGCTTAGCCTTGCGTT
CATCATGCTCATCAGCAATCGCAATAAATTGCTTAATCAACCCACTTAGTGTAGACATCG
CACGACTTTGTGCATTTAAAAAATTCGCCTGTTTGTCCCAAGCGAATTGATACTCATATT
TATCAGAACCACTATCTCCGAACCCCGCTTGTGTCTGGACTCTCGTTTCATCCTCAGCGT
TTTCCACCCACATAATTTTCTGTGCTCGAATAATAGCAGCGTATTGTATTTGTATCTGAT
TCCAAATAAGATCGGGTGCGCTCATTTCTTTCATGCTATTCATGATTTCAAGCGTTTCAT
CTGGCATGTACTTAGAATATAAGCCGTGTTTTAGCGCATTCTGGTTATTCTTAGGAGCTG
CGCCACCTTTGTTGCCAACTGCATGTTTATTGCCGTTAGATGCCCCTCCTCGTTCTTTTG
TGTGCACACCTTTTAATTCGGGTGCACCCCTATCACGATACCAGCCATGCCTTTTTTTCC
ACGACTTAACAGTGTTCAAAGTAACATTATATTTTTCTGCGATATCTTTGTATTTCATTC
CTGCATTATAATCTTGTTCAGCTAATTTATACTTTTCCATGCTGCATCAACCCCACCTCG
CTCCCATGTGTTTGTATCGTTAATTAATTATTATCCTTAATTGTGCCTACGATGATGCTT
AACGCTTCTAAATAATCACTCTTAGCTTGTTCAAAAGTCTTACCATTTAGCATAGCTAAC
CGCTCTATTTTCATGTAATGAATCTGGGCTAATGCAAAACTTTGTTCTTGTTCTGAACCA
GCAATATTTATTTTGAATTCCGGCTCTTTTCCTTTTACCTCAGTTATCCCCGCTTTTATA
ATGTCTCTCATGTAATTAACTCCTTCTTCGTTTTTTATTATATACTCGGCAAGGATTTGC
ACCTTGCATGAACTAATTAATTTGTTTTACAGGAGTTTTAAGCTAAGACATACGTTTCTT
AGCCACATTAGTTCTATCCTGTGCTTCGTCTACCTATTCCGCCACGAGTATGCGAGAAGT
GGAGCGCAGACTCAATATATGATTTATTTTTGTAATCATCTTCACTTCTCACTAATAACA
TTTTATCACCTTTTTTTGCTCAAAAAGTGCCAGAAAAGTGCCATTTTCAATTCAACACTT
CAATTCCTAAAGTAGTCGCCAACTCAATAACAGCCTTTCTTTTTTCACGTTTGTACTGTC
TCTCCTCGTAAGGAATATCAAGCATAATAGTTATATCTTGTAAGTTATGAATGAACTTCT
CAAACAGTATCTTTCTATGAATGTGCTCAAGTTGATTCAAAATAGCATCGTATTTTTTAA
CCGCTTCTTGTGCTGCATGAACGTTATCGACATTATGGATTGCAGCATCTTCTACTTTTG
AATGAAATTCATTACTGAAATTCGGTGGCGTTAATTTGTATGTTGTCGTCATTGTTGGCA
ATTTACGACTTCCTGCCATTACACGCAGCATTAAATAGTCTTTAAAGAACTTTCTTACTG
CTCTGACTGTCTGAATGTAGTTAATATCTTCAACTTGTGGTAGATTGAATAGTTGTCCCA
TAAAGTCGCCCCCATCACTTTATAAATTTTCGATAAACTCCCTTATTTTTTCAACCTTTT
CAGCTGTATCAATAAAAGATTCTTCACTAATTGCTTCAAATTCAATATTATAATTAGCGA
TTTCTACGTCCTTTCCGTCACAAATTGTTTCTCTTGTAAATACATTTAACTTTTCAATTT
GCATTTTCATCCTCCTAAAACATATTACTCCAAGCCCAAAATATCCCTTTAACTGCTAAG
CCTAGTACAAAAATCAATACTAGGACCCACAAAGTGTAAATTGTCAAAGCTCCTATAAAT
TTCGCTACTTTATCAATCATTCCAAATCTCCTTATTTTTTTGATATTCGTTCATGTCAAA
AATTTGATAGTATTCTTTTTTATTTCTTTGCGTGTAATTGAAAACTACTGCCTTCGAAAC
TTTGAAATGCTCTGCGATTGCGTAACACGTTAGTCCTGCATTACGTAAATCAGCGAATTC
ACGAATTGTAATTTCCGCCCATTTTTTCTTTTTCACGATGCGATCGAATGTTTTGGTCCA
ATAAGTTTTTTGCTTTTCTATTGTATTCTCGTTCATTAGTTGATTAAGTTCTTTTTGCAA
ATCCAGCAAGTCGTCAAGTTCTACATCGTTATTTGCTATATAACTAATTATCTCCCGCTG
CCTCGCTTTACTCTTCGTTATCTTCGTTATCTCCATTACCGCCATTTATCACACCTCCAC
AAACTGTCTTCCTTTCAGTTTCAAACACTTAATTGATTGCATATAACGCAGTTCGAAAAG
TTTTTGCTTGATTCGAAACTCTTTTGTTAACATGCCTTTGACGTCGATTAATTCCTCGTG
ACCATCACTGTAACGAACGAGAAAATCCGCTTTATATTTAATCGCTCGATACAGTTTTCC
GTTTTTTCGAAAAGAATCTTGTAAAATAAATTCTGGCTGTAAATCGAAACTAACTACTTC
GCCAGTCATTTTTAATAGTTTCAATTGCTGATAATATGCCGCTTCTGCTTTGCTATCGAA
CTTTATATTGTCAATAACTACTTTCTTCGCATTATATTTACTTCGCGTACTCGTTCGCCT
CGTTAATGACGAATGCGGTATACTTTGCCTCAATCTCTTCGTCCCCCATATTTTCGATTT
CGCTAATTTGGTAGTTTGTAACTTCTGCAATCGCATTAGCCATTTGACGGATGCTCATTG
ATCTATTCCTCAACTTTTTTATTGCAGTTTCTGCTGTCATTTTTTATTCACCCTTTCCCT
CAAAATGGCAAATCATCTTCATTGATATCAATCGGCTTACCTTCACTTGCAAATGAATCG
CTCTTCTGACTCGTATCCGCTCGATATGAGCTTGTTTGATTGTTATTTGAATAATTAGCC
TTGTTTTGATAATTATTCGATGTAGCGCCTTCTGCGTGGTTTCTAGGCTCTAAGAATTGA
ACTGACTCAGCAACTACTTCTGTAACGAAAACGCGTTTACCGTCGTTATCCTCATAATTT
CGAGTCTGTATTCGACCATCAACGCCCGCCATGCTTCCTTTCTTCAAGAAATTAGCTGCA
TTTTCCGCAGGTTTACGCCAAACAACACATTGAATAAAATCGGCTTCTCGTTCTCCATTC
TGATTAGTGAAAGCGCGATTTACAGCTAATGTAAAAGTCGCAACTGCTGCACCAGCTGGC
GTATATCGTAAATCAGGATCTTTCGTTAGTCGTCCTACAAGTACTACACGATTCATCATT
CGTTTTCCTCCCACTCGTCCCAGCTATAAGCTATTTTCTCCATAAACACGTCTGCATGTT
GATAACCTACTTCATAAACGGCTAACCAATCATCTAACGTTACAAGATTTATATCTAATG
ATCTTTGAGTGATTAATAAATCTTCTAACTCTTCTTTCGTCATGTCGTGATGCGTTTGCG
CTTCTACTACAGTTGATATTCGACAATATAATCCGTTTGGTTGTTTTGCTATTAGTCCTG
GCATTATCCCAAACTCCTTCCGCACATTGGACAGTAGTTGATAGATACGAACAAGTAATC
CACACCGTTAGACCCATAATAAGTAAAACTGAGGTCATTATCGTTATCAAGACTAACCTC
TGCATCATCCAGGTTACTCACTTCGACACGTTTGCTATCTTTAACATCCGCACAGAAATC
GCATTCTACGCTGACAATTCTGCCAATATTCTTCATTCCATTACCTCAAATCCATAACAT
TCATAGTCATCCTTAGTAATCTCAAACCATCCAACGATTTTACTTTTAGCGTTCGGCTCA
CTTTCTAGCAAAATTATTCCACAATCCTTCAACGCTTCTTTCAATTGTTTATCATCGAAC
TCATCACTAGCTGTTTGGGATTCATAACGCTTAAATTCAAACATTTCATCATAAAAATTT
TCAATGTGCCATTCTGCGCCTTCGACACGAAGATATCTTTCTTTTCCTGTTTCTAAATTT
CTAGCTCTTAAAATAGCTTTCATTCCGCCACCTCTTCACTACTAACTGAAAACACATGTG
GGTCGTCATATAAGGCGTTAATTGCAGACCGTAATTCGTTATCATCTTTTACCGTTCTTT
CATATGAATCAACAATAACTTCCCCCATGAAACGCTGCTTGTATGTTATTTTATATACTT
TATAATCTGTTTTTTTATCGTTCATTCCGCCACCTCCAACAAATCCGGATTTACTTCCAA
AATAGTTGATTCATGTACAGGCGGATACATCAAATCGCCGTCCACGATCAAATCATATTT
AGCTTCTCCACACTCGCACATGCCACAAAACATGATATGTCTTGTGTGCTTCTCTAATGC
TTCTCTTAAAGTCATTTACTATGCCTCCCACAATCCTAAATTTTCGTGCACATTACCGAT
AATTTCGATTTCATTTGTTTCAGATTGCAGAGTTATCGCAAAATGCCCTACATCCTCAAC
TAGCCACGCGCCATTCAAAAATACAACCTTGCCTTTGATTGAGCTCCAATCAAGACGATC
ATAAACACTAATATCGACTATATCCCCTTCAAAAATCTTCTTGCCGTTTTTGTCTTTTAA
ACCTGTGTATTGCATCAGCACGACATCATCAAAGTTGTACCAGTCGACGCACAGCGGGCA
ATTTGGGTCTCCGCAACCACTTACGCCTACAGACTCTGTTTCGTTAAAGCACAAATCCGT
AACAGGAAGCATTTTCTTAGTTTCTTTTACAAACACTCTAAATCCAATCGCTCTCATGCT
TCACCCTCCGCTTCCTCAACAGGAACAGCAAACTGCCAATAACGTTCGTCCATTCTTTTT
ATCTTCGATTCGGTCAACATAACTGCATCTGTTTTTGATTGTGACAAAGTATAGTCCATT
CTGTTTGTCACATAACCAAAATGCGGTAACTTCACATAATAAAGCGGTTCTTTCTCGACT
TCGTAGCCGTCAAGCCAAGCGCGGGCGAGTAGTTCTTGATTATCAGCTGATGAAATTAAC
CATTCGTACATTTCAGCAGACATATCAGAATCTTCATAGTCTAACAAACAAGCTAAATCG
TATTCTCTTTGTTTACAGTGTTTTATCCAGTCATCGGCAAATTGCGGTAATACTAGCTCC
GCCCCTTCCACTTTCACTAGATACTTTTGTAGCTTCGTAACTGTCACCGGAAATCCGTCA
ATCTGCACTTTGCACTTTTGCGTGTCGTTATAAACTTCTTCTACTGTCCCAACGCGCTTT
TCGCTTCTTAAAATGAGTTCTACTCTGTCACCTTCTCTAAATCTCATGCTCTCTCCTCCT
TCAAATTCAATATCCCCATTTCAAACAGCGTTTTGTAAATAGCCATTAATACATCTACCA
CGATGCTATTTCCGTATAATTTGTACAAAGTTGCATTCTTTTTGCCCGGTCGTGTCGGAT
ATTCTGCAAGTAGCTTCGCATGATCTTCATCTGAAAATCCCATTAACCTCGAAACTTCAA
ACTCGGTTAAGTACCTGTATAGATTCTCATCAAGCTTCACGATACCTGCATTTGGACACC
GATCTTGTCGCGTTGAAATCGTCCAGCAGTGCGTTTCTATGACATCCAGAAAACGATTAT
ACTTTGCGTTTTTCCGCTGCATGTTCAGGTCTTCAATTTTGGTTAGCATACTGGGTATTT
TTATTGTGTAAATATCATCAACATCAGTCTCTAGAAATTCGTTTATTGGGCGCATTGGCT
CTTTCTTTAACTTTGAAAAATCAAATTGTGGACCACTTAAAACCGATACAGTGTAAATGC
GTTCTCGCTTTTGCGGTATCCCAAAATCCATTGGATTCAACACTTCGTAACTATTCGTGT
AGCCCATCGCTTCCATTTGCGCCAAATAATCTTTAAATGCGTGAATCATATCGCGGTCAA
GCACGCCCTTAACGTTTTCCCACAAGACTACGCGAGGCTTCCACGCGCCCATATTTTGAA
TTATTTTAAGCGTTTCGAATAATAGTGAACTGCGCGTTTTATCTTCACTACCACCGCCCC
AACGATGCCCAGCACGAGAGAAATCTTGACAAGGCGAACCATGAATCAAAAGGTCTGGGC
GTAAGTTGTAACCCACAACTGACTGCGGTTGAATCGTTTTATCATATAAAGCGTTGTAGG
CGCGTACTGCTTTTTCGTCAATCTCAACGTAATCAATCGATTTATGTTCAATGCCTAGAT
TTATTAGCGCTTTTCGTGGAGCGCCTATACCACCGAATAATTCAAGTATTTTAAGAGCCT
TCACTATTTTTGCACCTCCTTCTGTTCCTCCGTAAGCCTTTGAGTAAGTGACAACACATA
TCTTCTTTCTACCGTCTCACATAAATTCAGACTGGCTCTATACTTAATTTCGTTAAACGT
CATGTTTGTAACTGCTTTCGCGTGATCGTAAATCGTTAAAGTTTTATCTTTGAACATTGC
CGGATTTCGCAAAATAAATCTATACATTTTTGTAATGTGATTATAGTGTCGAATTTCCGA
CGGCTTTCCGCCAAGCCTTGACACGTGCCAGTAATATTTTCCCAAGAGAAACATCCTTTC
TAATCAACTCTTAATGCTTAAACACAAAATCTCCCGCGAACATGTCAAGCGCAAATAATT
CTTGCTCATAATAATCTATTGCAATACTATCTGAGCTGTCTTCTACATTGAGATTTTCGA
GTCTTGATACTATACTTTGTCTAGCAATTCGAATTCCTTCTAATGAATCAAACGGGTTTT
TGATTGTAGCTTGATAACTAACTGCCATTTTTTACTCCTTCCTAGCCGCTAACTGTGCTT
TAATTTCCGCCACTTGCCTTTCCATCGCTTCTTTTTCTTCTTCCGACATCTCTGGCTTTT
TAGGCGCTTCTTGCTGGTCTTTGTCGAACCACTCTGGCAATATTTCTTGTTTAACTGGCT
TGTTGTATTTGTTGAACGGCTTGTTATATCTTTGCTCTAGCTCTATCTGTCGTTGTTTTT
CCGCTGCATCAACATCAGCTATTGTTTTAAATCCTCTGCTTTCCCAGTTTTTAAGAATCT
TATTAACGTAGGCGTAATTTCGTTTGTTAGCTCCTTGTTCTGATGTAACTTCTAAAGCCT
TCATGACAATTTCTCGATTACCTGCAAAATCATCTACCCAAGCAAATAGTTTTTCTAGTT
CGATTGGAAGCATCATTCCGAATCCATTTTGTTCCCAAAAATCCTTGAAATTTAAATCGC
TGTTGTTAATGTTGTTGTTATCTTTATTACATTCTTTAGTTCTTACATTCTTGTTAGTTG
TTAGCTGTTTGTTAGCTGTTTGTGAGTCGTTTGTTAGCTGTTTGTTAGTAACTGTGTTAG
TTTTGTTTTCTAACTCTTGATAAACTCCCCAATTAACTACGTTTATAAGGGTGCTAACCT
TCGTTGATTCCTTTGTTAGAAATCCGTAATTTTCAAATCTTTTTAACGCTGTTCTGACAT
TTTGCGATGAGATACCTTTTCCGCATTCTTCTGTAATTGATTTGATACTTGTGACGAATT
CACCCGGTTTTGCTTTGAAAGGTTTCCCTCTCCATTCCCACTCATTTTCCTTGTGATTTG
CCATCATTAACAAAGTCACAAGGATGGTTTTTTGCTCAGGTGTAGAGCTTTTCCAAATTG
GCTTTTCTTTTAAATCCCTATGCAGTTTAATCCACCCAAGTGACATAGCTTATTGCCTCC
TACTCAACTTGTTTTTGCGCTTCTATCTCTGTTTCTAATCTCTTGATTAGTGCCGAAGCT
TCACTTTTACTCATTGATTTAGTATCAGTCACTTTATAGCTCTCTAAAACAAATTTAGCA
TCATGTCCGAATGGTTCCCCGACAACTTTAGCCTTTGCAAATATAGCCTTTCTCTGTGCA
TCTGACGCTAAATGATTGTTTTGCGTTTGCTGTTTAGCTTGATTTTTATTACTTGGCTTT
GTATTTCCACTTGCGCTGTTACCGTCGTCATCTTCATCACTTGCAATCCCAAAAGCGGCG
GATAGTGTGTATCTGCGTGCGTATGTCAGAGCGCTTCCGGCTCCTTGTGCTGTGTTTTTA
TCAAGAGGCAACATAAACGGGTCGAACTCAACAAATTCACCACTAGCGTGCATTAAAATC
GTTTTTACACCCACTTTATTTTCTTCCGTTAACGGAATTTGGATATAAGATAATCCTAAT
TTGGGAGCGTGTTTTTTTACTGCGCTAATTACGCTCTCTAAAGGTACATATTTGCTTTTA
AAAAATGGATTATCCGCTGATTTAGCTGGTTGTTCGGCTTGCTCTTGAAATTTAGATAAT
GCTTTACTTATCTCAATAATTGACTCGCTTGTTTTCATATTCCTACCTCACTCTCAATGA
TTCAGTTTGTACTAACTCAGCCCCTGGTACTTCTCTGCCCTCTTTCAGAGCGCTTGTAAT
AGCTTTTTTATCCAATTTTTTGGGTTGTTCGACTAAAAACATGAATAACTTTTCTTCGTC
CTCTAAACGCAAGCTAGGAGGGTTCTTTTGAATGCTGATTGTAAATAAGGGGCTTTTAAT
TTTACGGATATCCACTTTTAACATTTCGCTTTCTAAATACTCTTTCATATTTTTTGCTTT
TGCTTCTAGCGCTTTTTTTCGCTTCGTTAATCTCTCTGCTTCCTTAGCCAATCCGTCAGC
CTCTGCATCCATGCTTTTTACCATCTTTATAATGTTTTCAGCCTTTTCTTTTATTGGTTC
TCTAATGCTGTCTAACGTATCTTGTAGTGTTTCTGTGTCCAAGTCCTCTGCCATTTCTAA
AACTTGGTTATATGCTTGAGTCAATTCGTATAATTTCATGCCTTTATTCCTTCTCTCTGC
TCGATTTTTTTAGCTAGCTTTTCATGTATATCAATTAATTCATCAAATAGTTTAGATCCT
TCTAAGTTAGTTGATTGCTTCTTTAGTAAGTTATAAAGCGGTGTTAATTCATCTTCATAA
TCATGTATCACGACTTTAAAGCCGTAATGGATCGTTTTAAAATTATCCATGTTATCCCTC
CATTGATTAAATTTTGGATTTAAGGTATAATTTCATTAAGGTAATATCTCAAATCCCGGA
CTCACACTGCTATGTGGGTCTTTTTTATTCTTCGTTTTCCGCCTCTTCTTCATTAGTACG
CTCTAATTCCTCTAAATATTCGTTATGCCAAATTTGGCTTATCCTTTCAAAACTGGACCA
ACAAGCATCAACAACCATCGGATTTTCAACCACGTTTATCACTTCCTCTCAGCCAGTAGC
CTGTTATCATTGACATTAGCGACACGAAAAACAATATAATAAATAAATCCATCAGCGCGT
GACCTCCTCATAGCCTTTAAGCTTCAGCTCTTCGATATAGTCTGTCATTTTTTCGCAACC
TGTTTCGTTTAACGGGATTTTCTGCTGAAATGCCGGATTAGCAATCATTTTTGTTTTACT
ATTTGTATGAATTTCGCTATCTCCGAAGTTTGTTGTCTTTCTGAAAACTCTTTCTGCCAT
TGTTGTAGCCTCCTAAATTAAAATTAGAATTAAAATCAAATTACATAAGTTTATTAACGC
TAATGCCGCCGCTATTATGACTAAGATGCTGAATAACATTTGACCTTTCATAGTGTGCGC
CTCGGTATAATAATTTCGCGTAAATGTCCATTTACAAGCTCTTTAGTGACTTCAAATTTT
TGATTAAATTTATCTGCTCTTTTTTTTCGTTCTTTTTGGTCCATATTTTCAAATCGGCCT
TTAACGATATTATTTAATTCCGCGAAATTAATATTTTTTGATTCATAACCCTCGTAGTTA
GCTGATACAAGTACTTTGTTCATTTTTCACAACTCCTTACTAATCCAGATTTTTGATAAT
ATTGATCACGTTTGTTCAAAACTTGTTGCAAGTCGATATTGAAAGTTTTTGCGATGCTTG
TATTTAGCGTTAATCCCGCTGCTATAACGTCTGTTATCTCCGAAATCGCTTTTTTTGCTG
CTTCTCGCTGATTCACATCACCTCTTTTCAAAGTGAATGACATAGCTTCTAAGCCTTGTT
TTAGCGCTTTTATTGATTCTGTTACTTCTGCTTCGAAACAAGCCGTTAACGTCATGTGAT
GCCCGTCTAGTCCGTCTAAAAGTGGCGGTATCATTCCATTACTGAATTCATGTGCGAATA
AATAGGTGCTTTGCGGTTCGTTATAGCTGTCTACTAACTGTTCTGCTTGCTCTAACGAAA
CTGTTCGTTTGCCTTTTACTTGGTTGCTTATCAGTGCTGGCGTTACATAACTGTCTATTG
CTAGCTCTTTTTGCGTACGAGTTTCTGCTAAAACTTGCATCGCATGACTTGCTGTTACTG
ATTTTTGAAACACAATATCTCAATCCCTCTTTTGTATATTTTTTTGCGACTAATTAACTA
ATTATTGTTATATACTGTTGTTAGTCGCTCCCCAGTGACTATAAGTTGTCTGTAAGCACC
GTTGTGGTAGGCGGTGCTTAGCTTAAAACTAAACCATGTTCTTCAAGTAATTTGTTTAAT
AGGTAAACTTGCCCTTTGCCGGTCACTCTCGGCGTGTATGTTGTCACCATTAATCCATTC
CTATCTGTATGAATATGCGTTTTTTGCTCGAATAATCCCAAGTTCATTGCCTTTTGCGAT
GGCTTGTTATAATAAGTCCCTTTATTTAGCAAATATCCGCTTCCTCTTAGCCATTCAAAA
AGCCTGTTTTGCCCAATATCTAAGCCATTTTGTTTAAGGATTGTCGCTAAGTCTTTTACT
AAAACTGTATTCTCGCTCGTTTGTACAGCATCTGCAAAAATCACTTTCGGTTTTTGTTCC
TCGATTTGCTTTAATGCTTCTTGCTTCTCTTGTTGCTCCTCAATCCACTTTTTAGCTCTA
GCGACTGGGTCATCTATCATGTAAGAAAATGCTGGATATTCAGTTGCTAATTTCCTCGCT
TGTTTTTCTACTTCAATGAAGTATTTTCTAATTGCTCGACCCATTTCGTTGTTTTGTACC
ATTGCTAATTCTTTAGCAGTGTCTAAAGTTAGTAAGTATTCTGTTCGAGGTCTGCCAAAT
GTACTTTCTCCCAAAATTGGGAAATAGTCTTCATCCTTTGAAAATCCGTAATTACTAAAC
TTATCGGTAATCCAAGTAGCAAATTTTTTACCGACTTGCAAGCTTTGATGTAGTTCCCGT
GCATTTACAAATTTCTCGCCTTTTTCATTTTCTAAAACTGGTAACATTTCATTTGCAATT
ACTTGTAAATTTGACATTTTGTTCTCCTTTCTGTTCGCCCTTTCACAGTGCTATAGTTTT
TGTGAAGGGAGGTGGAATTTGTGAAAAATCGCATGGATATAATGTTCAAAGGTATCTCTG
ATGACCAGCCCATTGCTCTAATGAGCGTTATAAGCATTACATCTTTTCCAGATAACAAAA
GTTTTGATTTAAATGATTTTTATTTAGAAGCCGATAAAACTTACAAAATCATTTATAAGG
GTGCAAACGAGTTAGAAAACGATTTATCGAAAGTTTTTCTAATGAACTCAAATGATGTCC
TTTACATTGAGTTCACTATTTAATAACTGTTTTCAATGATTCCGCTAAAGCCGACACCAT
GGCGGAATCTCCCTTATTGAGGGCTTCTTTAAAACTCGATTCAAAATTTTCCAAAATTAC
TAATTTACATTCAAGCCGTTTTTGTTTAATTGCTTCCATCATTTCAAAGTCCTTCATTTT
TTAACCTCCTATTCTTTTTGGAAAAGCTTCACTTCACCTTAATTTCTAACGAGTTTATAG
TCCTAGCCAATTCTTCAGCCAAAGAGTTGGCTTCGCTTAATCTCGTTCCTAACAAAGTAG
CGTTTTCTATGGAATCATCTACTCCATTTAGCTCTACTTCCATTTTGATAATTTTTAGCT
CTTGATCTTTTTCAAGTAAATCTAAAATGTTTTTTATAGTGTTGTACTTAACGAATAATC
TATTCTCTATTTCATTACCATTTTCTAAAATTGTTTCTAATTTAATAATTGCTTGTTTGA
TGTTATTCATTTTTCTTCCTCCTCTATTTGTTTTAAAAAAGCCTCTACTTCTAAACCATC
CACATCTATTCTTTCTGGATAGCATTCAATAATTAACTTTGGTCGTTTACCGCCTAGTAT
TTCTAAATGAACACCTGTTACAAATCGTCCTACTTTCCAGTCACCAAGTTGAATGGCATT
ATATGCAGACCCATCTTCTCTTTGACTAGTTTTGATTGACAAAGTTAACTCTTCGTTACT
CATTTTCTAGCCTCCCATTTCGTTTACTCTCCAATATGATTTTTAGTATTTTCCAGACCA
AAGCAGTCTTCGCATTTCTTCGCTGATTGTGAATGGATGATATTTGACTTGCACAATTGG
CAACGATCCTGCTTTTAAATCTAACTTCACTGCTGTAATTCCTTTTCCTAATTGCTTTCC
ATTAATTTCTAATAGTCCACTACAACAATTTCTATCTCCTTGCATCTCAATATTTAACGA
TTTCAAGTTTTCTGGTAGTATGTTTTTGGTTTTAAAAATCAAATCTTTTTCTTCACTTCT
TTTCTTACTCAAATATCTTATGTTCATTTTCTACCCTCCTATTTTCTTTTGCCCAAATCG
CCGTTAGTTTTTTCCGATAATCTACTAGCTAATGAATTAATTTCTGAATAAAGTTCCGGC
AAAATACTTAAATCGCTAAAATCTTCGCCAGTTATACTTAATTCAATGGTGAGTACTGAC
TCTTTTCTATTTCTCTTAGTTAGGAAAGAGTTTGTAAATGCAATTTTTTTCATTTTCTAG
CCTCCTATTTTGGTTACTCTCCAATCTGCTATAATTAGTTTGATTGGAGGTGATAATATG
AAAACAACAATTGCTAGTTTAAAATGCATACAATGTGAAAATAATTTTCCGTTAAACCTG
AATGTAAAGTCATCTCATATTACTTGTCCGTTCTGTCAAACGGAAGTAGCAAACGATCTG
ATTGAGCAAATATATGTTGCCGCCAACACTGTTGGGGAAGTCAACTATAATTTCAGAAAA
TATGCAGTTGAATATCAAAAACCTATTTTTGAATTGTCAGTTAAGGAAATGGAAGTAGTT
TTACCAATCGATAATGTTTAGCTATATCCTCAATTTGACAGGGTACTAGCTCATACTCAT
TCTCCAATTCCTCAAGCGCATTCATTACATCATCAAGTTTCTTTTTTCCGATTTGGGATG
TAATGAATTGCTCTTTATTTACAATATCTTCTAAACGATTTTTCATTTTCTAGCCTCCTA
TTTCGGTTAGTTTTTGTGTCGAATCGCGTACTTTTGGGTCAAAAAAAATTGTCCACTCAA
CATTTAACACTTCTGCAATACGCATAGCGTTTGCAACAGATGGATTTCTTCTGCCTTGTT
CTATAGAAGCGTATGTTGTACGTTCGACATTTGACAACTCTGCTAATTCTAGTTGAGTAA
GTCCTTTTTCTTCCCTTAAATTTTTAAGCCATGTTCTCAAAAGTATCACCTCTCTTCAAT
GTGTCATATTGCGTATTTTTACTATACTACGCTTTTTGACACATGTCAATATATAAATAC
TCTTTTTGACACATTTTTTTGATAATAGCTTAAACTACGCTAAATGTGTAGTATAATTAT
AAAACGAGGTGAGACAATGTTCGGAGATAATTTGTTGAAATTAAGAAAACAAAAGAAACT
TACTCAAAGCGAAATAGCTGAGATACTTGGTGTTGCTAGAACTACCTATTCTTCATATGA
ACAAAACAGAAGAATGCCTGACGCTGAAATACAAATTAAAATTGCTGATTATTTCGATGT
ATCATTAGATTTCTTACATGATCGTGGAGAATTCGACAACAGCGACTTATTAGCTGCACA
TATTGACGATAACTTAACAAAAGAAGAACGAATAGAGATAGAAAAATATTTAAAATTTAT
CAGATCACAAAAAGAGTAGTTGCCTAAAAATTAACATTAGGAGGCTAATTGATGAATAAA
ACAAGTTATGAATTAAAGAAAGAGTTTCCAGAATTGAATTTCGTTATTAATAACAACTTA
CCAACAAAACTTTTCGGACTTATACAGAATAAAGTAGTACATTTGCATCCATCGTTAACA
GAAAGTGAGCTTAGATGTACTATTATAGAAGAGGCAATGCATTGGAAATACACCGTTGGG
GATATAACAAATTTTAATAACATCGATAATATTAAACAAGAAAAATTCGCTCGTCGTAAA
TCTCATGAATACTTAGTAAATTTACAAACACTTGCATTATGCTACGATCTTGGCTACAGA
ACATATTATGAAGCTGCTACTTTTTTAAATGTTACTGAAAAATTTTTGATTGAAGTAGTA
GAGAATTATAGAGAAAAATATGGACTAATGTATAATAATGGTAATTATATTATACATTTT
GGCTCTACCATTCAAGTTTTCCAGGAGGATAACTCTTTTTATCCTTATGATTATGGGTGC
TAATAAATTTTGACGAGGTGAACATATGTATTGCCCTAAATGCGGACATGCACTAGACAA
TCACGAAAATCAATGTCCTAACTGTCTAACACCAATCATTTATCAAAGCAACAACAATGT
AAAAACACAAAAAGCCGGCGAAATTATGGAAGAATCTGGTAAATTAATGTCAGGATGTGG
TTGTTTAATGACATTGTTGATAACTATTCCTGTCATAGTAATTTTAATAATTATGTTTTT
ATAAAAAGGAGATAACGGGATGAGTAAGTATAGTTACTTGTTAAAAAAATGGTGGTTTTG
GGCTCTTGCTATATTATTTTTAGTTATTTTATTTTACAGCTTTTGGGTAATAATATACTT
GGTGGCACTAGCTTCCTTAATATTCGGGATAGTAAAAGTTGTTAAAAATGAAAACAGACG
AAAATACACAATAATATTGACTATATCCGCTATATTTCTAATCACCTTTTCACTAATAAG
AGTTGTACAGATGTATAACTATGTTATTAATAATCCAGAAGAAACTACAGCAAATGAGCA
AAAAAAGAATACTGTCCAAGATGAGCAAACGGAAAAACCCGCTCAAGAAGACGCTGCCGA
GGACGAGCAAGAAGAAGAACCTGCTCAAGATGATGTATCTACACCCTCTAAAATTACATC
AGATAGTATAGAGTTATTTAATGAGTCAATTGATCGCTTGATTTCTGATTCGAGCGGGGT
ACTAATAAAAGTGGTTCCATTTGAAAATGAATATGATATGTTAATTGCGTACGTATCTCA
AGATTTAAAATATCAAGATGAAGCAACTAAACAAAAAAATGTTGATTATTTAGGAAGCGA
AATACAGCAACGTGCTCTAGGTACGCTCTTTGGCGGAGATAACAATCAGAAGCCTATGGT
TGAGCTAAGATATGAGGACGAGACAAAGATGGCTGGAAGTAGTGCTTTTGATAAAACTAA
TATGAAGCTCAAAGGAAAATAAAATATAAAGGGAGAACGAGAGAATGACTATACCAAAAA
AGGTAGTATATATTGTTGGATCGCTTATTTTAGTTTTAATTATAGCTGGCGCATCTTTTT
TTATTTATAATCAGGTGCAAATAAAGAAAGAGCATGATGCGAAAATAGCTGCCGCTAAGA
AAGAAAAAGAGGATAAACAAAAAAAGAAAATAATATTTAAAGATACTATTAAATCATTTA
AGGATGACTCTACTTCTCTTGCTTCTGATGCGGAAACAATTGGAAATAAATACTATAATG
TATGGAGTGACACAATCTATAATGAAAGTGTCAAAATAGATGGTAAAACCTACACAGATT
TCAACAAAGCTCTACAGGCGCAAAATACAAAAAATATATTTGATGGCACTGAATCTAATT
TAGAAACTAGCATAGATACAGTGAAAGACGAATATAATGATCTTAAAAATAATGTGACAT
CAGAAACCGAAAGCGAGTTTAATGAAGTAGATTCTTACTATAAATCACTTATGAAGTTTG
TTAATTTAGCCAAAGAACCTTCTGGGAATTTTAATACCTTCTCAGATAATTACAATGATG
CTAAAACTAATTATATAGAGCAAATGAACAATTTAGGATATGGGGAATAAAGGAGATACA
ATATGTCTATTATAAAAAAATGGTGGTTTTGGTTAATTTGTTTATTGATTATTATCGGAA
TTGGATTTACAGTATGGTACACACAGGTTTATACATCTGAATGGGGTAAGGGATTATCAA
AAGAAGAAAAAGCAGTTTTTGAATACGCTAAAGAAACAAGTAACAAATCTTTTGATATAT
CATCGATCGATAATAAAGAGCTAGACAAACTATATTCCTTATTAATGGATAGTGGAACAT
ACAATAAAACTATAATATTAGATCAAAATAATCTAAAAAAATACTCTAACAAAGCATATG
ACCTCGCCAGCAAACTTGCGTACGTTCAAAAAGACTTTGATTTATATAAAAAAGAGCTTA
ATAAGAAAAGAAATTTAAACTCTAAAGCAAAAGAAATGATGCCTTATGGTTTAAAAAACA
TATAACTAAAGAAAGCCTCCGGGCTTTTCTTTTTACCAAAAAAAGAACGTATGTGCGAAA
GGAGAACGGAAATGAAGGCAGCTATTTATATACGCGTATCTACTCAAGAACAAATAGAGA
ATTACTCTATACAAGCTCAAACTGAAAAGCTAACAGCCTTGTGCCGCTCGAAGGACTGGG
ACGTGTACGATACGTTTATTGACGGTGGATACAGCGGTTCAAACATGAATCGCCCGGCTT
TAAATGAAATGTTAAGTAAATTACATGAAATAGATGCAGTTGTTGTTTATAGACTTGATC
GCCTCTCCCGCTCGCAAAGGGATACTATTACACTCATTGAAGAATACTTTTTAAAAAACA
ATGTAGAATTTGTTAGCTTATCGGAAACGTTAGATACTTCAAGCCCGTTCGGACGTGCGA
TGATTGGTATACTATCAGTATTTGCACAATTGGAGCGTGAAACTATCCGCGACAGGATGG
TCATGGGGAAAATAAAACGCGTTGAATCTGGACTTCCGCTTACGACAGCAAAAGGGCGCA
CATATGGCTATGATGTAGTTGATACGAAGTTATACATTAACGAGGAAGAAGCACAACATT
TACAATTGATATATGATATTTTCGAAGAAGAGAAAAGTATTACTTTTTTACAAAAAAGGC
TTAAAAAATTGGGTTTCAAAGTAAAATCATATAGTAGCTATAATAAATGGCTAATGAACG
ATCTGTATATTGGTTATGTATCGTATTCTGATAAGGTGCATGCTAAAGGTATTCACGAAC
CTATAATCTCTGAGGACCAATTTTACAGGGTTCAAGAAATATTTTCTCGCATGGGTAAGA
ACCCGAACATGAATAAAGAATCATCATCACTATTGAATAATTTGATAGTTTGCGAAAAGT
GCGGATTGGGCTATGTGCATCGCGCGAAAGATACAGTATCGCGAGGAAAAAAATATCATT
ATCGTTACTATAGCTGTAAAACTTACAAACATACGCACGAGTTAGAAAAATGTGGAAATA
AAATTTGGAGAGCGGATAAATTAGAAGAAATCATAATAAGCCGCGTGAAAAATTATAGCT
TTGCAACTAGAAATTTAGATAAAGAAGATGAATTAGATAGTATAACTGAAAAGCTTAAAA
CAGAACATTCAAAGAAAAAAAGGTTATTCGATTTATATATAAACGGCTCTTATGAAGTTG
CTGAACTGGATAAAATGATGGCGGATATAGATGCGCAAATTAATTACTATGACTCGCAAA
TAGAAGCGAACAAGGAATTGAAGAGAAACAAGAAAGTGCAGGAATCATTAGCAGAATTAG
CCACTGTAGATTTCGACTCGTTAGAATTCAGAGAAAAGCAAATATATCTTAAATCAATAA
TCAATAAAATCTACATTGATGGAGAACAAGTCACTATTGAATGGATTTAGCGGCTTGTTT
TTTTACGTTGTTTAGTACCTCAATTTCTCTCTCTGGACGCAAAGAGGGAACTAAACACTT
AATTGGTGTTACCCATAAGCCACCCATTATCATTGACCCAGTCACTTCTACTTATGTATT
TCCAACTGTAGCACCTAGTTCAACAGAATGTATTTGGATTTTCCCACAACATATTAAAGA
TTATCATGCAATTGGATTTAACCACACTTTAATAACATTTTCTAATATGGAAACCTTTGA
GATTGATATGTCTTTAGCATCTTTTAATAATCAGATTGCTAGAACCTCCATGTTACATAT
GAAATTTTCTCAAAAAATGCGTATAATGGAGAGTAATTTTCCTTCAATGAATAGGTTTTT
CCCACCAACCACTCTTGCTGCTGAACCTAGACGTTATTACAGCACCATGCTTCCAAATAA
CGAAGATCCTAATGAGCCTCAAGATCCTGAGCAGTAACTTTAAAACCAAATAAAAGCCAG
TTACATAATAGTAGCTGGCTTCTCCTTAAAATTATTTTTTATTTTCAATCGCATCTGCAA
TTCGTTTTAACATTAATAACTCATCCTCTGAGTATGTATAAGGTAATTCTAAATACCATT
TCTCGAGTTCAGGATTTCCAATTAAAGGAAAGGCGTTTACCGAATTCTTTTCTCGCAAAC
CAGCTACATCATCTAATAAAAAATCGGTTGTTGTTCCAAGAATTTCTGCTAATTTAGCCA
AAATAAAAATTGGCGGTCGGTGGTTATCATTTTCATACTTGCTTATTGTGGATGCAGTTG
TCCCGATTTTCGCAGCCAGTTGTTTTTGTGTTAACCTATTTTTCTTTCTTAAATGAATTA
ATTTTTCTCCAAATTCCAATACGCCCAC


>5	 A189_scaffold_5:43599-58008
ATGCTGAAAATAAATACGACCACATTTAATCCGCAAATTTTGTATATCGCGAATTGTTAT
ACGAATGAGGTGCGCGTAGGTGAAAATCACCATCATGATTTTTTGGAGATCTCGATTATT
TGTGAGGGAAACGTTATTTATGATATTGAAGGCGAGCGAGTCAAGCTAGGAAAAGGCGAT
ATGCTGATTTTTAATCCTGGTGTGAATCATTACGATATAACCGAACCAGGTATGACGAAT
GCGCAACTCCATATAGGTTTTCGGAACTTTGCACTGGAAGGATACACGCGAAATACGTTC
CCGTTTAAAAAGGCCTTTTTACGAAAAAAAGAAGAAGAATCTGCCATTTTATCTATTTCT
AAACAAATTATAGAAGAAAAAGACGCAGAAAAACCAGGATATGACTTGATTTTAAAGGCT
TTCGTCATGCAATTAATTATCCATGTTTTACGCGAAGCCACCCCAGAACAACTTGAAAAT
AACGGCGTCAAATTATCTACCGACGAGCAGCAAAAACAGATACTTGTAAACGAAATTATT
CATTATATGGAAAAACACCATACAGAAGACGTCTCGCTCTCAACGCTTTCGCAAACGATG
TACATTAGCCCCGCCTATATCTCCAAAGTATTTAAAGAAGAAACCGGGGAATCACCAATT
AACTACTTAATCAAAATTCGTCTTACTCGTGCAGAAGAATTACTCAAGAATAAAGACGTT
ACCGTAAAACAGGCCGCAAATATGGTCGGATATAATGATGCTTATTATTTTAGCAAGCTT
TTCAAGAAATATTACGGGTTTCCACCATCAGAAAACTGGCGCAAATCGAGTTAGAATTCC
AAAATAAGACAGAGAGAAGGAAGACTGGATGGAATATAAAAAAGCTTTAGCGTTTATAAA
ATCAAATAGCATTCTAGAACAAGAAGAAGGAACAGAAGTTATTTTTAAACAGGCACAAGA
AACAGTTCGAGGGAATTTGGATCCTTTTTTATTAAAAGACCTGAAACAACATCTTGGCGG
TACGAATGATGCGATAAAAGAAGCGCCGCAAGAAATCCAAATGCCAGATTTTTCTAATTT
GGAAATAGCAACGGCAGCTGCACTACAAATGCGAGCAACGATGGGAAGTCCGAATATTGA
TTTATCAAACGGTGTAACTACGGAATATCGGGTTGTTGAAGGGGACTATGGCGATATTCC
GGTACGAATTTATCGTCACGAAGAAGCGACCAAACCAGTTCCCGCATTCATTTTTTATCA
TGGTGGTGGCTTTGTTGGTGGAACGCCGGCTGTTGTGGAGAACTTTTGTAAAGGTATTGC
GGAAAAGTTACCGGCAGTTGTTATTAATGTGGACTATCATTTAGCTCCCGAATTCCCGGC
ACCAGCAGCTCCAAAAGATTGTTACAGGGCGCTTGAATGGGTAGTGGAACAAAGCGACGA
ACTCGGTATCGACGCTTCGAAAATAGGTGTTTCTGGAGATAGCGCGGGTGGAACTTTAGC
AGCAGCGGTGAGTTATATGGATTATGAAGCAGAGACGAATTATGTAGGATTTCAAGCTTT
ACTTTACCCAGCGCTAACGTTAGTAGATGAAGATAATGATAAGTACCAGTGGGATATTTC
CAAGTTTGGGGCATCAGAAGAGACACTTCCGCTCGTTGCGCCAGGTATCATTGGAATGAA
CAGCTCTGGCGAATTACTGCGGACAGCCTATGTTAGAGACGAAAATCCCGCATCGCCAAT
TTATTCTCCACTATCGGCTGTAGATAAAAGTATTTATCCGCCTACACTTATAGCCAGTGC
GGAGTTTGATGCGTTACGAGCTTTTGCAGATATTTTTGCTAAAGAACTGCGCGCAAGTGG
TATACAAACAAAAGCAATCGTTTACCAAGGAATGTGTCATGCTTTCATTGATAAATACGG
GATTTTCCCTCAAGCGGAAGACGTGGCAGATGAAATTGTTCAAATGATGAAAGAAATATT
TTAAAGAATAATTTGCAGGCATTTTCCGGAATGCCTGTTTGTTTTTGGACTAAATTTTGC
GATTAGTACTAAAAATGTATTAGAATAGAGAAGAGAAATGAGAAAGGATGATGGGACTCA
TGAAATTTCAGCTTTTTATTCAACCAAAATTAGATGTTCTTCAGGGAAATATTGTCGAAT
ATGAAATACTTTTACGTGATGATAGTGCAGTTCCTAGATTTCCTCTATCAGAATTAGAAG
CTGTACTCGCGGACGAAGAACTGTATTTAGCTTTTTCCGAGTGGTTTAGCGAGGCGTTCT
TAGACGTTTTAAAGAAATATCCAAATGATCGATTTGCCATAAATATTGCGCCACAACAGC
TTTTTTACATAGAAACACTCCACTGGCTAGACAAATTAAAAAGCGAGAGTCATCGTATAA
CTGTAGAAATGACCGAAGATATTTTCGATGTACCCGGGCATAAACGCCACCTTAATGCGA
ACGATAAAAACGCATTTATTCTAAATAAAATTAAAGTGATTCACGGTCTCGGCTACCATA
TCGCCATAGATGATGTTAGTTGCGGATTGAACAGCCTAGAGCGAGTGATGAGCTACCTAC
CTTACATAATAGAGATTAAATTCTCCCTCATTCATTTCAAAAATATACCATTAGAAGATT
TGCTACTATTTATTAAAGCTTGGGCAAATTTTGCTCAGAAAAATAAGCTCGATTTTGTTG
TTGAGGGAATTGAAACGAAAGAAACCATGACTCTACTAGAAAGTCATGGCGTCTCGATTT
TTCAAGGTTATCTCGTTAATAAGCCGTTTCCGGTTTGAAAACTATCTATTTGATTGAGTA
GATTCTCGTGCGAGCTAATGGTGATGGGCTTTTTGGAAAGCAGTAGTCCGCTTTCCCGTA
GCTCTTCTAACACTTCAGTTACTCTAGCTCGACTCGAACGACAATAATCAGCTAAGAAAG
TTTGCGTGACATAGACTGGAAGCTCAATTGCCCCCTCTGTTTGATGCAAATGAAGTAACT
CAATAATTTCCACCAAAATACGCGTTACTTTGACTATGGGTGCTTGATTAATATTCTTGT
AATTTTTTGATGTAAATAAATATCTGACAATAACTTCATCAAGTATAAGATGGAAAAATT
GTGGGTTTGCATATAAATAATTGAGAAGAAACTCGCGGTCAATAAATAGAACGGTACCAT
TTTCTAATGCGCGAACACGATATTCAGTAAGTTCAGGTGCTGTTTTAGTTTCGAGTAAAC
TTTCCATTCCAAAAAGCGAGTGTTGACCAATCAACGCATTTATCATCCAGCGACCTTCAT
TTGTAGGACCTTCTAAAACAGCCGTTCCCTCTAAAATAGCACCTATTTGCGGCGTCTTTT
CTTCGTAATCTCTATATGAATGAATAATTTCGCCTTTTTTAAAAGAAATCTTATTTGAAT
AATCACTAGAAAAAATATCTGAAAAATCTATCGTGTGAAACATTATCAAAACTCCTATAC
TAAGGTAAAATTGGTATTTACCATATTACTTTACTGCTATTTGTGTTAAAAAGATACCGA
ATAAAAATCGTGTTCACAATTTAGACATGAAAAAGTCACTCTTTAGCAACAAATTTAGTG
GTTTTATCAATAAAAACTTACTTTTTCTTCCCTGGAGAGAAATTCAACTAAAAAAAGACC
CTCCATAGATAGGAGAGTCTTTCAAAACTTCTTGTAAACATCAATGGAATTGCCAAAATT
AATGAAATATCCACCATAATCATACATCGGACCATATTTTTCTGCGTAATGAGTAACTGT
ATGGCGCAAAAATTCTTCTGTTACCTCTAAAAACTCCGCTACTTCAAAATATTCTCGTAA
GCCTAGATAAAAACAAGCAATGATGTCATCAAGCGGTATTAGTTCCTCATAACCTTTACG
ACGAGCAAAAATTTCTTGTTTTTTATCCATAATTGTTTCCTGTTTAGTGATGTTACCTAC
AGTGTATTTGTAATGCATCAATTCTTCTACTAAAACACAGCCTTTTTCAATGGAAGATTG
ATCCTTACTAATAAAAATCGTCCCATTTAAATAAAGACCTGGCAATTTGTAAGGCATTTT
TTCTTCTCTGATTGTTACCTCATCTTGGTATTTATTTACCAATTTTTCGTACAATAAAAT
CACATCCCGCGATGGAGTTTTTTCTTCATCTCTATATAAGCTAAAATATCCCGCATTTCT
TCCTCGGTTACGTCATCATCAATATGGGCTGCAATTGTTACCAAGCGTTCATCAACAGGT
GGTAAATTTCTTTCAGGAAAAAAGTCATCTAATCGTTTGTTGAAAATTTTTGCAAGTTCA
AATAAAACGTCTTGATTTGCTTTTCGATCACCATTTTCATAACGGCTAATAGTTTGGCGA
GTTGTATGAAGCTTTTCTGCTAATGCTTCTTGATTTAAGCCTCGTTCCTCGCGATATTGT
TTTATTTTATTTCCTACAAATTTATTTAACTCCATAATAATTGCCCTCCACATGTTTATG
GCTTCAGTATAGCACTTTTAGCACCAAAACGGAACTTTTTCGAACATATTTGTCGGATAA
AGTTTACCAGTAACCAAAATGGTGCTATAATATTTGTAGAGCTAGAAAATAAATGCGGCT
GATTTTGCGCCAATAGCACCGAATTGGTGACAATGTTGCTATATTAATTTATGAGATGGA
AGTGGGAATGGATGGATAGAAAACTTTTAAAAGAAAAGCAAATCCAACTAATTTTTCAAC
TAGAACAAGAAGAAAATCGATTTATTCGAAAGCGTTTAATAGAAGAGTTGGAGTTTTTTG
AAGCGCTTGGGGACAGAGAAAAAGGACTGTTAACGGCGGAGCAAAAGTTGCTTATTTTAA
CACCAAGTGAGTACCGAGAATATAAACGAACTAAATCAGATGTGCAAATTAGTAGGTTAA
TTGGAGTATCGAGATCGTCTCTTGCGGAATGGAAGCGAAAAAAAGGTTTAAATAGAAAAA
AGCCGCAACCGGTTCAGCAGGAAATGATTGATGTATTAGCTTTTCATTTAGATAAAACAA
AAGACGAAATTGGCGCTTTACCTGCTTCGGCGATTGAATGTCAGTATGAGGCTTTTGTGA
TTAATGAAGCGCACAATTAAGGAGTGATAACATGCAGGTTTTAGTGTTACCAGAAAATAA
GGATATCAATTATATAAAAACGGTCCAAGAAGTAAAGCGATTTTTTGCGGATCTTGAGCG
GTTTCGGATGATTACGGGGTTATCAAAAAAGCCACACTTACTTAGAAATGGTTTTCTGGA
AGAGCCGCAGTTTGAGCCGGTAGCATTTTCTGCTAGATATAATAAAGAGGTCATTTTGGA
AGCGCGATGGTTGGTAGAGAAATATACTGAAATGTTAAATCAGATGGATGATTTATATCG
CACTATTTTGATGGAATGTTACGTGGAACGAAAACAAGATGTGGCGGTAATGATGGATTT
ACCGTACGAAATTGCCCAGTTTAAACGGATAAAAAAACGAGCAGTATTAGAAATCGCAAC
GCTAATGGGAATTTTAGTAAGGAAATGATGATACTTTCGTGATATTTTGAAACGTCATTT
TACGATTAATATAGAAGTAAGCTAATTGTCCAGTAAGCGGATGACAATAAAAGCTGCATC
AGAATGAAGGTGCACCGATTTTCTGATAATACAAGAGGTTGTACAAGAAATTTGTTTTTA
TGATTGGATTTTTCATCCGTTGACATAAACAAATATTCTATTTTGGAAAGTAAAGTTCGG
AGGAATAAATTATCAAATGTGGTCTCGACCGAATTTTACTTTCTGTTTTTAAAGGAGTGA
ACGCTTGGTGAAGAGTTTAAGCTTCATGAGAGTTTTGGAAGCAGTGAGAACAATGCTCCA
GGAAAAAGGCGGACTAGATGTTTCTATTGTAATGCGTGACCAAGTGGAAATGCCTACAAC
GATGATCGAGATGATTGATCAAGAGGAAGAAGAAAGCCAAACTGCCTGGAAAGAAAAATA
CCGTTTTGCAATCCATCATTATACAAATGAAACGGACTTAGCGGGAGTCGAAATGATAGA
TACGCTTATCCAAACAGGGTTCACTTTGCCTGAAGGATACAAATTAATCGCTGTTCGACA
TTACGGAAAACAAAATTTAGTCAAAGAAAATACGTTAATTCACGCAAAAACCAGTTTTGA
AGTAAGTATTTGTCGTGAATTAAAAGTAAAAATTTAGGGGGAAATATTAATGGCATTTGA
AGAGAATTTATATTGTGATTATACACCGGGAGCTGCTAAAGCGGTCGCGGGGAAAGATGT
AATTTTAGCAGTTTTTAACGCAGCGGGGGATAAGCTATTAGCGGTTGCGGGGCAACAAGG
TCTAACTGTAAACCGTTCTAAAGATAGCATTGAAATTACATCTAAAGATACAGTTGGCGG
ATGGAAATCCAAAATTGGCGGTATGAAAGAATGGTCAATTGAAAATGACGGATTATATGT
CGCTGATGCAGAGTCTCACAAAGAATTGGCGAAATATTTCGAAAGTGATAGCCCGGTTTG
CGTGAAAATCATTAATCAAGCATCTAAAAAAGGTCTTTTCGGTGGTTTGGCAATTGTAGC
TGACTATAGTTTTGAAGCACCTTTTGATGAAGCGATGACTTACTCTGTAAAACTAGACGG
AATGGGTGCGCTTGTTGATTTAACGATTACTGAGGGCGGAGATCAAATGCCCGGCGAAAC
ACCTGTAGCACCAGCAGAATAAAATAGAGAGCCACTGAAATAAGTGGCTTTCCCTTAGGA
GGAAAATAAATGTTTGAAGTGAATGATACAACTTATATTTTACGATTTAATAAACAAAAA
GTTAAAACGGTGGAATTAACATCAGGGATTAGTTTAGTTGCAGCTTTGACTGCGAATAAA
GGGATTTTGAGCTACCAAGTGATTGAAACGCTATTTGTTTCAGGACTTGTGGAAGAAAAA
GGCTTAGTACCTGTAAAACAAAAAGAAGCTTTGGAGATTTTCGACAAATTAGTAGAAGAA
CAAGGCTTAATTTCGCTTAATGTAGCTGTTATTGAGAAATTGCAAGAGGATATGGGTTTT
TTGTTCCGTTAAAACAGATTGAATTTGAGTATTTTGGTGCTGAGGACGAAGAAGTGGATA
GTGAAATGAACCATGATTTTGATTTGGAAAAACAATTCGCTTTTTTTGTAGTTAATTTTC
AGATGTCCAAGCATGATTTTGAAGAACTTACTGAAGTGGAGAAAAATTTCATCATGAAAG
AATGGGAAAACAAGGTGATTTTTGAATCTACTATGCTTCGAAATGCAGTTTTAAATGCGG
AACAAAATCTCAATCGAAAACGAAATTCACGTTTTATCGACTTGCATAAAAAACGTCAGA
AGAAAGCCGATGTTAATTATACAGTAAATGCACTTCAAGCAATTTCCGATAATGAAGCGA
AGGAAGGTAAAGCGTGGATTGATCGGATTTATGGTGCAAATGGGTTACGAAGACCTAAGA
ATAAAGAAGAAAGGGGGAAAGTGAATGGCGGATTCTAAAAGTTTTACATTTGAACTGAAC
GAGAGCGTTTTAACAGCGCAAGTTGGCAGGCTAGATGAGATGGCGATGGTTGTAGAGCGG
CGGTTTTCAGAGCTCAAAATGACTATTGAAGATGTTGGAAATGCTGATCCAGGTTCGAAA
ATTTCCGAATCTTTAGGTGGGCTGCAGTCTGGGCTTGGCACGATTAGTTCGGCGTTTGGA
CAACTGGGTTCTAGTAGTGAGGCGATTACATCCGGATTCGGTACTGCGGTTGGTTCTGTT
GGTGGAATCACGGATGCGTTTAAAAATCTAGGTTCAAGTGTGCAAAATGGTACGTTATTT
TCAAGCTTGGCAACCGGGATTGGTGGCATGAGTACAATGCTTGGTGGAGTATCTGGCGGC
GTTCAAGGAATTACAAATCTAGCTAGTGGATTTATGGAATTGAAGAAGCATCTAGGCGGT
TTGATGTCATCTATTGGTGGCGTTGGTGGAATTATGGGTAAACTGACCTCTCCAATGGGG
TTAGTAATTATCGGGATTGTAGCGTTAGTAGCTGCATTTGCGTATTTGATGACGACGAAT
GAATCATTCCGAAATACGGTGATGTCAGTTGTAACACAGGTTGCGCAACTGTTCGGTCAA
CTTGTCGCCAGTTTAATGCCGATTATCATGCAAATTGTTACTGCGGTTATGCAAATTGGT
GCCGCGTTAATGCCGATGGTTATGCAATTTATTAGCTTTTTTGCGCAATTGTTAGCCCAA
TTAATGCCGTTTATTAATATGCTGATTTCCATGCTTATGCCTGTTATTATGCAGATTGTT
CAAGTTGTTATGTCACTTGTTTCGGCACTATTACCGAGCATCATGACAGTGATTCAAGGC
ATTATGAGCGTTATTCAATTTTTAATTCCGATAATCATGCAAATTGCGACGGTGGTTGTA
CAAATTGTTGTAACGATTATTTCTTATATAAGTAAAATTATGCCGATTGTTATGACGATT
ATTGGCGTTATTGTTTCGATTATCACAACGATTATTAGTTACGTCGTTATTATTGCGACG
ACGATTGCTAGTGTTATTGGGAAAATTATTAGCTTTATTGCGAGTGTTATTACGGCGGTT
ATCGGGATTGTGCAACCAATTATTGGCTTTATTACTAATATCTTTACGACTATCGTGACG
ATTATTGGTGCAGCTTTCCAAATGGTATTTACTGTTGCATCCAAAATCTGGAATGCCATT
ATGACGACGATTTCCGGAATTATTGAAGGAATCAAAGCAGTCATCACAGGTATTTCTACT
ACGGTTTCATCAGTGTTTAACGGAGTGAAGCGCATTATTACAGGTGTTTTTGACGGAATC
AAAAGTGCTTGGGGTGGTTTAACTGATTTTGTAGGAAATATTTTCGATGGTGTTTCAAGT
GCAATTCAAACCGTGGTAGATAATGTCAAAGGTTTTGTAAACGTCGTAATTCGAGGGATT
AATGGAGCCATTGGTTTAATTAATAAGATTCCAGGCGTTGAAATCGGCAAAATACCACAA
TTAATTTCCGGTACAACAAGTTTCCAAGGTGGCTTTGCTCGAATGAATGAAGGCGGCCGA
GGCGAAATGGTGGTTTTACCGTCGGGTTCGCAAGTAATTCCGCACGATGCAACGATGAAA
TACGCAAGGGAAAGTGCGCGCGGAAATAAATCAATGCTTTACACGAGTCAAGGCGCTGAT
TTGGCTAGAGTTGAAAATCTTCTCGAGCGCTTACTACAAAAAAATCCTGTAATCAAAATG
GATGACAAAGTGGTAGCCGAGGTAGTTAGCCGTAACCAAGCTAACTCATTTGATCAGTAC
AATTACACAATGGGAGGTGCAGCTTATTCATGAGCGACTTGTTTTTAGAATTAAATGGAA
AAGTGCATTCGCTTAGTGAGACATTTCCAGGTCTTTCTGTACAAGAAGTTTCGAGACAAA
GTCCCCAGTTAAGCATGGAAATTGCTGAAATCGCTGGGACTGATGGGGTTATCCCGGGAA
TGACCCAATTTAAACCGTTTATCTTTTCAGCAAAATGTAATTTGCAAGCACTTGATATTC
CAGATTATCATTTGGCAGTCAGAGAAATTTATGAATTTTTATTCCAGCGCGATAGTTATT
ATATTTGGAGCGATCAAATGCCAGGAATTCGGTATGAGGTGCATCCTAAACCAGTTGATT
TTAGTCGAGAATCGGATCGTGTTGGTTTACTCACTATAGAATTTGATGTATTTAAAGGCT
ATGCGGAGTCACGTGGCACGAGCCTTGACCCTATGACTTTTGAAGTGGATTTATGGCAAA
TGGGAATGAATTTATCGAACCGTGATGATTTATTTTATATTTTTAAAGAAAATACATTTC
GGGTCTATAATGCGGGGAGCGACCGTGTTAATCCACTGATGCGACATGAATTAGATATTG
CGATGACGGCGAATGGGACACCAACGATTCATAATCTTACAACGGGAGAATCCTTCGAGT
ATCGGAAAGAGCTCCAAAAAACAGATGTTTTACTGTTGAACAATATTTATCCACTTGTTA
ATAACCGCCGTGTTGGAAAAGATACCAATCATGGGATTATCACCCTTGAAAAAGGCTGGA
ACGATTTTGAAATCAAAGGTGTAACGGATGTAACGATTGCTTTTAATTTTCCGTTCATTT
ATCGGTAGGTGATAGATATGGATTATGTGATTATTCAAAGTATGGACAAAGAAGTGGAAG
AGATTCTAACAGACATTGATTACGGCTCCTTTTCCTACGATTATGAAAAAAATACAAGTC
GTGCTATCTCGTTTACTGTGAACAAAACGAAACAGAATGCAGCAATTTTTGACTTGGTAG
GAAATGAAGCAATTTTAACATATCAAGGGCAGCAATTTGTTATTAAAAAATGTACGCCAA
AATCTATTGGAGGAACACTTTCAAAGCAGATTACGGCCCAGCATATTTGTTATACAGTGC
AAGATCATGTGCAGTATAACGTGAAATCTGGACGAAAAAAATATTCGATTCAAACGGTAT
TGGAATTTGCGTTACAAGATAATGTACTAGGATTTTCTTATGAAATTCAAGGGAGTTTTC
CTTTAGTTGAACTAGAGGACTTAGGAAATAAAAATGGCTTAGAGCTAGTGAATTTATGTT
TGGAAGAATTCGGAGCAATTTTATTTGCAGATAATAAAAAGCTTTATTTTTACGATGAAA
AAAGTTGGTATGTAAGGACAGAGAAGCAATTTCGTTATTTATATAATACGGAAGAAGTTT
CGGTGGATACGAACACAGATAATTTGAAGACGGAGATAAAATGTTACGGCAAGCAAAAAG
AGAATGCCGATAAGCTGACTGGAGATAATAAGTACATGGCGGTTGTCACGTATACTTCGC
CAAATGAGGCTATTTACGGGAAACGAATGGCAAATGCTAAAAGTGATGACAAAATCACGA
ACAATGATGACTTATTAATTTTTGCAAAGAAACAAATTCTAGATGTTCCGGAGACAGCGC
TTACTATTTCTTACAAAGGAAAAGAACCTGTTTTAGAGCGGGATGTTTGGTATTTCATTC
ATGAACCGATGGGGTTTGAAACAGAAGTAAAAGTAACGAAAATTAAATCGAGTCATCCTT
GGAGTAAGAAGTTTCAAGAAATTGGCTTCAGTAATTCGCGACGAGATATGGTCCGAATTC
AAACGCAAATTGCTAATCAAGTGAAAAAAGCGAGCGTAGATACAAATAAAATTAATTCGT
TTTCGAGCATCGCAATGAATGCTTATGATTCACGAATTTTAACGGAAGTAGTAGGTGTGG
TAGATGGCGACTGAAATTAGAGTGTTAAAAAATGTAGATGATACAGTTTTCTATCCGAAG
ACACATGTAACGGCTGTGGAAGGTTTGGACTCGGCTACAACTACTACATCTGGATTAATG
CCCGCCAGCGACAAAACGAAATTAAATGGAATCGAAGCTAATGCAGAAAAAAATAATGTG
ACTGCAATCGATATTGCCAATTGGAATAAAAAACAGGACGCAATTTTGGTTTCTGAAAAT
GGCTCTAATTTCAAAATAACTGTCACAAATGCTGGTGAACTAAAGGCAACAAAAGTGGAA
TAGGAAGGAGGTTGCGTATGAAGTTGGATTTATGGAAATGGGAAATGCTTCTTCAAGGTC
GAGAATTTAGAAATAAAACAAATGACAACTGGCAAAAATTAATGGATTGGTCCGATTTTA
TTTCAACAGGTTTAAGCGCGATTTATGTCTATGTAAATAAAGCAGATGCTACTTTAAATA
ACAAAATTGATACTGTGGATAAGGCGGTAAATGCAAGGGTAAATGAATTGATTAGCGGGA
CAGAGCAGTTAAGTGAAGTGGTCGACGCCAGAGTGGATGCATTTGGCGCACGCTACCCAG
TACTAAGAGAACGTTTAAACCAAGAACAGCTAATTTACAATAAAAAAAGCACGGTGCAAT
TTGACGTGAATACTATTATAAATATGGAAAAACAAGATATTGGGCTGCTAACAAGTAAAA
CAATCTCGGAAGCGCAAACCGTATGTTTTTTAAATATATCAAGCCTTAATGAAGACGCGG
ATATTGTTCTTGAAAAAACAGGCGAGACAAGCTTCTCAGAAAATTTAACAAGTCTAGTCT
TTGCAAAAATTGGAACGAATGAACGCTACCAAATGGAGCTAGTTGGCGCATAAAGGAGGA
GTGAGCAATGACTGAAATAAAGCGAATGCTGCAGACAAAAGAAGATAATTCAAAAGAACA
ATTTTATCCAGAGACGCATGTTGCGGGGATTGTTGGGTTGACGGAATATGTGTCAGGCCA
GCTTCCGACAGGCGTAGTCAGTGTTAATGGCAAATCGGGTAGTGTTTTACTAGAGGCAGA
TGACATTTACGCTGCAAAAAAAACACACAGTCACGATGTGGCAACATACACTACGAATGG
TTTTATGAGTTCATTTGACAAACAAAAAATTGATGAATTAGTTTCTCCAGAAGCCGGTGT
TGTAAGTGTGAATGGTAAAACAGGAATTGTTGATTTATTTGCAGCGGATGTTGAGGCAGC
TGAAATAAATCATACACATAGAGAAGCCTCAGCGCAGGAAAGCGGTTTTTTATCAATCGA
TGACAAAGAAAAATTAGATGCGATACAAGTAATCGCGCTGGAAACTATTAAGGAGGTTAT
AGAATGACTAAAATTGTAAAAATGTCAGAGAAAAACGAACATGGAACTCTAGAACAATTC
TATCCAGAAACACATGCAGAGGCTGTTAAAGGACTTGTGTCGGTTTCAGAGGAAGAGAAA
ACAATTTGGGATCAAAAGGAAAGTACGGCGGGTGCAGAGCAAAAAGCAAACACAGCCTTA
AATAGTGCTAAAGATTATGTGGATACGATAGGTGAAGGAACGGTGATTTTTAAAGGCGCT
AACCTTATGGGGGCTGGACAATCATTTAAATGGGACGCTTCTAAACTGAAATTTGGGATG
ACTTTGTTATTTAGTCGCTATGATGCTGCAAATAATACACCGCAAGATTATTATTATCAT
TCTGTATTCTTATCTAAGGCACAATTAGTTGAGCTTGCAGGAAAAGGTATTTTAGTTCAA
ATGCCATCAACGACTTATGGAGATCGAAAATATCTGTATGTGTCAACAACTGGGTTATCT
GGACATTTTGATAATTTGAATTATGCGGCTTGGGCACTTCGCCAAGTAACAATTATGTAA
CTAAAAAGGAGGTTTTCCATGGAAGTCATACTAAAAATTGGGATTTTAGGTTTTGGCGCG
ATATTTGGATACTTGTTTGGGGAAGTGGATTTATTGGTAAAAGTGCTGGTGTGCTTTATT
GTAGCTGACTATATTTCTGGGCTACTCGCTTCAGGGTATCTTGGGGAACTTAGCAGCAAA
ATGGGTTTCAAAGGAATCGCGAAAAAAATCGCTATCTTAATTTTAGTGGCTATTGCGCAT
CAAATAGATTTGATTCTTGGAACGCATAATACAACGCGGGATGCGGTTATCTTTTTCTAT
TTGGCGAATGAGCTGATTTCCATATTGGAAAATTTCGTTCGAATGGGGATGAAGGTCCCG
GAAGTATTGAAAAATTTAATTTTGATTTTCGATGCAAAGTCAGGAGAGGATGAGGAAAAA
CATGACAAAGATATGGATTGACGCTGGACACGGTGGTAAGGATTCAGGTGCGAGTGGTAA
TGGACTTGTTGAAAAAAATTGGGTACTAACTGTAGCAAAACAACTTCAAACGGAGTTAGT
TAAAGCTGGTTTTGAAGTGGGAATGACAAGGACAAATGATACATTCTATGAATTAAGTGA
TCGTGCGAAGAAGGCGAATAGTTTTAAAGCTGATTTATTTATTTCGCTTCATTTTAATGC
TGGTGGCGGTAAAGGATATGAAGATTATATTTACACATCCGTCCCGGCTGCAACGGTAGA
AATACAGAAAATCATTCATAAAAATATTATTGCTAAAGTTACTAAACACGGAATGAATGA
TCGTGGGATGAAGAAGGCTAATTTTGCTGTATTAAGAGAAACAGCAATGGACGCTATCTT
ACTGGAAGCTGGTTTTTGTGATAGCACTGATGCATTAATTCTTGAGAAGAAAGCTTATCA
AACTGATTATTGTTTAGGAATTGTAGCAGCAGTACAAGAGATTTTTGGGGCTATGGTAAC
AAAATATAGGGCAGGTAAATATTTGACAAGTGATGATGCTATATCAGGCACAAATATTAA
AGGATATTTAGAAGCAGGAACAAAGGTTTTTGTTTATAAAGAAACAGAAAAAACGCTTAA
TTTAACTACTACAAAGGGTGTTCCAGGAAGTTGGGTTTTAAAAACAGAAGTTAATACAGG
AAAAAGATAA
>1	 A195_scaffold_1:506889-531422
TCATGTCATAACCTCGCAAAAAATTATATCTTCTATATTAATGTCAATTATTCGTTCGTC
AAAGCGTTCAAGTTGCACAATGTGTTTTTCGTTATCAATGTGGACCGGAACTACATACTT
ATAGCGTACATGATGATTGTTCTTTAAAAACAGTACTTCTATTGACCAATTCCGTTTGAG
AGCATCTGCTAAAACTATTGAATGTTCTAAAATATCATCAATTAAATTATACATGCTTTT
CACCTCTTAAGAAGATTATACGAACAAACGTTCTTAAAATCAAGCATTAAAAAGTATTGT
GTTACATAAAAATCTATGTAATAATATTCACATGAACGATTTTCGTTCATTATTTCATTC
AACTATTAGCTGTTTGACATCCCGTTTTTTTCATCTGAATATAACAGCAACCTCGGACTT
TTTAGTTCGGGGTATTTTTTTGCATAAAAAAAGCCCTAACGCGTGGTTAGGGTGTGTTAA
AATTATATAGTTCTTTCAGTTTACACTTCAATTCATGTTTGTTATAATTGAAGTGTAAAA
GATAACTTGTGATGGATAAAGCTGGGTTCCCGAATGGGAGTAANNNNNNNNNNNNNNNNN
NNNNNNNNNGTGCGATTGCTCCCCTATAACATGACAATAAGAATATCTCTCTTGCGCCTT
TAAAGAATAGAACTTCAAAAAAAGCTGAAAATCAGCAGTATTAAAGTTACTTCTAATTTC
CTTAGTAAATACTGAAAAATGTTCAAAGTCAATTTTTNCATAAAAAAGCCCTAACTTTCT
TCCAATCGAGCAAGGGTGTTCATATAGTGCATTATATGAATATCCTCTCTTCCTAGTTCA
AGTTGTACAAATAATTCTAACTTTATCTTTGCTAATTTAGCAGCTTCTTCTTGAGTATAT
CCTTTTTCAGTTTCAATTTTAATAATTTTTTCAGACAATTTCATTTTAGGCGTTTGAAAT
TGGGGATGATCCATAAACATTTCATTGATATTCATTTCCAATTACCTCCTACCCATTCAG
TTATCTTTTCATTTGTATTACTAGCTGATTCAATATCAGCCTTAATACTTTTAGTAGATT
GAGTAAGAACATCAGTTAAATCTTGTTTTCCACTATTTTTTGAATATCCGTAGCTCAAGA
TAAATAATACTTCTTCCATTATTTCTTGGCTAACATAAAAGAAAAGTAACCTTGACTTAT
CATAATCTCCATTGATACGAATTTCATAAGTACAATCATCTCTTTTTAATTTTTTTATAA
TCACCATTGGTCGTAAACTCCCCGTTATATCACAATAAGTAATTGTAAAATGCCACCCAT
GTTGATTAGAGTAACGAAGCTGAGATATTTTATTATCCTTTATAGTAAAATACTTCATTT
TCAAAAGAATAAGTCTATACAACTCATTTAAATAAGGATGATTTTTTATCATTCCATTAA
AAAAATTAGTCGCCAGATGCTCCCTTTCATCCTCGGAAAAAGGTTTACAAACCGAAGTAA
TATAGGTCATTACAAATCCATCCCTCTTTATGTATTTAAACTGTGTCACATTTTCTCTAT
ATATTTTCATTAACATATATGTTGTATTAACTATCATATATGTTGTATTAACTATCATAT
ATCACTCAAAGCGTGCTTGTAAACCTTTTTTCAGAAACGAAAACGAACATCAAAGTAGGT
CAAACAGTACAATATTCTTGTATCTCCCATTTGGGAGGTTTTTTTAATGTTACATGATGT
AACTCAAAATAAATATAAAAAACCGAATTTCGTATCTCTGAGTCCTTCTGATGTTTGCTT
GAAACTATCAGTTTAACTAATAGTTAAAAATATTTAATTTTTAATCTTAAAAACACTATT
TTCAATGTAATCTAATTCACATTTTTCAAGTATTTTAAAAGTATCATTTGTTTAAAACAA
TAACCCCCGCAAAAGCGAGGGCAACAATATCACTTATTAATATGTTTCAAGTATTTACTA
ACTGCCTGGTCGCCCTTAGTAATTTTGCGGTTATATTTCTTAGTTAAGTTATTATCACTA
TACAACTGAATATCTGTTTTAGATTGAATGATGTAATATCCGTTAACGCTTTGCGGATAT
AGCGGAATTTCATCGTAATCACTGTTAGTTGTTCCTAAGCGATATAGCACTTTCGCGTAA
CTTTTCTTTTCATCATCATAAGCAAAATAAACCTTTTTGCCTTTATATTCTGTTTCGTGT
ACATTTGTTTTCATGCCGTTCCCTCCTGTCATTTTCGGTGCTTTTTCGCCTCCAGCGGCG
TCGTAAAGTTCAAAATGCGGATAATCTTTGAATGATTTCCAGTCTCCACCCCATTTAAAA
CCTTCCGCCTTCATCGCCGCAACAACCTTTTTCCATCGGCTTGTTGTTGACTCCCAAATT
ACATTTTTACCGTCATTTGAATATAAGCATAAGTCAACAGCCACGCCATAATTGTGATTC
GACTGACCACCTTTTGCGTTTGTAACAACCGAACCGGGTTTCGTTCTACCTTGTGCATAT
AACTCATTCTGTTCCGATGTTGACCGATATCCTTGCGCTACACATAGATAGATACCTTGC
TTCGCCATTTTTTTGATGACATTTCTAGTTTTATCAGATGTAACTTTATCCATTCCCGAT
ACGTTCAATTTACGATTTGCCTTATCAATTAACCATGTTTCTGTTAATGTCATTATTTAT
CATCCTTTCGTGGTTCTGTATATTCTTGCGCTTGAGCGCTGTCCTTACTACCCGCAGTTG
TAGGGTCAATAATTAAACCCCACGCCGCAAATACACCAGTAACAACAGTAATCAGTTGTT
TTAACAGCTCGTTATAATCCCATGTTACGTTAAAAACGAGCAACACAGCTTGAATAATAA
AGAAAACCGCTGCTATCATCGCAATCACCCATGTTTTGTTTTTGAATCGTACTTTCCAGT
TAATTTTCATTATTTTTCCTCCTTCTCATTTTTCGCTATATACTTCCAAATTGCTTTATC
CTCCCGCTTCAATAAAGCGATTTCTTTATCATGATCGTTTTGCTTCTCTCTTAAGCTGAT
GCGGTCTTTTTTGCTTTCTGACATTTCTTCTCTCAGACTATTTAATGTAATGTCAAGCGA
ATCAATCATGTTTCTCAAAGGTGCGACTAGCGCCCACCTAATTACAAAACCTACAATCGC
GGCTATTAGGCTGATTAACGCTATTAACTCGCCTACGCTCATCCCTGCTATTGAAATACT
CCCCAGTGCCAATTTTCATCATCCCATCTGTTTTTGACATAAAAAATAAGCCTTATTTGG
CTTCAATCTAAAATATAAAATAATTGATTTAACGCGAAATACGTAATACTTGTATCCGCA
GGTATAAATCCCATCGCGTTACTAGATGATGCATGCACTCGGCCGCCGCTTGACTTGTTT
GTCGGTGCATAAGCCATCGCTGTTTTTGTTGTTTGAACTTCAAAAGGAACAGACGCAAAA
GCGTTATTTGTAGAGGTCCATGCGGTTGATTTTTGTACTTGTCCTCTGAAAAAGGCGATT
CTAATACCGAAGATGCAAATAATTCTAAATTGAGGAGTATTCCCTTCCGCTGTTGAATAT
CCAGAGTTTAATATTAAATCTTGCCACTTCATTGAGTAAAATAAATCAGCGTTTATAGAT
AAAGTTGTTTGCCCATCTTTAGTGAAATCTAGTGAATCCCCTCTTAACATTGTTTCTTTG
AGCTCACCAGAAATATTATGATCCATCAATTGCTGAGCCACTTTCAATCCACCAAGCGTT
GTGACATCACTTTTCAAAATAGCTGAACCAGCACCAGTTGGTAGTAATGTAGCAGCGTTA
AAACCATCATCATTCATTGTGACGGTTCCAGTAAACAAATTTCCTTCTTCATCACGATAA
TTAATATTATGAATAAATTCAGCACCTGTGATACTTCCACTCTCTACATTCCCCAATTTG
GCAGTAATCGCTGATAACTCACCCACTTTTAAAGCGTTATAATCCAATGGTATCTCTTCC
CAGATTATGCCAGTCCACTTAAAAACACCTGTTATAGTAGTTTGTTCTTCATCTATTTTG
AACCAGGTATCGTTCAACTTCGGAATAGCTGGCGGTAGCTCCCCATAAAAGGGTTTATTG
TTATCACCAGCTTTCATTAATGCATTATTAGCTGTATCTATTGCTGTAACAGCGGAATCT
TTTGCATCATTTGCTACTTGTTTTGCATCTGTTGCGTTTGTATTTGCATCATTTGCTGCA
TTTTCAGCATTACTTGCAATTTGCTGTGCTGTTTCAGCCTTATTACTTGCTATTGTTGCA
ACTTTATTAGCATTTGTAGATACCTTCGCATTTTCTCTCAATTGATTAATAATCGCAGGT
GTAGCTGAATTGACATCAATAAAATCTCCAACTACACAAGTGCTTTTCGACATATCGCTA
TAACAAATATTTAGTTCAATAACTCTAGCTTGTACTGTCACAGATGGGTTCATTTCCAAA
TCAATAATCCTTACATAGCTACCTTTCCTTACTCGATGTGCTTCAAATCCGTAAACTTGT
TCTAACATCAAAATACTTACTTCGTATTGATATGATGGTGATGATAACTTTCTAAGTTCT
AGCGTACCCCATTGTTTTAACGCAGTAGCATTAGTAATATTTTCATTTACCATCTTGGCC
ATTAAATAACCTGTGCCGCTAGGATTATATTGCTTATTTGCTTCATCGTTAGATATATAA
TTCAAGCCGCCATTTATAGTAGATATAGTTAGCTGGGTCCCGTCTGCTTGTGTAGCCCCC
AAAGGAATAAGAGCGGTTTTTATATTTGTAAATAATGCCTTTCTGGTTATCCCTTTAATA
CCTACGCCACTTTCTACTCTAACGCCTTCATTTTCACCAAATTCTTTCGCAACTTTACAA
TAGTATCCTACTATTCTTCCCTGATAAGTTTTTACATAAAATTTCACCTCACAATCAAAC
GCTGCACAAGCCTGATGCAACGCTTCTTGTGCAGTTACATATCCAGTTAACTCCAAAGTA
GCTACCGCTCCAACATTCTCAGTATCTTGCGGAATCCACCCACTTCCTCCGAGTATATAA
GTTAATACTGGTCCAATATTGGTATCTGTTAAAACTCGGTCGGGCACAATAACATTATTC
AAATCAAATATAAAAACATTCTCACAAACTATTCGCTTTTGAGGCCGAGGACTCTTGTCG
TCTCTGATGTCTTGTACTTCTATGATTTTGAATAATATAGTATCGTCGTCTAAATCTTGA
AGCATTACATAGTTACCACAAGTTAAATATTTTGAACTTTCATCATCAACAGAAACAGAA
AACTCATAAGTTGAATCAAAATCTATGACTTTCTCCGTGTGTGAATCGTTAAAATAATGA
GTTCCATTTGTGGAGTCAGCAGATATGGATTTTACAATTTCTTTATTTTCATCTAATATC
AATAACATTTAAACACTCCTTTAAAAAGTTCTTGGCCTAACATATACGGTCCAATCTGCC
GCTTCAAACGGAGATACATTTAATATTTCTGTTGTACCACCAAATAACTTAAAAAAGTGA
CTTCCTATCGCTAGATTCTGCATAAAAGGAATGCCATTTTTATAAATTGTTTCTGTTTCA
AAATCAAACATTAATTCATCGGATGCATGAGCTATAACTTGCGGAGCTGTGTTTGCAACA
ATATTTAATTTTTCAACAAGTGTATCTGTGAAAAATAAGTCCCTATTTGGGTCATGTGTG
CCTGATGCTGCAGCGTATATATTTAATTGAGCTAATTTTTTTGTGTATTTATTAGCGGTG
TCTACAAATACTTTTTTCTTTGTCCAGACAGGCTTTATATTGCTATCAAGTTTGATAATT
TCGGCGGTAAATTGATTGCCTATTTTGGTTAGGATAAAGTAACCATAAAAATCTCTGTAT
TCGTTGTATGCGCCTGTTTGCACCTTTTCTGTCACTGTTTTATATTTCCCATTAACTTTT
TTTCTAGTTGAAACTGTTTTGTATGTTTTAGTAACTTTCCCTGCCTCATTAAACAAATCT
TTTTCAGGATAATTAGCAACATTTTGATCGCCAATAGATATTTTAACAATATTGACTTCG
GTATTTGTGGCATTATCTTTTATTTGAAACGTTGCAATTTTTGCTCCTTTTTCATCAACA
AGATACACTTCTAATTTACCTTGTTGCTTTTGTGTTGATGCTATGTTTTGAAGGCGCATT
CTTACACGCCAGTTATCCTGCGCTTGGGGAAGAACTACTTTACTCATCGGGCCATGCCAC
TGTGTTCCAACACCATAATCAGATGCTCGAAATACATTTGCGGTTGAAGTAAAACTTCCA
TCAATAATTCCATTGTTAGCATCAAGCTGAAATGTTAAATCCGCTTGCTTCATTGGTGTC
CAAGTTGAAAGCACGTTCATTGGATCGTTTAATATTATTTCCGATGGTTTAACTGGAGTT
TCTCCAGAATCTGGATCAACGCCCTCTCCAATGTATAAGTAATCTTCTTTATTCGATATA
GCGATATAAGTGACATCCTGTTTTATAACTGCTCCAATCACAGGGCTGGTAGGTTGTGAA
CCACGAACTGGTAATTTGTTACTTTCACTAGTTAGCTCAAATTCTTCTTGTTCATAATAA
ATATACGGGTCTGAACAAACAAAATTCAGCGTTGCCCGTCCGTTATATAAAAGCCTATCT
AAGTCTGTAGATCCTTCAAATCGACCATAATACGTCTTTTCAGGCGCATCATCAATTACC
AAAGAGCGTTCTTCTGCATCTACCTGCATCAACCAATCAGCGACAGATGTAGCCCGCTCA
CTTAATTCTTTAAGGTTATCTCCAACAATTTGTATTTCTAATTGTATTCCCCGTTGACCA
ACATTTGGGCCAAAATAAAAAGCGCCAATACGACCACTGACGCTTTCCGTATTACCTTCG
TTTTGTGGGAACAATGGTGGTTTAATGTCAATTATTTCCACATGCTTATCAAATGAATGA
ATACCTTTGTATGTGAATCCTAAGCTCATAAAATCACTCCTTGTGCTCGATTAGTTCTAA
TAATACGGTTGTTTTGAATTTCTGTTATAAAGTCGACCGTTTCCTCAGCTACTACGCGAC
CATCTAACGTTGTTTTATTAACAATTTGAATTGGTTGTACCGTAACTGGGTTTCCGCTTC
CTTGCGTTGCTATAGAAGCCCCTGAGTAAGCCGTAATTTCTTTTGTGTTCGGAGTAACTG
GGACTGAAATAGCAGGTGATAGACTTGTTAAATGTTTTTGCATTTTATGAGCCGCCAAAT
CTATAGTATTTAGATTCTTAAGCATTCCGACTCCAATTCCAGCTGGTACTTGTTTACCAA
CCTCATCACTCATTAGCCGGGAAGGAGAGTGGATTTTTAGCCTTTTTTTGATTGTTGATT
CAATTGTTTTAGCTAGTCCATCAGCTTGTTTTGCTAATGGCCCATCCATTTGCTTAAAAC
CCTGAATAATCCCCGCTACGGTCTGTACACCAAGTTTAGATCCAGCAGTGCGATATTCTT
TTGCTTTATCAAGTTCTTTCAACCAAGAAGCGTTCGCATTTGCCAAATCTTTTTTAGCTT
TATCGTTCGCCACCTTAACAGCTTTATCCATAGTCGCTTTATCATTTGCAGAAGCATCTA
AACCCAGCTTGTTTGCATTAGCATGTTTTTTACTCCACTCCGCTTGGTATTGTTTCAGTT
GCGTATCGGACATGCCAGCAATTGCTTTAGTTTGTCCTGTAGCACCTACGCCCATATTGC
GTATCTCATCTATAAGCCCTTTACTAACACCGCGTTTTTTCATTTTATCAAGTTGAGCTA
TAAAATCTCTTTGTTGGGCTGTTTGTGATTTAAGATTTTTAGTTAAATCACTTCCGCTTG
CTTTTTCTGTAACAGCAGCATCAAATAATCCAGTCTGATTATATGCGGCTTCTTGATTTG
ATTTAAGAGCATCGTTATAAGTCTTCTTCGCTTCGTTAATAGATTCCTTAGCTGTTTTAT
TTATTTTAGCTACGTTATCATAATACTTTTGTGTGCTGCTTTTTATCGACTTATTAAGCT
TTGTTTTTTGAGTACTAATTTCTTTATTCGCACTTGCAATATTTAATTTGATTTGTCTTG
TTTGCGCCGCATTTAAGCGATATTGCTTATTAATTTGTTTTAATTTATTAATGTACGATT
GTGCGCTAATTGCGCCTGTTTTGTAATCTACTTGCACATTTGATATTTTATTACTTACAT
TTTTCGCATAGCTTGTTTTAGTACCTTTGGCATAATGAGGTACATTACTCAAAGCTTTAG
CTGTTTTATCCCCTCGTAGCACTTCGGTACCTCGTGGTAGATTAAGAAGAACGTTACGAC
CTTTAGGAACAAAACTATTCCCATCCGGGGTGGTAATCATTTCTTCATAGTTGCTTCCAT
TGGCATCGTTAACTAATGCAGGTCCGCCTTTGTGGTTATTTGTCCCAGTTGCATAACCTA
CCTCTTGAATTCCGCTTGGACTTTTACCACTCGTTTTGTATGCAATAGAAATTACTTTTT
GATTTTTCATGTTGAGCATATCACGCCACGAGTTTATAGCATTGTCAATAGCGTTTTTAG
TAGCCTCTGCGTTGGAATTAATAACTAAATCTTTTCTATGGACAGCTATGTTGTTATAGT
CGTCGACTGTTCTACTACCTCTATCTATTTTTGATAATAGGTCTCTGTTGTTTGCAAAAA
GGTTTTTAAGATTCACCTTTTGTCCGTTATATTGAACAATAACATCTTTACCACTCTGAA
TTTTATTCCTAACATCATAGTTATTTGCTAAAAGCGTCTTTAAATCTACGTTCGTTCCGT
TATAGCTAACTAACATCCCTTTAGAAGAATTCATTTTCTTTATTACATCAGAATTATCAA
CTACTAAAGTTTTCATTGATGGAGGTAAGTTGTCCCAAACTCCCATGTCTTGCAGAGCTT
TTTGTAACGCCAGACTAGTATCTGCATTCGCAATCATACTTTTTTGTTCAGGCTTCAATT
TATCCCAAATACCTAAATCTGACAACGCGTTAGCTACATGTATAGAGTCCTCATAACTGA
CAATTAATTTCTTTTCGTTGAAAGTCATCTTATCCCAGCGACCACTTTCAATAGTTGCTG
TTGCAATAGTCTTTTTAGCATCTGTGGTTAATTTTGCTTCTTTCATGATGAATTTAAGAT
TATTCCAACCATCATCACTTTTAGCTAAATTGGATACGAATTCACCAACATTGTCTCTTA
TTTCAGAAGTTTTAGGGTCTAATACTAAGTTGTTCCATGCGGTATCTGCCATTTTTGCTC
CATCGCCAATTAGCTTGCTGGCTTCGTCAGCTTTGCCCGCTTTTTCTTGTACATCACGTG
TAAATTCGTCATAATCTAGTCCCATATCTTTTAATCCGCGTCGGATGTTTTTTCGCGCTA
CTTCATTACTTACACCTAACTTGTCGTATAACTGTTCTTGCGTTCGTATCCAAGCCGTTA
CACTAGATCGCACTGTTCTATTCTGATCTCTATCCAGTTGGTTCATTGCATTATTGTATG
ACGTTTTATCTATTAATTCTTTATCATAAGATTCTTTGAATGCTTTCTTTTGTTTCTTCG
TTTCATCTGTTGTTGCTTTTGTGACTTTACCAAGATAGTCAGCTTGTTCAGTGAGTGCTT
TTGTGCTTAAATTCTGCACCTCACCATTCATCGCTTTTATCAGCTGTGTTTTCTTTTTGT
TGCTTAAGCCTAAACTTTCAATTTGTTCAATCTGCATATCTTTGTAAATATTGTTAACAA
TTTTCGATTGTTCAGATGTCATCTTGCCAGTTTTAACCGCATGAGATTTATAAATCTTTT
CTATTTCTTTATATTGCGAATCTACGTTTGCCTTTCTTTCTTCTGCCCTCTTTTCAGAAT
CTTTCATGGCGTTGTCTAGTAACGCTTGTACAGCAGGTGAAGCTTCATCATATGCTTTCT
TGAAGTCACCCAATGCATCGTCTGTATTCTTCTTAATTTCGTCCGCCATGTTTTTGAAAG
CACTGACAATTTTCTCGCTGTCTTCTGTAGCGCCAGTTGCAAAGGTATCTAGTGCAAGCT
TACCCTCTGATGCAAACTCATTAAATTTCACCATAGACTTATCTGCCTCGGCGCCAATGT
CATAGCCCCACGTTTTCACACGTTCTTTACTTTCTTCAATTTTACTTATATGTTTATCTA
GTGCATAAATACCCACACCAAGCAAAGCCGCACCAGCCACCGTAATAACTGCTGGTAAAG
CTCCGAAAGAACCAGCTAATCCAGCCGCAGCTAAACTAGTACCTTCCACAGCAGTTGTTG
TAGCGCCAAATCCAGCTGCTAAAGGAGCTAATTTACTCCCTAAACCTAAAATCTTACCTA
AGCCCGCGAATCCTTTTATTAATCCGCCAGTCATTGATACTAGTTTTCTGCCAATCATTA
GCACAGGACCAGTTGCTGCTAAAATTCCAGCCCATTTTATGATACTTTGTTGTTGTGCGC
CGGAAAGGTCATTAAATTTATCAATCATTTTGTTAGCCCACTCGATGATTGGAGTGAGGG
CAGGCATTAATTTTTGTCCTACGTTCTGTTCTAATACTTCGAGCGAAGCTTTGAATTGAT
CCACACCAAATTTACCAGCTTTTCGCATATTATCAGCAACTTGTTTAGTATATCCATTTG
CTTCATCAGCGCCCTTAGAATATTTACGTAGAGAATCGCCTCCCGCTTCTAAAAGCGTAT
TAACAGCTGATAAAGGTTCACGTCCGAAAATCATCGTCAAGAAAGAGTTTTTCTGTGTTT
TTGTCATTTTCTTTGTTTTATCATTAATATCATCCAAGAGAGTTGGTAAAGTTTTCATAT
TGCCGTTGTTATCTTCAATTGTTAATCCAACTGCCGACATTGCTTCTGCAGCTGATTTTG
AAGGTTTAAGCAAACTTGTAAGCATTCCCCGTAAGCCGGTACCCGCCTTTTGCCCTTCAA
TACCGCGGTTAGAAAGCAAACCAACAGCTGCTGCTGTATCTGTAAGTGAATATCCTAGCG
AATGCGAAATAGGACCGACATAGTTCATTGCTGTTCCCATATCAGAGAATCCAGCCGCTG
TTTTATCAGCTACGTAGGTTAGCACGTCAGCAACTTTGTTTGTGTATTCCATCTGCTTAT
TTGTATCTTTAGAAATCATTCCAAATTGTTCTAATGTTGATGTTGTAACAGACATTACTG
TTTCGAAATCATCGCCAGATGCACGAGCAGCATTAAAAATCGCAGGCATAGACGCCATTG
TTTGATTAATATCGTAGCCTTTTTTAACCATCTCTTTCATACCGAGCATAGTTTGCTCAG
AAGCTACACCATACTTGACACTAGCTTTCTGTGCATAATCAAAAACTTGTGTATAACGAT
CGCCAAACTCTTTAGCCGATTCACCAGATTCGCGCAATAAAGAGTTAACTTCTGTCACTT
CATTATCAAAATCCAGATATGCTTTAGTTGATTTAATCATTCCAGCTACAATTGGCGCCG
TAAACCCAACGGTCATCGCGGTTCCAGCTTTTGTTAACTTTTGACCAGACTTTTCAAGCA
TATTTCCGAATTGTTCAACTTTGACGATAGATGAATCAAGACCTTTAACATTAATGTTTT
TCTTATTGATTTTGTCGATATTGTCAGATGCTTTTTGCCCTTTCTTCGCAAAATTATCCA
TATCCTTATCGATTTTGTTCATCTGGCTTTTATAGCCATTTTCGCGTATTTTTATATCGT
AATAAATTTCTCCCGCTTTACTCATATTTTCACCCCTCTTTCAGCTTGCTGTTAGCTCTC
AAAGCCTTTTCTAATCCTTCTTCATTAGAAGCAGCATCCTCAAAATACCCTCGCTTTAAC
ATGATTCGATTTTGTTTTATTTTTTCTTTCAGCAAATGTTTTGGGACTTTACTCCGTTCA
GTCATACGGATTTCTAGAGTAGTCATAAAAGGTGTATCGCCACCCAAGTTCATTAGGTAT
GTTCGGAACTCTGAAAAACTCATATTCGCTAATTCTTTGCGTAATCTAATACCGTAATAC
GATAAAAAAGAAGACTCGATTAAATCAAAGTCTTCAATTATTCCGTAATACTGTTTTCCT
GTGGCTTCCCCTCATCGCTTCCCTCATTCATATCACTTTCAAATAATTTAGCTATAATGT
ATTCAATAAGTCCCTCGTAAACTTTCGTTGGCAATGTTTTAGAATTAATTTCTTCTCTGT
CTTCTTTGCTAAAAAAAATAGCAAAAATATCATCATTCGTTGCTACAATACCATCTGTGA
TAGTCATTAACAGTTCATGCATGTTTTCACTATCTGGCGTTGTATGCTCTCCGTCGCTTT
CGTCGCCTTTCAGTTTAGGCGCAAGCACTTGACCTAAAATTTTAGGCGCTTCATCTAAAA
GCGCACTGTACTTAATGTGTGCTTGTGCTGAAATGTCCGCATAATATACTTTTTCGTTAA
TTTCCAATGGAAGTTTTACTTCGTTCTCGTTAAAATTAAATGATTTCATTTTTGTCCTCC
AAATTAGTAAAAGCCCTCACTCAGAGGGCTTCGTATTTTGTTTATTAGGCAGATGTTACA
GAAACAGAAACGTCATTTTTAACCGATGGTTTCACTTTGGACGCAACTGTGATTTTAATT
GCAGTTACTGTTGTAGCAACTCCTGTTAAAGTTCCATCGCTAGCTACTGTTGCTTTTGTT
TCATCAGATGAAGTGAATGTTACATCTTGTGGAGCTCCTGATGGCAGTACTCCTGCTGTA
ATTTTAACAGTTTCTCCAACTTTTACAGTTTTAGAGGCGCTATCTACCGTTACGCTTGTT
GGCTCAATGGTAGGCGCTGGCGTAAAAACCGGCGTACCATTTGAATTCTGTGTGGCAGAA
AATGAACCAATATCGTTCGCACCACCACCACCGAAATCATTAATCCCGATTGGTCCAGTG
ATTTCATACTTAGAGCCTGCTGGGAATTTAACCACAATTGTTTTTTCAGCTTCAGACCCA
ACTTTATCCCAAGTTTCACGTAATTCATTTTGTCCTGGATCTGATTCATTGTATTTCCCA
TCCAAACCTAACTCCATAGCAGCACCTGTTTTTACCGCACGTTCAAATACCTCACCAATT
GTTGTATATTGTTCCACATTTGAGTTCAGTGAAATGTCTAAAGTTTCTAAGTCTTTAATC
GAAACACCATCTCCGCTTTCCCCTGAATCTTTAACCGAAATTTCTAATTGTTTAACTGCA
TAAGTTGCCATTAACTTACATCTCCTTTTCAAATAATATTGTTAGTTGATAAATCAAACG
ACCATCATCGTCATAATCGACTTGTCCGCCGCTTGCTACATCTGTTGCTACTACCTTCTG
ATTTTGGATATTCAGCTCAGAAGGGTTTGTTAAAAGAAAGTAGTTACGTAATAAATCGTA
TGTTCGTTTGCATTGAATTGTGTTTTTGTCATAAATTAAAAAGCCGATGCTCTCACGAAC
ACGACTTTGCGTTTGTACTTGCTTGTTTTGAAATGTCGGTGCTTCATTAATTACTACCAT
TGAATCAAGCCCCGTTTGTTTAATGAATCCAAGTGTTTTTATAGCTGGGAATGTTTTTTT
GAAATGTGCTACCAAATCTTCAATCATAAACGCATCCCGCCCTCTACAATTTGGTTAATA
CTCTGAATTCCATAACTTACAGCCATTTCGTACCAACGTGGATTCCGACGATTTTCATAA
TATTGTCTGCGGGCATAAGGAGTTAAACTAAACACTCTAGCTACAATTGAATTTTTTTGG
ATGATAATTTTAAAATACGAACTTCGTCGTAAGTCTCCATACAAAATTGGAGTAACAGGC
TGTGCTAATTCAACCAATTCTCGCCCAGCCTTTGCAGCCGTTGACAAAGCTTTATTATGA
ATATCATCTATGACTGCATCTTTAAAACTACTAAAGCCCATGCTCTGTCACCTCCCCTAC
TACAATTTCAAAATGGTGAATACTTCCATCAGGATTTGGCGGGAAAGATACGCTCTGGAC
CTCACCTTTAATTAAACAATAGTCAGGAATTACAAAAGATACATTGTCTCCTTCACTCAC
AACAAAATTTAATTTGTTACAAAATAAGTTAACAATATATCTTATGTTTAACCCTTCCTG
TGTTTTATTTACGAGCTTTTCAAACTCATAGCGAAACATTGATTTATTAGTCGCATCTGG
TAAAAGGTTTCCAAGGTCATCACGCCCGCTATTACTAGTTATAGTAACTTCTGTATTTAG
GATAGCTTCTGGAATTGGTGGTAATTGAAAGCTCATTAACAATCACCTACTCCCGCGTAA
AGCCAGCCACTAGATAAAAGCAAATCCAACACTTTGTCTGGAACGTCAGGTATAAAGTTG
TTCGAATTTTGTGATTGACCACCCATAGTTAATTTACCTAGTGTAAAGTTACCAATGCCA
ATAAACTCACCATATTTCTTGATGTGTTCACACTGCCACGCAACAGCTTGCTTAATATCA
TCATCTACATTGTCAAGGTCTACGATATTAGGCATAATTTGCTTGTCAATTGCTACAGAA
GCGGCTTTTATTAAATTATCCGCTTCTGTTAGTTCGATACTTAAATTTGTTAGACTAGCT
AACTCACTTGGCGTAATATACGTTTTCATTTACTCACCCTCTTTGTTTTTGGGCTCCTTT
TTACTCTTAGATGGTTCTTTTTCTGGTTCTTTATACTCGAACTCTTCAAAACCATCGTTT
TTTAACTGCTTAATTAATACTTCATTGTCGGTATTGTATACTGCATTATCTTTTCTTAAT
TTCATAAAGAACTCCTCCTTAAGCTATTGTAGAGGCAATTACCCCGTCTTTTTGTTGTTC
TTTTACAAAAATATCATGATAAACACGATATTGATATAACCATCCGTCACCTTGTCCAAC
GGAACCTGGCGCATGAAGGTAAATAGAAGCATGTTTAGTACCGCCAATAACAGAACCTTT
ATTAATTAGTAAATAATTAAGCTTCTTAGCGCCAGGCGCTGGTGTATAACCATCCGTAAA
ATCAAAAGTATCATAGAAACGATCTTCTGCTTCAACTTCAACAAGTTTAACTCCATCAAT
TCCTGTAATGCGCGTTTCTAAGCTAGAAGGCCCAATATTTTGATTAGAGATTGTTCTAGT
AAAGTCTTTACTTAGCTCTAATGCAGCCATAACGTCTGGTGACACATACATAACAAGATT
TTGTGTACCGTATTTTTTAACTTTTCGAATAGCTGCTTTAAGTGTACGAAAAACATTTTC
TTCTGTGATTGCTTCGTCAGCAGAATGACCATTATTTTTAGCCGCTGTCGCTAACTTAGA
AAAACGATAAGCGTCGACTTCTGGCGCAGCGTGCGCTGAATTAAATTCTTTTGTTACATT
AGCAGCTGTTAATGCTTGCCCTGTTTCATCTACATCCATAACATCTACAAAAAACTCTAC
ATCTCTATCAAACGTAATAGTATATGGAGTATTCGTATTTGATGCCGAACCTTCGTTATA
TCCTTTGTTTCTAGTGTGCGGTTTTAGTCCAGTTGTTGAAATCGTTTGTATTTTAAACGT
TTTTGCATCTAACCATAAAAGGTTAGGTGTTTCTAATTCATTTGTGTAAGTGCCAAAGAC
TAACTTCTGGTCGAGCTCCTTACCGTACTTGTCTACATAGTTAATAGCCATTTTGCTATC
TCTCCTTTTCTAATTATGAATTTAATGCTTGAATGAATGGGTCTGTAGCACTTGGCTCAC
TTGCATTGCCTAGTCCTGCTCCGATTGGTGGAGGCGTGTCACCATCATCAGATTTTGCAA
TCCATTCCGGATATTGCTCTGCGAATTTCGCTAAGTTGTCGTCATTTCGCTCTTCATCCC
CAAAAAGCTTCGTAAACGCTTCGTAACGTTCTTCTTTTACGCCGCTTTCTTTTAACTTAC
TGTGCCACTCTGCCGTTTGTTCTTTCTGAACATATTCATCCAGCTTTGATAGTGCCTCGT
CTTTCTCTTTTTGAAGTTTTTTCAATGCCTTTTCAGATGAATCATGTTCGCCCACTTGAT
CGTTAAGCTGATTAATTTGGTCGTTTAACTTCGTGATTTCTTCCTCATGCGCGCTTTTGA
TGGTTTCAATCTCTCCATTAAATTTCTTTTTTTCAGCCGCTAAGCGATTCTTTACAATTT
CATCCAGTTCTGCTTGGTTAAAATTCTTATCGTCCCCACCTTCAGCAAAATGTTGAATGT
CAAACTTACGCTGTAAATAATTCTTCATATTTCCTCCTTTTTAAGCTCTGAGTGAGCCAT
CCCTGTCTATTAGTTGCCGGCAGGTAGGCAAGGTTTTTATATCAAGCCAAACAAAAAAAG
CGTTCATTTAGACGCTTTTATAATTTCTTTATCCAATTCTCTTTCTAGGAACGGATTAGT
ATTTAAATGTTCTTGCAAAGCTTCCTCCCATTGTTTTACTTTTCCAGCTGTATATTGTTT
AGAGGGACCTTCTGCAAGTATATCTTTTGTTTTCCAATCACGAATGCCGCGCTCGTAGTA
CCGTTGCTTACTTTGAGCCTCATATTCTTCTTCATCATATGGGATAGGCTCGTCTGTTTC
GTCACCTTCGAAATACGAATATAAAAAATGGTGGCAATTTGGATGAAACAAGCCATCGTT
TTCCGCTTCTTGTAATGTTTTATATTCATTGCTTTCGTAGTTAACTGATAGCACTTCTCC
TTGCCAAGGAGCACAACGCGGACAACTTCTCACGTGAGCTGACACTTGAACTAATTCGTG
CTCATATCTTCCAAGAACGCGTTTCATGGCATTTAAACCAACATTAAAAAAAGCACCTCT
TGAAGCCATTTCCATGTAAGCTCCTGGTCGGTACTTTCTTCCAGACTGATCTATAACATT
TCTTATCCCATCACCTAAAACATTAATAAGTGATGTTGCGATAGCATATTTTAAAACTCC
ATTGCTATCTTTTGTTTCCTTAACCACTTGTTTGTATTTGGAGGGCGCGATTTTTTGCCA
ATAATTAGCCATATCTTCCGAAATTTGGATAAGCGCATCACTTTCAGATAAATAGTCGTC
ATTTTGTATATCAACCTCTTTCTTAGTTTGATATCTGGCTTCCATTTCGTCCTCGTATTC
ATTCACGCAATCGAGATAAACACTATAAGTTAGTTTATCTATTTTATCCCTAGTTCCATC
TTTAAAACGGCTAATATGTGCTTTCAGTTCCCTTTTGAACTTTATTAAACGTGACTGCTG
AATGAATTTCCATTTTGTTGGGTTTTTAGCACCATACATAACGTGTTTTTTTATCAACAG
AAGTAACTCTATTTCAGCATTATTAAAGTGATTTCGTAAGATAGATGCTTCTTTTTCGAA
ATCCACTGGTGCATGGTGATGGCTCATCTAATCACCCGCCTTTCGTTTCCATTCCCCCAA
TTGCTTCCGGGTCAGGAACCTCTCCGATTGCGTTTTCTAAATAGATGCGTTTTACTTCCG
CTTGAATTTCTTCATCTTCCCACTTAGGGTGAATTAGTTTCACCTTTTCTTCTACACTCA
TAGCTAATGCACTGTTCATATTATTTAATGTGCTAGATAATTCATTCAGATTAACAGACA
TTGGATCTGGAAACTCAATTATTACCCTGATTTCATCACGCATTATTGCTTTTTCTTTAT
TGTTTGTTCCGCCAGTTAACAAATATAGGAAGTCCCAAAGCATCTGTTCGTAAACATTTT
GAATAAGGCGTTTTTTCTTCTCAATTTTACGCACTGTCGCGTCTTGTAAACTCCAAATTT
CGGTCGCCTTAACTTCTCTATTACCTAGATTAAAAGTAGCGGGATTATAACCAGATTTCG
AAACAGCTTTCTGAGCAAAATATTCCATCGTTTCGCGATAACTACCGTCTCGGAAGTCTC
CTTGCATGAATTGAATCATGTCGTTTAATTTCGCACCAGCATCTAATGTTCCTTTGAATT
GCATAAAGTAATCTTCATCTACATTCATGGACCATTCTTCTTTATCTGTGTTCTTATTAA
CTTTTTTTCTAAACATTCGTTCACTAGCCGCTATTTTTGTTTTTGTTTTCTCTCCTTCAC
GCATATAAACAGTGAAAAAGTAATCTACTGCAAATAAATAATTAGTACATTGCGATAAGT
CCGATTCCCCAAGATTAAGATGCGGGTATCTTGTGTTGCTTGGACTATTATTTATTAGAT
ATGCGCCCATGCTTTTTAAACCAATTGATACAGAATGATTCAATTGAATATTATTCGTAT
CTAGATAGCTTGTAATCATTTCCGGGAGCCTCTCAGCATTGATAGGAACAGCTTTATCAT
TATCTATTTTAATGACAGAATATGTTACAAATCCGCCAGATAATGTATTACTTTCTTTGT
CTTCCCATTGTTTTATTTCTCGACTTTCAACTAAATAATATATATCCGCTTTATTACTCG
TCGGTATTTCCTCAAAAAAATTAAACCGAAATGGCTCATTGTTTTTAAAATCTATCCAAA
ATTGGCTAGAGCTATGAACGCTAATAGATGGTCGCCCATTTAAAATGTTGATCTTTACAG
CGGATACTCCGCTCCCTCCTGCTAATTCAACAATTTTCACGCTCTTACTATCAAAATTAT
CAATCCGTAATGCTTCTTTCAGTTGCTTTGTTAAGTTTTCATCCTTACTGCCATCAACCC
CTGTTACATCAATACTTAAAGGCTTTCCAGATATATACTCAGCAGCTACAACAACTATCT
CGTTGCCTGTCCCAGAATTCATTAACTTATCATGCACGGTAGGCACATAACCTTGAGCCC
ATAATGATGTTAAATAAGAGTCCTTGCTCCACTCCTTTTGATTATTTGGAATGAGCGGCA
GATATTTTGGTATTAACTCCGGTTCGCTGCCATTAGGTTTTCCATTTAGCCAACCTTTAA
TAAAACGTGTCATTACACTCCAAACACCCATTTAATCACTCCTTTCTATATATCTTCATA
ATTCCTATAAAAGTAGTTTGTAGCATATCTGCTCGTGTCCATCGCATGGTTATTCTTATC
AACTGGCTTTCCACTGTTCTCGTCGCGTACATACATACCAATTTCTTGTAGCCAACTGTA
ATGGTCATATTGATCGTTAAGTTGTTCAACAAGCAAATAACGCCTTTCGCTTAATAGCGA
CTGCATCCGCTCAATTCCAACCTCTATACCTTGCGCTTTACCTGTCACATCATGAGCATT
GTTGTCTGCTCCTGCTGTATCAACACCAACCTTTTCCAGTTCTTCACGTAGCCAGCGACA
GGCAGGGTCAATAAAAACAGGCTCATTTACTGGTACTTCATACTCTTTCATACACCATTG
AATAAATTGTTTTATCTCAATGGCATAAGTAGAGCCGGCTTTCACTTGCCCTGTGTCACG
CCCGCTGTGATAGTAGGTGGCAACTTGATTGAGGTTGTAAGTGTATCCGCCTTCCGCTTC
GTGTTCTGTGATTACATAGCATTCGCAAACAGTCGCATCTTGTTGACCTCCATCACCAAA
AAAGACCATTTCGATTGGATGGCCTTGCATTTTTTTAATTTGATTCGCTTCAACGTCAAA
CGTTTCATAAATGATGCCTGCTGGTAAAACTCTTTTCCCATACCAATCACGTTGCAACAA
ATATGCTGAATGTTTGACCTCGTTATATATTTCTTGCTTGCGTTCGTCTGAAAGAGCCGG
ATTGTCTTTAGCGGTCCAATGCCTCCATTTATAACGACCAGACTTCTCATACTGCGAAAA
GATTTCTAAAACTGGATGATTGGGTGCTGGTGGATTTAATTCTGCTAAATGAAATCTATT
CTTTGCCGCAAAGGTTCGCCGAAAGCACTCTTCGATGAAATCTTTATGGAGTAAATTAAT
TTCTAAAAATGTAACGGTTCCCAGTGACATACCAGTAATAGCACCAACACTATTGATCTT
CCCGCCGCCTTTATAGTAAATTTTCTTTGGACCATTCGGAGAATGTATAAGAAGATGATC
GCCATGCTCATCATGTTTCATTTCTGCAAGATTACCAAATATGTGCATCAATCCAAAGCC
GTCACCGTCCATAAACAGTCGAAAAGCTTGCTCTTGATTGTATGCAGTGACTAAATGGTT
CTGGTCTTCTGAAATAGAGTATATATAAGCCATTTTAAAGATGTCTGCTGTAGTTTTTCC
AGATCGAGGGGTACCCTCGTTGACTTCAAGAGTTACATTTTGAAAAGGGAATGTAATTGT
TTCCTGCTGTTTTGGCGTAAATACCAACTCTTCAACTTTACTCAAGGCCTCCATCTCCTC
CCTTAGCAACATCTAATAATTTATTAAGCAATGTTGTGTCTTTTTCAACGCCCTTAATAA
GAGCCGTACGCGCCTGTATGTTCTCTGTAGAAGCTACAATCTGATCAAGCTTAGCTTTAC
GCTCGTCTTGTTCGTCTGCAATAGTTACAAACTGTTTAATTAAGCCGCTAAGCGTTGTCA
TTGCCCTACTTTGTGCATTTAAAAAATTCGCCTGTTTATCCCAAGCGAATTGATACTCAT
ATTTATCAGAACCACTATCTCCGAACCCCGCTTGTGTCTGGACTCTCGTTTCATCCTCAG
CGTTTTCCACCCACATAATTTTCTGTGCTCGAATAATAGCAGCGTATTGTATTTGTATCT
GATTCCAAATAAGATCGGGTGCGCTCATTTCTTTCATGCTATTCATGATTTCAAGCGTTT
CATCTGGCATGTACTTAGAATATAAGCCGTGTTTTAGCGCATTCTGGTTATTCTTAGGAG
CTGCGCCACCTTTGTTGCCAACTGCATGTTTATTGCCGTTAGATGCCCCTCCTCGTTCTT
TTGTGTGCACACCTTTTAATTCGGGTGCACCCCTATCACGATACCAGCCATATCTTTTTT
TCCATGACTTGACTGTGTTCAAAGATACATCGTATTTTTTAGCAATATCTTTGTATTTCA
TTCCTGCATTATAATCTTGTTCAGCTAACTTATACTTTTCCATGCTGCATCAACCCCACC
TCGCTCCCATGTGTTTGTATCGTTAATTAATTATTATCCTTAATTGTGCCTACGATGATG
CTTAACGCTTCTAAATAGTCTCTCTTTGCTTGTTCAAAGGTCTTACCATTTAGCATAGCT
AGTTGGTTTATTTTCATGTAATGAATCTGTGCTAACACAAAGCTTTGTTCTTGTTCTGAA
CCTGCTATATTAATTTTGAATTCCGGCTCTTTTCCTTTTACCTCAGTTATCCCCGCTTTT
ATAATGTCTCTCATGTAATTAACTCCTTCTTCGTTTTTTATTATATACTCGGCAAGGATT
TGCACCTTGCATGAACTAATTAATTTGTTTTACAGGAGTTTTAAGCTAAGACATACGTTT
CTTAGCCACATTAGTTCTATCCTGTGCTTCGTCTACCTATTCCGCCACGAGTATGCGAGA
AGTGGAGCGCAGACTCAACATATGATTTATTTTTGTAATCATCTTCACTTCTCACTAATA
ACATTTTATCACCTTTTTTTACTCAAAAAGTGCCACAAAAGTGCCATTTTCAGTTTAACA
CTTCAATATTGAGCGTAGTTGCTAACTCTATGACAGCCTTCCTTTTCTCACGCTTATACT
GTCGTTCTTCGTAAGGAATATCAATCATGATGTCTACATCTTGCTGATTGTGCAAGAAAC
TCTCTAAGATGATTTTGCGGTGGATTGCTTCTAATTGGTTGATGATCACATCATACTTTT
TAACGGCTTCTTGTGCAGCGTGTACGTTGTCTACATTGTGTATAGCAGCTTCTTCCACTT
TGCTATGGAACTCATTTCCAAAATTCGGCGGTGTGACCGTGTATGTGGTAGTTAGTGTAG
GGAATTTACGTTCACCCGCCATTACTCTTAAAGCCTTGTATTTTCTGAAAAAGTCTTTTA
ATGCTCGAACCGTTTTGATATAGTCGATTTTATCAACTTGTGGTAGATCAAAAAGAGTAT
TCATATCCATTCCCCCATGTTATAATCAAATTGGGTAGTCGGAGGGAACTTCGGCTTTTT
TTATTTGTCTAAAGCGCGTTCAGAAAATCTGGTATACCGCTTAACGTTGGCACTTTATCC
GCTTTTTCCTCAATATCCTTTAAAGCAATGGATTTCCTTCCACTTTGCACAGCGCCCTCA
TACAGTTCTAAAAACGTTTTTATGTCGATCTTATATATTTGGTCTACTGTAACAAAATTA
ATTAAAACAAAGGCATGTCCGCCCATTTTACGCACGCTTTTGAGATACTCTATTTGATGT
TCGTGGATATTTTTGAATGGAAAGCTTTTTGCTTTCGTTTCTTTTGCCTCAAAGGCTATT
GCCATGCCAGGATTAAGCACGCCCATAAAATCTACTGTCGATTTTTTATTCGGGAAAGCG
CCCGTTATTTGAGCGCCATTCCGAATAATTTTCCAATCAGTCGGCAACTTTTGAATAATA
GCCAGTTTCTTAATCTGATAAATATCACATGCGTTTTCTATCAGTCTTTCAAATGTCATG
CCTCGGTTAGCATGGCTATTTTGCATATTCGGTCGCTTCGTTGATGACGAACGCGGTATA
CTTTGCCTCAATTTCTTCGTCCCCCATTTGTTCGATTTCGCTAATTTGGTAGTTTGTAAC
TTCTGCAATCGCATTAGCCATTTGGCGGATGCTCATTGATCTATTTCTCAACTTTTTAAT
TGCTTTTATCGCTGGCATTTTCGCTCCCCCTCTCATTTTTTAAAATGGCAAGTCATCCGG
GTTAATGTCTATCGGCTTACCCTCATTTGCAAATGAATCCTTATTCTGACTCGAATCAGC
TCGATATGGAGTTGTTTTACTATTATTTGAATAATTAGCCCCGTTCTGATTATTATTCGA
TGTAGAGCCTTCTGCGAGGTTGTGCTTAGGCTCTAAAAATTGAACTGATTCAGCTACGAT
TTCCGTCACATAAACGCGCTTACCGTCGTTTCCCTCGTAATTACGAGTTTGAACTCGACC
ATCAACGCCTGTTAAACTTCCTTTTTTCAAGAAATTAGCAACGTTTTCTGCTGGTTTACG
CCAAACTACACATTGAATAAAGTCAGCTTCTTGCTCTCCTTGCCCGTTTTTGAAAGGGCG
ATTGACAGCTAATGTAAAAGTCGCAACTGCTGCACCAGCTGGGGTATAACGTAAATCAGG
GTCTTTAGTTAAGCGTCCTACTAGTATGACACGATTCATCATTTATTTTTCCTCCTCCCC
GTCCTCCAAGTATTCTCCTTCTTCAAAAACATAGCTTGCAAAATTTTTATCATCTTCATC
GCAAGTTCCGAGAAAGCCATCTACATCGTAATATCTGGATTTAGCCAAAACAGCATAACG
TATTGGAACAAGTTCTACACATCTCTCGTGAAACCATCCATGGGGATCTACGTTAATTAT
GTCATCATATTCACTAAAAGCTTCTTCACATACGCCACATCTTACTAATTTAGTCATTAA
CCCAATCTCCTTCCGCACATCGGACAGTACTTAATATTAAATTCAGCATAAGTAAATCCA
TGTTGCCAGCCTGCTGCAACTTCTAATTGACTTGCTTTATTCAACCGCATTTCGTCGTTC
TCGTCGCTTATATTCTTAACCCTCTTATTTACATCCACATTACAAAATTCGCACATCATT
CCGACACCTCTTCAAAATTTCTTATATCAATCTCTTCTATTTCCCTTATTAGGAAGCACT
CAGGTAAATAACCACGCTGTTTCGCCCGCCTGTAGATAAAACTCTGTAATTCTTCTCTGT
GTTCTTCTGTTACATCGTCCAAATAGCCCTCAGAATACTCCCACCTGTAGATAAAACTCT
GTAATTCTTCTCTGTGTTCTTCTGTTACATCGTCCAAATAGCCCTCAGAATACTCCCCAG
CCACTTCATATACTCGCTCTGCTATGTTCTCTAGCAGACTGTCGGTTTCGTCTGGAAACG
CTATTTCCCCAATTTCACCAACAAAAAAAGTATAAATCAGTTCATTGTAATATGAATATA
TAGTTAAATCATTCATCACTTGATTGCGAGTTTTTTCGTCATGCGTGTTGTGATTATACT
TTTTTAACAAGTTGATACCATGCTCGATAGCCTCATCTTTTGTATCAAAATATGTGATTG
ATTCCCATCGCCCGCCGTAACTACCGTTTAACATCCATTGCCCTTGTTTCATTCCGCCAC
CTCCATTACTAATTCGTATCGGCTTTCTAGTTGCCAATAACTCTTTTTAGAGCTATCAGG
AATCTTGTCATGCAAGTCAATACGTCGTAAATCGTAACTAATACCTTCCACAAGCGCTTC
ATAATCATAACTGTATAAATCAATACTCACTCCCATTTATTCCGCCACCTCTTTCTCGAT
AGACCAACCAGAGTCAATATTATTTACTAACCAGTCGTCATAAGCCTCTGTAAT


>2	 A195_scaffold_3:744-32069
TTACTCACTAACTAATACCTCCTTCTCCCTTATTCTGTAAATCCTATTTACTCGCTTTCC
CGGCTCACCAAATCCGAAATTACAACTTAAATTTCGCACTCCGTTCCCGTCAAAATATAT
AAAAGCGCCTTCCATTTCCGCCACAGAACCTGTCGGAACGATGGTTCCCTTGTCGAATGT
AAAAGCAAGTTTATATATCACTTCTTTGTTTATCATGTCGTAACATATAACTGTATTTCT
ATCAGTGCCAGTTATCCCAGTGCCATAACTTAAATAAGCATAAGGAAATGCCGCGCATGT
ACTTTGTAATGTCATTGTCGCGATATTAAAACCCATTTCTTTTCCAGAGCAGCGATAAAG
CGGCGTTATTTTCCCTTTCAAAACATCGCTGACATTACAAATAGAAATCCCCAAATTGGC
GCCGCCGTCGCTAAGGACAACATAGTTATTTTTAGTATCATATGTTACTCTGTAATAAGT
CGTGCCAGTATTTAATTTATAGTCTGTTTTTTCGTAAGTGAGCAGCGCTGGCGTTGAAGT
CCCGACATATTTAAATCTAACTATTGCATTCGCAGTGTGTTTAGCATCTGTAAACCAATG
CGTCCATATATACATTTCGCTTTCAAGTTCTGACCATTCCAATCCTATCGTTGTCCCATG
TCCTCCTTCTAAACATCGAACGGAGTCAATATAAACTCCTCGCAAGTCAGTTCTAGTCAA
AATAAACGACTCTGTATATCCTGCGTAATTGCTCGCTTGTGTCCAGTAAATGTGGCCTCT
CTCGTAGTCAACTCCAGCGCATTGCATAACGTTCGTAATGCCCGTTCCAGCTCCTAATTC
AGCAAGTAATATGGCATCTTCTTCTTTCGCAGATACAAGCATTACCTCGCTCGCGTCATC
AACAACAGTGCAAGAAATGCTCGCGCCAGCCATTAACGACGCTGGAATAGTTACCATATT
GCCTTTTCCAGCCCATTCTCTTTCCCACGATTCGACATGATTCCCATCTTTATCGAACAA
TGACCACACGAAATTTGCTGGCGCTATGCTAGATGTTATATTATCTTTTCCAGAAAAAAC
TCTTGCGATGATTTGCGTTTCCAGTTGACTAGATTTAATGACATTAGCACCAGCGAGTTC
GATTTTATATGTTTTTGATTCTTCAATATCCCGCTGCGTTTCAAAAATCAGCGCTTCGAG
CGCAGACACATCAGAAGGTTTCACCGATTTCACAGTGACAAATTCTCCGGCCACCACTTT
GTTTTCAGACGGATTTGCTTCGGACTCTGTGACAGAAATTATTCTAGCGATAACGGTTAG
TGCCGGCGACATGTCTAAGTTGATAATACGGACAGTGTCGCCGATTTGAATATCTTCGTT
AAAAAGCGATATATCAATTTCGTAATTAAAAAGAGGGCGACTAGCTTTTTCTAACTGCTC
TTTTCCCCAAGTAAGTAATCCGGATGCGTTGAAAATCTTTTCATTTTGCACTTTGCCGAA
TCGATATTCTTTTCCGTCGTTAAATTGATCATTCGCATTTTCGTTAACAATATAATCTTT
GCCGCCGTTCACGCTCGCTATAGTAATTGGCGAACCTTTTCCGCTTGGTGTGCCACCTTC
GACGATTAAAGCGGTATAAAACGATTCTTCGTTTTCGATGCGACTCATGCCAACAACGTT
TTTTTCATATTCAATACGAACGCCATTGTTATCGCCTATTTTTCTTTTTATATCAACACA
CTTCGTAATTTGTCCTGCCGATAATTCTACATAAGCATCTATTTCAACGTTAAATAGAGA
GACCGCTTCGCTGAAAGCCTCCCTACCTTCTTTCCTACCAGTAAAGTCAATACTTTTAGT
ATCGCCTGCAAATTCATTGTCTGAAATAATCCAACCAGAATTTTGAAGGGCATATTCGAA
AATTTGCTCTGATGTTGCGTTAATCAAATTTTTGTTATCTAATACAGTGTGATTCAGATC
AGAAATTAATAAATTTTCGCAAGTGACCGTTTTTGCAAATGTTTGCCCAGCGGTAGTCTC
TCTCACTTCAATAATGCGATAAATATAATACTTTCCATTTCGTTTTTGCTTTAAAATGTG
ATTGCCAGCGACTATATAATCCGTTTCGTGATAGCCGTAACTCGCTGAAATAGTGAGATT
ATCTGACCATACTTTGCCGGATTCGTCTGCTAATTGCGTTACAACAACATCATCATAAAA
TTTACAAGAAGCCGGTCTATCGTTATCTAAAACACCGACTTGCTGCAATCTATTATCTAA
AATTAAATACAACCAATTCACCCTCTCGTCGGACGATATTCTATATAAATCTCTGCACAT
TCTGTTTCGATGGGAGCAGGCGACCAGATTATATCTGTCAAATTATCGGTCATTTTCACT
TCTCGATAATCCACTCTTGTTCCATTTATAACATCTGAATTATACGGAATGATGCGCACC
CAATTATCGTCTGCTGTAAAACTAAATGTAAGTCTATACCATTGATTGATTGTCCAATTC
GGGTAATCAGACTTACGGATATAAAACGTACTTGTCGCAACAGCTGCGGCATTTGTATAC
TCTTCATCCGGAAACGTTCGCACGCAAAAAAAGATGTCAGAAGACTTATCGTTTTTCGTC
AATCTCACATCACAAGAGACCAAATAGTCTTTTCCTTTTTCTACAAAAATTAAATCCGAC
GCGTTTTGAGCAGCGGCATTAGTATGTGCCATAATACTAAATATCGAACTATCTGGTTTG
TCGGCTTCTGGGTTAGAAATTCGATAGGGATTGCCATTTGCATCGCCGTTTGTCCAAAAC
TTTTTGCCTTCTTTCCAGGTGCTGTTACGAATTAAATTGTGACTAGCTCCATCATAAATT
TGCTCGTAGGGAGAATGAGAAAAAGCTAGTGTCGTTTCATGCCCGCCGTCGAAAGTTGGC
AACTCTCCTCCGATCGCCCAATTTTTTTGTTGTATTGTACCGTTGATGTACACGTGTTTG
TCTTCTGCGTTAAATTTTACTTCATCTCGCGAATTTGCTACATAATCAACCCCAGACGGC
GTATTTTCAAAAAGTTTATTGACTCTTAAAAAAGACATCGACATACCCTGTTGCGAATAT
CCTTTTGCGTGTTTTGGATTATCTTCGTAAATATCCATTTTTGCATTGTAATAGGCAACG
CCGGACAGCGACAGCCCTTTGTAATCATTTAACGTTTTAGTAATGCGGATTGGTGTAAAC
TTTGGATCCTGCGAACGAGATTTGTTATATTTATTTACCAACAAAGTAAACTTGTTTCCT
CGTTTTTCCAGAATTATTTCACCATAAAAATTGCTAAACATTGAAGTTGTTGTGCTTTCG
GCTATTTTAACATCGCTCCACGCTTGTTCTGTTTTTGTTTTGTTTGTCCCCTTCACTTTC
ACTTTTACCATTTTTCCGCCCAGCTTTACTCTGACCGTTTTAGTAACTGTTTTTCCTTTT
TTTGTCGGTCCCGTGCCACTGTAAACGAATGTATTTTTAGAGCCAGAAAATAATTTCACT
TCTAAAATTAACTCACTTGACTTCACTGAATTTTTTTTAAGCGTCATTACTCCGATTTTA
CTTTTGTTTTTGTCTAAGAGGTAAAGCTCGACCTTTCCTTTCGCTCGTGGATAATACGTA
TAATTGTGACAGACGAATTTAACTGACCAATTATCTAGTTCAGCATCCATCATTTTCATA
ACTGCCGCACCATGCCAATTTTCTGTCGTAGTTCCGTTTCCGCCCCAAAACTGTGCTCCA
TTTTTTGAACCAATTCGAAACTCTGTATGGTTCGAAATCATTTTTGCGTCATTATAAATA
AAACCATTTTCTAAAGCGAACGGAATATTGCTAGATGATAATGTTGTCCATGGCGCAAGT
GTGTTGCATTCATCTTGATAAACCAATGGAGACTTATCTACACCGATGTTCCCCGTCTCC
GGATCTACATCTTCGCCTAAATATGCCCATCTGTCTTCTTCGTCCTGCACCACGGCTATC
TTCCGCGTATTTGCGTATGGAATCATAGAAATGATAGGATTGCTTCTTCTAGTTCCTCGC
GGTGTAATAATAAATGGATTAACAGCTACTTGCACCGTTTCTTTTTCCATATAACCCAAA
ACATCAGAACAATTAAACGCGATGGTAAAGAAGCCGTTCGCTTTCGTTCGATTAACCTCA
CTAATATTAGACACGTGCGCAAACCATTCCAAATCTGGTTCGTCGTCAAAAATAAGAGAG
TATTCGTTATCTTTATCCGACCACAACCAGTCAGAAATATCGTGCAAATCTGCTAAGCGC
GATTCGTGTGTGTTTGAAACTAGTTTTACATCAATTTCGAATGGTCTTTGTCCGATGTTG
TTTCCTTGATATACCGCTCCGTCCATCCCTTCAATATTCTGAACTATTTCCGAACTAGGA
GGTATGACAACGCGTCGAATATCAATAATCTTCAAATTATATAAGCTCGAATGAGAGCCT
GCAAAAGAAAATCCGAATTCGTTAATTGAATTATTATACATTTAAATCCCCTCTAATCCC
TCTTGATTGAACGCTATTCTTTTGTTTTTCAAATCTTGCGATAGTTTTGAATAACACGCC
TTCCGAAACCATGCACTCAACAGTTCCGAGCATTACTGGTTTTTGAACTACGACAATGAG
CTGCTCTACTAATTCTTTTAATTGAGAAAGCAACACTTTGTTACTCTTTTGTTCATCGCT
AACTCCTGTTTGTTTTTTGCTTAAAGATGCGTTCTCTGTCGCAGAATTAATAGCACTTGC
TATGTTGACAGCTTTTGATTTACTTACCAAATCTCGTGTCGTGCCACTTGCAAACTTAGG
TACTTTATTCAAAATTTTAGCTGTTTTATCACCTCGCAACACTTTCGTCCCTCTTGCTAA
ATTCAACATTACGTTTCTGCCGTATGGTAAAAAAGTTTTTCCGTTTGGCAAAGTGATTAA
TTCTTGATAATTAGCGCCACGTGCGTCATTAACTACTGCTAATCCTCCTTTATGAAAATT
TGTACCAGTAGCTAGCCCTTGCGGTCCAGATGGCGCTTTGCCGTTTGTCTTGTAGGCGAT
TTCAATTATTTTTTTATTTCTCATATTTAACATTTCTTGCCAATTATTTATTGCGGATTG
CACTTGAGAGGCGACGGATCCGGCATTTGTCTCCATTTTCAACCACTTTAGATTTACAGG
AACACCGTTGTAGTCATATAACACTTTTTTACCACTTGTTACTTTATTAAACAAATCTCG
GTTATTTGCATAAAGTTCTTTTAAGTTAATTTTTCTGCCGTTGTATTCAACGATAACGTC
GTTACCCTTCTTCACTTTATTGAGTACATCGCTATTGTTTGCAAATAAGTCTTTTAAATC
TACTGTTTGATTATTGTACTGCACCAGAACTGTTTCACTTTGTAGTATTTTATTCAATAC
ATCATTGTTATCTACTATCAAATTTTTTTGCCCTGGAATAGCCTTGTCCCACTCAGCAAA
GCCCTTTTTTACGTCTTGCATTGTGTTGTCTACATTAGTCTCTAAAAAAGCTTCTTTTTT
GCTGCTGTCCCATGGAATTTCATCCCATAATTCATAATTTTTTAAAACCTCGTCAAGCTT
CTGCGGCGTATTTGATTCCAAAATGGCTTTTTTTACTTCATAGTCTAAATTATTCCATTT
TTTGTTATCTTCAAGTGCTAAAACGATTTGGCGAGTGCTATCTGATTCAATCAATATCTC
TTTTTCTTCAAAGCTTAATTGATTCCATTTTCCGGATTGCGCTACAGCATCGAGTATAGT
TGCTTTTGCGTTTGAATTTAAATCTGCTTCTTTTATAATGAATTGTAGATTTTTCCATTC
TTTTTCAGATGACATAGCTTTCGAAATCACATCATTAATATTTGTTGTTACTTCCCCGGT
TTTATCGTCTAGTATTAAATCATTCCATGCGACATTAGCATCAGAAGATTCATCTGCTAA
TAACCCCAAATTGTCAGCTGTATTTTTAGTTGTCTCGTTAGAAATACGCTCTATATCTTC
TAGCGACAATCCGAAATTTTTAAGTCCATCCTCTATTGCACTCTCCGAAATTCCGCTGGC
TCTTTCAAGTTCTACCCAACGAACCGCGATAGATTCCGTAACAGCTTTATTTTTCGTCTC
TAAAATATCTAGCGTACTCATGTATCGTTCAGTATTACCGTCTTCCGCATAAAGCGCTTT
TGCATTTTCTTTTTGTTCTTCGTAGGCTTTTTTCTGTTCTGACATCGACTTAGATAGAGC
ATTCGCGCTTTTCACACGCTGACTCCTATCCATTTTTTCAATATCTTGATAAAGAGCCGC
TTTAACTTTTTTCTCTTCGTCGCTAGACAGTTTAAGCGCTTCTACATTTTCACTTAAAAG
GTTCTTTTCTAGTGAAATAAGACGCTTGTTTTCAGTCTCTGTTAAATCACGTTCATTTTT
AGCTGCATTTTCTACAATCTTCATAGCTGAGTCCGCTTGCGTTTGAGCCAACTTTTTCTT
TTCTTCACCGTCTTTTTTTGCCTCATCAAGCGTTTTTTTGTACATTGTTTTTACTTCTTC
CGGGAGATTATTATAAGACTCTTCTAACGCTTTGATAGAATCATCAACGGATTTTTTGAC
CTCGTCAGCCATGCCCTGAAATGCAGTTTTTACAATTTTAGCATTCCCTGACATATCCGT
AGAAAAAGATTCCATTGCGACGGTGCCTTCTGCTGAAAATTGGGACACTTTGCTAAGCGA
TTTGTCTGCCGCGTCGCCTATATCTGCGCCCCATTTTCGTGCATTGTTGTCACCGAAGAC
TTTGTATAATCCGTAAGCAGCTAAACCAATTGCCCCAATCGCCAATACCCATGGCCCCAT
AGTGACCAATGTGGCTCCAAGCGAAGCACCAAAACCGCGCGTTGCCACTGATGCAACTTT
CGCTCCTTTTCCAGCGTTAACAGTTCCAATAGCAAGGGCATCAGTGCCTGTTTTTGCTAG
TTTAGCTTTTACTGCAAAATTGCCTAAGCCTTGCACCATTGACCCAGTAGCTTTTATAAG
CGTTCCGCCCGCACTAACAAATTTGCCAACACCAATCGTCACAGGCCCAAACGCCAGCGC
AGTTGCGGCTAATTTTAAAACTAGCTTTTGTGTCTCTGGTGTTGCATCCGCAAACGCTTT
AGACATTTCTTTGATACTATTTAGAAAAGGCTTAGAAGCTTGAAGACCAGCATTCAATGC
TTTCATGAACGGGCCGCCAAGGTCAATAGCTATATCGTTTATTTGATTTTTAAATATCTT
TAATTGCGATTCAAATGTTTCATATCGTTTAGAAGCCTCGTCGGTCAATGCGCTGTTTTC
TTTCCACGCAGTTTTCGAATTACCTAGCGCATCTGTAAGAATATCCGCATTACCGGATAA
TCGAAGCATAGTATCAGATTCACGAATCCCTTTAATCCCTAGATCGTTTAAAATAGCTGT
TAAATTTTTTCCTTCTTTACTGTTTTTTTGCAAACCATGGACCACGTCATCCAGCGCGCC
TGCTGCATCATCTTTCCAAGCTTTTTGGAATTGTTTCGCTGACATACCCGCTAGATCCGC
AAACCCTTTTAAAGAGCCTTTTCCGGAGTACACGGCGTTGTTAATTTTCTTCATGACCAT
GGACATTGCTGTACCGCCAGCCTCCGCTTCAATGCCGACACTACTCATCGCCGCTGCCAA
GCCCATAATGTCCGCTTCACTCATATTTACTTGTTTGCCTTGTCCGGCCAAGCGGAGGCC
CATATCGGTAATTTCTTTTTCTGTTGTAGCGAAGTTATTTCCTAGGCTAACGATAGTCGC
GCCTAAACGGTCGAAATCGCTTTGTTTCATTTGTACGATATTCGCAAATCGAGCTAAAGC
TGTCGCTGCTTCTTCACTTGACATGTTCGTTGCGACACCCAAGTTCACCATCGTTTTAGT
AAAGTCCAGTATGGCTGGCGTTTGAATTCCCAGTTGTCCAGCCGCTTCGGCAACAGCGCT
TATTTCTGTTGTGCTCGCAGGCATTTCTTTAGACATCTGCCGAATTCCAGCAGCAAGTTT
GTCGTAAGAATAAGTGACTTCACCGTTTTGATTGACGACTTCGTCAACCGTTTTTTTTAC
GCCTGCAAACGCGCTTTCGAAATCGGATGCTGCTTTGACTGAAAGCCCAATTCCAGCAGC
AAGCGGTAAAGCGAATTTCGTAGTAATTCCCATGCCGACTGAACTAATACCCTTGCCGAC
ATTTTGCATTTTAGTGCCTAAGGCCTGCATTTTAATCCCCGACTGGACCAGTTTGCTAGA
ATTTAATGCGATTTCTTTACTTAGTGCATTATATTTTCCGCGTAAACTTTCCGCTTCGGC
AACAGATTTGTGCATTGCTTGTTCCGCTGCAAGAAGTTTCCTTTTTTGTTCATCCGTCGC
GGCGTTAACGTCGCCAGTTGCATCTTTTAAAGCGTTATATTTTTCCGTATTCTTTCTTAC
TAATTCGCTAGAAACTTGCAACTGCTTGCCTAACACTTGCTGTTTTGCTTTTAAACCTTC
AATTGATTTTCCGGTATTTTTAAACATTGCTTCCGTAGCTTTTAAATTTTTTCCCAAGGC
CTTTCCTTGCCTTTCAAGCGTTCGTGCGGAGGTTTGAAAAGGGTTGATATCCAAGCTTGC
GGTAGCTATCAAATCACCAAATTTTTCAGCCAATTAATTCAACTCCTTTTTTAAAATAGA
CCTGGGAAAGCCTTGTCTATTGCTACGATTTTTTCTTCTTCTTGCTTCGTTATTTCGATT
AAAAACTCTACATCGTCTAGCGTCATCGCTTTTAACTCATGTAGTTTATAACCAGCATCT
AACAGACTTTTAAATAACGATTTAAAATTTTCTAAGGCTTTTTCAATCGTTATTTCTGTT
CCTTTTTTGTTTCGTCAGTATTGCCGCCCATCACTTCGAAAAGAACTCCATTCACCACAG
TAGCAAAGTCCTCTCGTGTAATTCCTTTCAGCACATCATCAACTGAAAATTGATTGTCAA
AAACCGTCACTAAAAATTTAGCTGCGTCTTTCGTACCTTCCATCTGCAGCATAATTCCCT
CATGCGTATTTGTAAGTTCCATTTCATCTTTTCCTGCGAAACGTTCCACTTGTCTGATGT
TGTATTCCATGCCAAGCATTGCGTCGAACATTGTCGTCTTATTCTTTTTATAAAGAACTC
CTTGTTTTTCATTTTCCTTCATTAATCTAATTTCCATAATTAAAAATCCTCCGTTTTTTA
TTTATTCACACATGAAAAGAAGTTTTTCAGCCTTGGCCAAAAAACTTCTTTTCTCTAATA
TTTAATTTATTCTCCGTTCTTCGGAGGGGTAACCGCTTCGGTTGGATCGATTCCATACAC
CATTTTATAAAAATCGCCTAACACAAAATCTTCATTATCTTCTCTTGCAATAACCAACAT
GTTACCATCAGCCTCACGAGCTACAAAAGAAGCAGAAATCGTTTCTGTTTGCGCCGTTGC
TTTATCTTCTTTCGTTGTTAAATCCAATCCGGACGGCGCAAATTTCCCCTTCACCAAGCC
AAACCATACATATTTCCCAGAATCTAAACGAGAACGGAAAGAAGTAGCAATATAAGGCGC
AGAAATGTCTTTCTTGAATAATTCCATGCCTTTTTCGACTGCAATACCAAGAAGATCTTT
TTTTGCATCGGAAGAAATATCAGCTAAACCGTATTCTAGCCCAAGCTTTGTGATTCCCGA
TTCAAGAATTGCGAAAATGGTGTCATCTGCATAAAAATTTTCGTTTTCCATTTCCAACTC
TAATTTTGCAGTCGTTAGCCCTGGCAACGATTTAACCTCGCTCGCTTTATCCTTTTCGTC
TAATTTAGCGTATTGCGCTTTATCTAAACCAATTTTTACCATTTTTTTTCCTTCTCTCAT
TATTATTTTTTGAAAACACCTTTATACTGTCGTGCGTTATAATTAAATTTAAAATCCGGC
TCGATGTAAGTGTCGTCAGCGTACTGCTCAAATCCGTTTAAACGCATCGCTTCATCGATC
AACGGAATTAAAATTTCAAGATGTTGTATGCTGTTCGTCATTGTCGATATTTGAATCTCT
GCTGACTCTGCATTTGCTTTGTCGTCAAAATAAAAAGAGCTGTAATTATTTACAGACTCA
ATCCGGATAACAGGAGCATTTTTTTTATTTTGAAAAGTCTCCGGAAGAACAAGCATGTAG
ATAGTTTGTTCTTCTAACGCTTTTCCGCGAATGTTGTTAATTGATTCATTTAATGCTTCA
TTTTGAATAAGAGCGTCATATGCTCGCTTGACCGGTAGCATAATTACAACCCCCTTCTCA
ACGCTTCGGCATAAATGCGTAATGCTTTTCTTGACATCACATTCAAAGTTTTTTCTTCAA
AATTCTGTGCCGATTGCTTCGCTGTTCCGTTGTTGGGAAAACGCGCGCGCCACCCTTCTT
TTTTGTAAAGAATATCTTTTTCAACGCTTCCGCCAGAAAGCATTTTAAATCCCGACAGTG
TAACATCATCTTTTAAATGTTTTCCTGCTTCATCGCTGACTGGGATATTGCTTTGCAAAA
GTTCTTTTGTTTCTACCGCTACTTGATTGACAGCTTTTTTTGCTTCTTGTTTATTTTCGA
GAATCATTTTTTGAATATTTGCTTGCATTTCCTCCAAACCTTTTACCATTCCACCCACCT
CGCTTTAATAAGCTTAAAGTCGTCTGCTTGTGCAGTTGGAGGCAATTCAATGATTTCGAA
GTCGTTTCCTTCGTAAAAAATCACTTGCGTAGAATCAATATTAAACCGCTGTTTTTTCCG
GATGATGAACGTTATTGTGTTTGCGCGGCCTTCGGTGTCTGAAAACTCTTTTATAGTTGC
TCTTCTAACACCAGCCCAGCAAGACCCAACCGATTCTTTAACTTCTCTTGATTCTCCGTA
GTTATTCTTTTTATTCTTTTTTTGTCTGAATGTTATTCTATCTGTGAGTTCTTCAAAGTC
CATTTTTTATAATCACCTCGCAGGCGTTGAATGTAAGAAATTAAAGCAAACGGTACTTCG
TTTTGTTTTTGCAACGACGTAGCTTTTCTATTTTCGTAGTTCGAGCTTAGTAGCAACAAC
GTCGCTATTTTAAATACAGCGTTATCATCAAAAAAAGGCGATTCATACTCAAGTGTAACC
GCACCAACAATCTCTTGTTCCGCGGCAGGCAAGTAAATATTTTGAATGATGCTATCGTCT
TCGTCATGTTCTAACTTCAAGTGTTCTTTCGCAGTTGCTAGGTCTATTCTTGTCTTGTGT
TCGTTTGTCAAACACTCACCTTCTTTCTAAAAAAGAGAGCCGTTAAGCCCTCTTTTCAAT
TAACCCGCGGTTGGTGGAGTAATTTCAAGATAGCACGCAGCGTCCGGATCAATTTTTTTG
AAGTCGTTACGAACATTAACGGCTAATCCTTGACTATATCGGTCGAACTTTTCCCATTCA
ACTGTAATTTCCGAACGATTAAATACAGCTACAGATTCCTCAATATCTCCAACGATAACA
GGATATTTTGGATTTGTCTGCGTTCCTTTAGAAGCTAATAGACTGTTAGAAACGACTTCG
ACGGGTAATGAAAATAATGATTTACCACTAGGCGCGGTCAGATCAGGCTGTAATAAATAA
CGCCCTTCCGAGTCTTTCAATGTGTCTAACCAGTTAAAAGCGTCTTGATTCACGATGAAC
ATTTTATTTAGCGCTGGATCTAAAGTCACGTTTATAGCTTTTTTAATATCATCTGCTCCT
GTCCCCGCAACAGTTGTCATCGAAGAAAGCACTTTGATGATGTTGTAATTTTTTGTGTTT
AAAACCATGCGAGCTAGTTGTTTTTTGATATATGCTTTCACGTCAATAGCGGAGTCTTCG
ATAAGTTCTTCGGATAGAACGATTTGTCCGCTTCGAGTTTGAACGTCCCATTCCACCTCG
ATGAACATCTGTTCATCAATCTTAGCGATTTCTGCTAATTCCTCTTTAGTAGCTAATGTA
GCTGAAATTCGTTTTGCAATTGGGAACTTTCCTGTCTTCGTATTTACATTTTCAACTGTC
GCGTATTTTGATAAATCTAATTCTTGTTGTTTTAATTCTTTAACTGAGTTTGTAATATCG
ACCGGAACAATAACGCCGGTGTTAGTTGTTGTTAAATCTCTTGTTTCAGCCCCTTTACTT
CGGATGTATCTTTCGAACGCATCGACTTTATTTGTATTATCTAAAATATTGTGATTGCCC
TTTGATCGCTCTCCGTTATCTTCTTCACCTTCACGTTTTTCCAACGGATCCGGAATTGTT
TCTAGTTCACTAAGACCAAGTAATGTATCTAATTCTTTTTGTTTAGCTTTTAACGTTTCT
TTCAAAGTGTCAATTTCTTTTTTTAATTTTTCGGCCGCATCAACATCTCCAGACTCCGCC
TTCTCGCGTGCTTCTGTAATTTTTGTGTTAAAACTTTCTCTTGTGGTTTTTAGCTCTTTT
TCCAATTTTTCAATTTTATCTTTAAACATTTTCATTCTCCTTTTCTTTCGTTTATTCCAA
CAAAAAAACACTTGCCTTTTGGACAAGTATTTTTTAAATGGTTAATTCGTCTAAATCAAG
TTGTACCTTAACAATTGCTAAACGCTTTTGATAATCTTTTTCATTAGCTAATTCTCTTGT
AGCTACTGCGACGTTTGTGTCTTCATATGCCGGGATAGTAACGATTGATATTTCTTCGAT
TTCTGAAAATTGTTCAATAGTTCGAATGTAGTCACCGTCTTTACTTCGTTTCCAAGAAAC
ACCGTTTTCTGTCGTTCTAAATTTAAAACTACATTGACTTATATTGCCCGCTTTGATGTT
TTCTTTTAAATCGCGCGCAAAAGAGGTTCCAGGCAATGTACACACAAATCCAAGACCAGT
AGAATCGTTTTTTAGCATTAATGTTCCGGCTTTTGTTCGACCGATACATTGATTCCGGTC
GTGATTAATTAACGCTCTAACATCTGATAGATCCACACCGTTTAGCGCGTTCGGGGAAAT
GATTTCTTTATAGCCGCCTAAGTCTTCACTTAATGAGTTATATTTAAGTGCATAGCCAGC
GATAGAATTCTCTTCTTTACTCTCTACACTTTCGAGCGATCGTGTTTCCATTTCATTCAT
TCATCCTCACCCCCTTCGCCTGCAGAACGGGTTTTATAACCTCTCTCGCTTCTGTTTTTC
TGATATTCTTTTAAACCACTTAGCTCCGTATAATTTAAACTAGCAAGTAATTCATTGCCG
CCTTCAACCGGAGGCGCTCCGAATCTCGCGCGGCCCTCATTTGGTGTCAAGAGAGTTCCT
TGCACCAATTCTTTAACAACTTTCGCTTTTGTTTCCGGATCCATTTCAAGAAGCCGGTCC
ACGTTAAAACTTACTTCAGTAAATTGATTAAAAGGATAGTCAATCATTTTGAATTCAATT
TCTGTGCTAAAACACGAAAAAATAGGATAAAGCGTTGATTTTAAGTAGTCTGCATTCGCT
TGTGATTGCGACGTATTCGTTGTTTCAATGCCTAGTTTTTCCAAAGGAAGGCCGAAACTT
TTCGCTACTTGGGCAGTAGAGAACGTATATCCGTTAAGAAATTTAAGAATTTCGGTAGGT
ATTTCTAGTTGTTTGAAGTCCATCGTGCTATCTAAAGCTAGTACGCCGCCCGCTTTCATC
GCACCGCCATAAGCTTTTGAAAATTCTTTTCGTTTGTCCGTTAATTCTTCTGTGCTTTTT
AACGCTTTATCTAGCTTCACGATTCCCCCAACCATTGCACCACGTTTAAAAAACGAATCC
AGCGCACTTTTAGAGCCTTCCTGGATGGAGATTTCTTTTGCTAATGTGTGAAGTGGACTG
TATGCGTTAAAGCCATCGAGCGTAAAAATCCGGAAATGAAGCATATTTTTCGCCGGAATT
GTTTTCGTTTTTCCATCACTTTGGACAATTGTGTAAACGATAGCATCTTTTTTTTGTGTA
AAAGTAACGGTGCTATTTCGGTGAAAAAGCAACTCTGCTGGGACTCCGTATTTCGCACGT
TTTATTTCTACAAAAGATTTACCGTTTAATAGCATATTTGCTGTAATGACAAATTTAAAA
TGCCACGGATTCATTTGTTGGTTAGGTCGTTTGTTAAGCAAATAGTTTAAATTACTATCT
TTTTCTTTTATTCCATTCACAACGATTTCAAAAGGAGAACTTGCAACATCCGACGAAATT
GTTTTAACTGCAGTGTAAATATCGCTATTACGCAAAGCTCCAACACCTGACCACGAAACG
TTTCCTCCGTAAGCCTCTGACAAAAGCACGTTTAGCGTATCTGTATCCACTTCCGTCTTT
TCTCGAACTTCACTTCTTTTTTTAAAAAACATTTTTAATCACCCCCCTTTTTTGGGGCGC
TAAGCAAGCTTATAACTATCAACATAATGCCAGCGCTAATTATTCCAGTTTTGAATGTAA
ATAAAAACGCCGCATACACTAGTAGCGACATTCCAGCAAGCAATAGTAGCGAGTGACTGT
TATCAGCAATCCAAACCAAAAAAGCTAGCAAAATTCTATTTAATTTTTTAACCAAGTTAC
CTCACCCCCATACATCGAAATAAAGTTCTTTACTGTCCGGCTCGTAGTACATAGCTTCCG
TAAATCCATCCACAACAGCAACGATTGGATCTATTTTTTCGCGATTTCGTTCTTTGTTAA
TCTGACAAGCATCATTTGTATATTTTAAGATAGCGTTATTTACTGCAATATCAAGCAAAG
CATTATTGCTGTGTGTAATGCGCTTATCAATAACCCCGAGCTTAAATTCTTTTGTAGGGT
CTGATAATGTTTTAACGCCTTGTCGAACTTCGATTAATTCGTAATCCAAACCTCTTTTTT
CTAGTTCTGCGAGAAAAAGAGATATATTATAAGAATCGTAACAAATTGCGCGAACGTTTA
AGTTGTATGCTTGTACGTAACGTTCAATATAATCAATCATTTGCGCATAGTTAATGATTC
CAGACTCTAAATCTGTTAGAGTCGCAACACCTTTTTTAACCATCAGACGGTAATCAATCT
TATCACGATCTATTTTTAAATCTAATCCGCCGCGCGTGCCAATAAACGAATGCGCATCCA
CATGAAATTTTTTATCTTCAAACGGGAAAACAAAACCAAGCGCCGAAATATCTCCGCCTT
TTGACAAATCAACACCAATATATACGTCTTTGCCGTAAATATCTGCATCGCTGGCCCCTG
CTGCTTTCCAGTCCTTGGCGTCCATGTAAGATTCTTCGCTAGCTTGCATCCAGTAATTAA
AATTTTTAACTAAACGGCGAAAAATTTTATTTTGTTCTATTCCTGTTTTAATCCGTTTGC
GCAAATACTCCATGTTGTCTTCGTATTTTGCCTTAATTTCTAAAATCGGATTTGATTTTA
TCCAGGTCGTTTCGTCTTGCCATTCGTCTGCAAAATCTTGTTCTGCAATAAAAACAAACA
TTTCGTCATCAATCACGTTCCCGGCCAAAATACTTTTAGCGTAAGGGTACATCGTTGTAT
ATAACCATCCGTTCAATTTAAAACCTGCAGTAGAGATAATGAAAGTCAATGGCGACTCTA
GTTGACCTTGTCCAGATTCGATCAATTCAAAAATTTCATCGTCTGTATATTCGTGCGCTT
CATCCATTGAAGTAAACTGCGGTTCGAACCCGTCCAAACTACTCGTGTCCCTTGAGAGCG
GAATAATGAACGAGTCGTCTATTAAGTTCCGTATTTCTTCGCGCACTTTTTTTGTCGCTT
TTCTCACTTGTTTGTCCTGCAAACTCAAAGCTCGTAAGAACTTCGCAACCATTTTAAAAA
CAAGGGAAGCTTGTTTTTTATCATTTCCAGCACAAAACATTTGTCGGCTCATCTGCGGAT
TCTTAAAGAACAAGAATTCATATAACATTAAGCCTGCGATTAAAATAGATTTTCCGTTTT
TTCGGGCCATCATGACCAGTGCGGTTTTAAACCGTCGCACATTTTTCTTACCTTTTTTAT
ACCAGCCGTGGATATTTCCAACAATAAATTTTTGAAACATCGCTAAAGGAAAAGTTTTGC
CAGTTTTTGGATCCGGAAGAACTTCCATGAACTTGATTGCATTTTGGGCTCTTTTGGGAC
GGTAGGAATATTTAAACGATTGCTCTTTTATTTCCAATAAATCGTTTAAATGCCTTTCAC
ATGCCGCAATTACTGCATTAGATGCGAGTATTTTTTTATCTAAAATCAATCGACAATATA
AATACGCATCATCTTTGTACTTATCTTCAATTTCACTAAAATTAGTCATCGTCTTCATCT
TCTTCGTCATCATCTGCGAACATATCAAAGATAGAAGATTCTTGTTTCTCCTCCGGCGTA
ACAATTTTCATTCTGGAATCTACTGTTAAACCTAGACTTGAAGCGCTTTGGATAATTTTT
GCCGATGCGTCCGCCATCATACCAACCGCCGGATTTTTCCTGGAATAATCCGTATAGTAT
TTAACTTCCTGGTTTTTGTTTAAATAAGAGCGCGTCATATAAATTCCATTTTTTTTATAC
TTATCATAAGCTTCACGCCAAACTGAATACCAAACACAATATTGTTCCAAAACCCCTCTA
TCTAATCCCCGAATCGGAAGCTTTTTTATTTCTTTTACAACACGACGATATTCATTTCTT
GCTAAGTTATTGAAATACTTCGGTGGTGTTTCTTGCAATTCTCCAAATCCGTCTGTTGCT
TTATTTTCAACGTTTTCACGCTCTTCTTTTTCTTCTTTTGTCAAGTGTTTTTTGTTAACT
GCTGTTAGTTTTTTCTTTCTTCCTGCCAATTTGAAAAATCACCTCCTCCAAAATATTTCA
AAAAGGGAACTTTGGTCACGTTTAACAGCCCAACGTTCTACAAACTTTAAAACATAGGCC
CGGTCATTCGGGTGGGGGGTCCTTCTTTTGAAAAGTTTCTTTATTGTGACAAGAAAAACA
AATGCTTTCCAAATTTTCCGGATCCATTCTTTTATCCCAACCTATAGACGTATAAGTATC
TATAATGTGATGCACTATGACCGCTTGTGTGATGACCCCATCGCTTAAACATCTTTCGCA
AAGAGGTTCTTTAAGCAGCTGATGGTATCTACATTTCTGCCACGTTCTACTTTTATAAAA
TTTAGTTCGTTCGCTCTCTGTTCTAGCTCGTTCTTTTTCAAAAGCTTTTCTTTGATTAGA
AACGTATCCGACCGGGACCAGCTTCGATTTTCCGTTTTCGATTATTCTTTTTTTAGATCC
GTTCATTTTTTCTTTTTCGTTTGCGCTGGATATAAAGTTTTATTCGCAACATCCAACTGT
GCTTTCTTCATTGCTGTAAATTGTTTGTCACTGATAAGCCCGTGGGCGCTCAGTGCCTTG
TCATAATCACTAGCTAATTGTTCCAGGTTCCTAATCATGTGAGTATTATAATTTGTTTTG
ATTTTCTTATTCATTGCTTTAAATGTTTCTATCACGGTAATCAGATATAAACGAAGCGCA
AGTCCTTCTTCGTTTAATTTGTTTTGAGATAGCATCATCTTTATTGCTTCGCCTTCTAAC
GATTCGTATTTCGTTGGTTCTAAATTCATTTCGTTTCCTCCTCCTTGTTTTCCTCCTAAT
TTTAAAAAAGAAGTAAAGCAGGAGGCACTTTACTTCTTCAAGTCAAAGGGTTGTTAACTA
CCCTTACATATATAGTGCGCATTGCCCTCTAAAAAAACGGCTCGAATGTCACATATCTTA
TATTGTGTGTGTTTTAAAATATCTTCGTAACCCTTTGAGTCACAACTTTTTTCAGCGTTC
TTAATTTCGAATGTCATGTTGTCGGTTTGAATGTGTATTCATTTAAAAAATATTACTTTT
GTTTTTCAATAAACGAAACTTCTGCCCTATAAATCAGATCGCCTTCATTTGTTTCTGTAG
CACTGTAGAAGTGAACATGTTCTTTTGCTTGTTCCAGCAACATTTCAATGAGATTCTTTT
TCACTAATTCAATAGGATATTTATGTTGGCGCATATCTAACGGCACGCAAAACTCGCTCC
CTATTCGGATTGTTTCTGCTAATTTTGTATTTATAACCACTTCCTTTTCTATAACATATT
CTTCCGGATTTACTTTCTTATTCAAATTAGATGTTTTCTTTTTAAACCATCTCTTTAAAG
GTCCAACGTTTTCGTGTTTATAGTTTTTCATTTTTAGCGCTCCTTTTCCTACAAATTAAA
TTTAGCCATTTTTTTATCTAGTTCGTCCTGCTGTATACCGATATAAAGCAGTGTTTCTTT
TTGGTCCTTGTGATTGAATATTTTTTGCAAAGCGACAACGTCATTAAATTGTTTATAAAA
GTGATATCCGAAGGTTTTTCGCAGCGTATGCGTTCCTACGCGATCAAGCTTGAATATCGG
CTCTAGCTCTTTCAAAACCCGATATGCGGTTTCGCGTGTGATAGGCTTATTTACACCTTT
GCGACTTTGGAATAAAAAGTCTTCGTCCTCTAAATCTAATGTGTACAATTCCAGTGCTTT
TTTTACATCGCGTGGAATAAGTATTTTTTTATTTTTATTCGTTTTTTGTTCTCGCATAGA
TATATGGCCACCACGAACATCTTTTACTTTTAGTTTTAAAAGGTCGCCTATTCTCAATCC
GACATTTATGCCTAAGAAGAATAAAATGTAATCTCTACTGCTCTTTACAATCAAGTATCG
TTTTATTTCCGTGATCGTGTCGCGGTCTCGAATCGGTTCTACTGTATTCATTTATGCACC
TCGTTTTCGCCGTTCAAATACACATTAACTAATAAACTTTTTTCTTTTTGCACATCAATT
TTATGCTTCGCTCTTCTAATTGAATTTTCTACGCTTTTAATTGTAATGTTTAAATACTCT
GCAATATCACTGTAGCTACACATGCATTGCTTATTTAACAAATAACATTCTTTTTCTTGT
TTCGTGAGTTTGCGCAACAAACTGCTTATCATTTTCGTTTCAAATTCCCCCAGCTCCTTT
TCGGCACACGTCTGCGGATTTTTATAATTAAGATAATCTAATAAATATGAATCAGCATAG
ATTGTTCTACTTTGTGTATTTGCTTTTTCACCCAACTTGAAATCCCAAGGCGAAACACCC
GTTTGCATATAAGCTATGCTATTTTCTAAACTGGTTGTTATTTCTCCCCAAATCTTTTTA
TCTGCTATATTCTCGCATTCTGCCTTTTTTCTATTTGCATGCTGCAAGGAAACCTTATAC
TCGAAAATTAAATCATCTAATCCCAACGTGCGCCCTCCTAACAAAAAAGCTATATCAACG
ACGATATAGCTTTTCTTTCACTATATTTAGTTGTCATTTTTAGAAATATAAGCGTGCTCT
TTTGCTTTGAAATTTGTAATATAACAATGATTACAAGCGCCATCCGCAAATAGTTTTTCT
GCCTCTTGTTCTGCCTCTTTTTTTGTTTTATATGAATTTTTATAGCAAAACGAGGTTTCT
TTTCTTACATACAAATCCCACATTTTTGTCACTCCCATGTTATTTTGTTATAAGTATCTA
ATTTAATTTTTACGTATTCATCCATTTTCATCGTTCATTTTCACTTAAAACGGCAAATCA
TCATCTGAAATATCGATTGGCTTGCTATCACTAACAAACGCACCGCCTTTCTGGCTCGCA
CCCGATTCATATGAGCTTGTTTGAGTGTTGTTTGAATAATTAGCTTTGCTTTGATAATCA
TTCGTTGTAGCTCTCCCTGGGTTGTTTTTAGGCTCTAAGAATTGAACTGATTCAGCAACT
ACTTCCGTAACAAAAACGCGTTTACCGTCGTTGTCCTCATAATTTCGAGTCTGTATTCGA
CCATCAACGCCCGCCATGCTTCCTTTCTTCAAGAAATTAGCAACGTTTTCTGCTGGTTTT
CGCCAAACAACACAATTAATGAAATCGGCTTCTTGTTCTCCTTGTGCATTTTTAAATGGG
CGATTTACAGCTAATGTAAAAGTCGCAACAGCCGCGCCCGCTGGAGTGTAACGTAAATCA
GGGTCTTTTGTTAATCGTCCTACAAGTACTACACGATTCATCATTATTTGCTTTCCTCCT
TCAACACATTCGCCATATTGTTGATTTCTTTTTGCGCGTTACCCCTAAACGGATGTACAA
CTTGTGGAAATTTTTGTGCAAAGAAATGTAACACTAAATTTCCGTTTTGAAACAATAATG
TCTCTGTAATTTCCGCAACTTCTTTTCCGTTTAAAGTTTGACCAGTACCACGGCACTCGA
TATTTACATAGCCTTCGATTTCGCAAGCAGTGTTGACCGCTGCATATAAAACAGGCACTT
CATGTTGATTTTTTATCGAAAGAACTGTGCTCTCCGCTGGCAGTGTAATTACTTGAGAGT
CTTTTATTGCTAAAGGATATTTATAAATTTTTAATTTCATCTCATTTCCTCCTATACAAT
CCCTAAGACGACAAACCCGTCTTTTTGCTCATAATCTGTCATGTAAACTACTTCAACAAC
GGTGTAAAGACCTGTATCCATGTCATCCCATTCGCGTAGAATCAAAGTATCTCCTACCTG
GAAGTCACGGTCATTTTTTCGAATTTCGAACGTTTTCCGTCCTTCCGTCACAGCTGCAAA
AAATTCTGGTGCTATTTTTAATTCGTGCGTTTTAGTCATCGTCTTCCTCCCACTCGTCCC
AGCTATAAGCTATTTTCTCCATAAACACGTCTGCATGTTGATAACCTACTTCCACCAGCC
ATTCTTTTGTTTCCTCAAAAGTCGAACATGCTGAACCGAGTTGTTCAATAGCCAAATTGA
AATCTACTTCATAAACGGCTAGCCATTGTTCTAACGTTACAAGATTTATATCTAATGATC
TTTGAGTGATTAATAAATCTTCTAACTCTTCTTTCGTCATGTCGTGATGCGTTGGAGCTT
GTCTAAATACTCATATGCTTTTGTACCTTTTTCGATGCTGTAATAGTTCATCATTTACCT
TCCCCCTCAAAATCTTTAATTTCCGGTCGCTCTCCGTGAGTTTCAACCATATATTTTTTC
GCTTTTTCAACTTCTTTTCTAAATTTATCTAATCCATTTGCTTTAATTTTTTTCTGGATT
AAAGGAATCACATTATCTTTATAATATTCGATTGCTTTATCGCGAGTATTTAAATCTAGA
AAGTCTATGAGATTGTTTGGAATATTAAACAATGAAGCTCCACTGGACATTTCATTAACG
TGCAAGAATACTTGGGTTAATGTCCCTTCCGGATAAATTGCAAAGTCTATACCATCTATC
GTCACTTGCATTCCCACCTTCACAACCCAGCCGCTTTTCGTCGCAATCTGAAACACTTTA
TCTTTTTCAGATATTTTTATTGTGCTAGTCATTCTTCTTTTCAGCTCCTCTCTTTAGTTG
TTGTGTTTGCTATTAAAAGCTGTGTAACTGTTTAACAATTCGTCAGCTTCTTTATATAGT
TTCTTACTGTAGTCAGAACGATGTTCGTTTAATTCGGTCACAGTGAAGTGAAAACCTGTT
TTAATAAAATCCCCCGGTTTTACAGTTCTAAATAAGTGCCCTCCGCTTAAACATAGCAGA
ACTACTTCTTGACTCGTGCTGTATATCTGCACAACAACGCCATAGACTGGGATTATTCCT
CCCTTGTCTTTTATCTCGTCTCCGATTCGCAAATCCCTCAAGGCTCTTTTGTTTTTATAC
CTATCAAAAATAAAGATTAAGATTAAAGTAAAGAGACTTGCTACAGCTAATATCCCTATA
GATGCTAAAATACTCATTCCGCCACCTCTTTCTCAATCAGCCAACCAGAGTCAATATTAC
TGCCTAGCCAGTCGTCGTAAGCCACTGTAATCTCTTTTTCTAATTGTTCAGTTGTTAATA
TATCGAACTCAATATTCAAGTCTGCTTTCAAAAGAAATGTTTCTGTTTCAAGTGATCCGT
GCATACCAGTAGAAACGTAGAATCTTACTTTTTTGTCGTTCATTCCGCCACCTCTTCTGT
TACCCAGTAAGGATTTTTTTCATAGAACTTCTTCACTTCTCTGTTAAGCGAGCGTGTCAT
GCTTTCCAATAAGGTTGCTTTAGTCCCCATATTTACATGTTTCCTTTTCGCTTTAATAAT
GTAATTCAATTCTCCTTTTTCTGTAACTGTAATAAGTCCAATACCGCCGAATAGTTCAAG
TATTTTAAGAAACTCCACTATCCTAGCTCCCCCCACTTCGCCAAGCAAAACAGTAGCTTT
ACTTTTCTTATTATTTTTTCATTATTCATTTTTAAACCCCCTTTCCTAACTCTCTAATAG
CATACGCATTTCGTTATATGCTGATTCAATTTCTTTATCCGTCATCGCTAACGCTTCTTT
CAAACTGCATTTTTCAGTATGTAAAAGCGAAGCTATCTGATGTTGAATCCCGATTCTTCT
TTTGCTCAACTGATTTAATAAGTCTTGTTCGTTTTTTCTCATGAAGAAACCCCCTTATCA
TTTCGTTTTTTAGAAACAGAAAAACTTTCGTTGATAATTGCCAAAAAGCTAAACTCTTCC
TTCTTTCCGTTATTGTCTAGAAGTATGAAAGTCCCACGCTTTTTGTTAACTTTCACAACT
TCGTATTGTTGCCCTTTATCGAACCCAAACGCGCCTACGTTGCAATGTACAAAATCTGTA
TTTTTGTTGGGGATTTGAATTAAATCCGCTTCTGACTCTGTGATACCTGCCATTTTTTCG
AGTCGTTTTATTTTTGAATTTCTCGCTTCTATTTCAGCGTAAATAGTCGCGAGCGTTTCT
GCATCGAGCTTGTCAGTCAACATCATTCTGTTATTCTTTGCCGCAAAATCTATTTTATCT
ATCACTTTTTTTAATCGATTATTTGCTATTATCATATGTTTCTCCCCTTAACATTATTGT
TCCACGGAACTAAATTCTTTTTTCTTTTCCAGTCCGCGAACGTTGAACGACAAACACCGA
GTTCGTCTGCAATACTTTTATCCGAATTTGACTTTGCTAGTTCTTTATATTCCTCTACTG
TAAAAGCTAGGAGTTTACTTGCCGCCGTGATTCCTTTTTTAGAATCTCTAATGCCTTCTA
AAAATTTTAAATCATTTTGCAATTCCTTTCGTTCATCTCTCGAAAGATTGTCGTAATTAG
TTTCGATATTTGCTATCACTTCGTTTTGCAATTGCCTGATTTCTGCAACGTTCATTTTTC
GCACTTTATCCATATCAGATTCTTTCATTTTACAAACCTCTTTTCCGTCGATCTTCTTCG
TATTTTGCTTGTGCTTCTTCAAGTTTTTGCGCGATCTGCGCTTTCTCGTCCTCTGTATAT
ACTTTTCCATCAGCTCCGTTCTGGTCTTTATCAAACCACGGCGGAAGCTCTTCTTTTTTC
GGTTCTTTTTCCCAAGGCTTCTTTTGATTTCCAGAAACCGTTTTTTGATTTAAATAACCT
TCGAATTTAATTCCGAACAAAGTTCCGGGCCTCAAATATCGACTCATCGCACTATCGTTT
TTCCAGTCTTTGCATTTGATGATGATTACTTTTTTAAAGTCTTCAAAAGTGAATCCATCT
TTCAGCCTAGCTCTTATCAATGTTTGAGTAACTTGCGTAGTGTGCCTGTAATTCGTTTCT
GCGTTTTCATTTAAGAAATCAATAACATTTTTAAAAATGGATGTATCGTCGAGTTCCTCG
ACAGTATTCTTTTTATTCTCTTTAGGAGTCTCTGGTAAGTCTAAGGTATTGTCTGGCTCA
TTTTGAGCTAATGCATTAGCTCTTTTTGGGCTAATCGTTGGCTCATTTTGGGCTAATCGT
TGGCTCATTGCTTCCAACGCGTCGTAATCAATGGAATACCAGACGGTTTTGTCAAACTTC
TTTTTGTTATAATTAGCAGTTAAAAGCAACTTTTTTTCTCTCAAAGAAGTAAATGTGCGC
TTTACTGTGTTTAAGCTCCAAAAAGAAAAATTTTCTTCTTGCCACTTTTGAATACTTCTA
TACGTCCAATACCTACCATCGTGCAAATTTTGTTTCTTGTTTAACCAATAGTGAATTTGT
TGCAAAACAATTGCTTCGTTTAAGCCGATTTCTCTTGCTAACGTTGGCAACACTTGAAGA
GGATAATCATTTATCAATAGATTGTTGTTGTTGATTCCAGACATGCGTAATAAGCCCTCC
TTGCTCGTCGTGCTTTTTTAAGTTATAATTGACTTACAATTTATTATTTATCGGTCCTAC
GTTGACGCGTAGGGCTATTTTTTTGCGCTCCGGCAAACGTTGCTATTGCAGAGCCTAACG
CAAAAACTAATAGCGTTATTTCAAAGATCAATTCCATCACCCCCTCATAATTTCCGGGAA
ATTATTTTCAAGAAAATCGTTCATCTTGCTAGCAAGAAATGACCATTTGCGATTTTCAGC
CGACGGATATTTCACGAAACCGTCTGGATTTTCGTCAACGTCTAACATACTTCTAAAACT
AGGTTTGTAGAGGATTTTTTCTTCTATCCAGTCCCGTTTTCTTCCAATTTTATTTTCCAA
TGCTTTTAAATCCCAATACTTTCCAACAATTTCTTGTTTTAGCAACTCTTCGTATTCTGT
TTTAGTAATAATTACATGCGATTCTGGAATTGGTATCGTTACACTTAACTCTTGTGTCAC
CATTTCTTAACCTCCTTTCGATTCTATTCGTATTTCGAGGATCTGATTACACTTATTTAT
TTCTAAAATAAGCAGTAAAAATGTTTCTTTTTAATTAACATCAGCGTAAAAAAATATCAT
CAGGATTTTTATCAAAAACCGATGCGATTTTTTTAGCGGTGTTATAAGTATAACCATCTC
GTTCTCCGTTCTCTATCATCCAGTAGTACTCTTTTGATATACCTACTTTCGTAGCCACAT
CTACGTAAGTTAAGTTGTTCTCAATTCTTAATTCTTTTAATTTTGTTATCATTCATTCAC
CACCTCTAGTTAACTATTGGTTATCCTTATTATAGATAACCATTAGTTAACTGTCAAGAT
ATAAAATCCCTTTTTGGTTAACTTTATTTTAATTCCTTGAAATTAACTAACCGTTAACTT
ATCATTAAAATATAACTTATTATTGAAACGCAAAGGAGTGGCAATTTTGTTTGGAAAAAT
TTTAAAAACATTAAGAATAAATAGAGGTATGACACAAGCTGACTTAGGTTCCAAACTAAA
CATAAGTAAAGTGTCTATCTCAAAATACGAAAATGGAAATCAGTTTCCGGACACCGATAC
ATTAAAACGCATCGCTGATATTTTTAATGTTTCTACGGACTTTTTACTTGGCAGAGAAGA
GGCTATCCCTCAAAATTTAGCTTTTGATGATCTACGAGGATTAACGGAAGATGATTTAAA
GAAGGTCAATAATTACATTGCTCTCATAAAAAAACAAAGACAAGAGCTCGAAGAAATTGA
AAAAGAACTTTAAGGGGATGAGTATTTGAATATTCTAGATTTTTACCAACCTAGCGTGGC
AGAAAAGTATTTATCAGATTATTTAATAGCACAAAACGTTTTATTGCCTAGCGATCTAGA
AATTGAAAGCTTATTAATTAAACTCAATTTGTTTATAGTAAAAGGCGATTTCTCTATGTC
TTTGGCTGATTATGGCGGTATTGTTTTAGCGCAACAGTTGTCAAGGGAACAATTTATTGA
AAAATTGCATCACGAGCTAGTACACATTATTACACATTGCGGCAATCAACAATTAATGAA
TTTAAAAGCTATTGAAAATCAAGAAAAAAATGCAAATCGTAGTTTAATGTACATATCAAT
TCCTTATCACATGTTAAATTTTATAGATTTCACTTCTAATTACATCGAGCAAGATTTGCT
CGAACTATTCCCTACGACAACAAGCGATATTATTAGCAATCGAATGTTATCTATACGCAA
TTATTTATTACAAAGTTCTTCTTTGCCGAAGTTGCAGTATGGATGATTTTTATTTTTAAC
AACAAACAGAACTAGCGTTCTTGGAAAAGGTGGAACTTAAATGAAAAAGATGATTCTGGG
CTTTGTGCTTATTTTAAATGTATTTCTCTTCGGATGCGGAGAACCTGAACTTTCAATCAA
AGAAAAACAAAAAGACGAATTTGTAATTAATGTAAACGGTAAGACTGATCCAGGAGCAAA
AGTAACGCTGATAGACGAATCTGGAGAAAAAAGCGATATCGTAAATAGCGAAGGTGACTT
TGTTCTAGTTGTTCCTCGCATGTTGTCGGACACCACTTATCAAGTAACATCTGAAAAAGA
TGATAAAAAGACAACTACAAAAGTAAAAGTTCCTAAAAAAAATAAATTAATCGCATACTA
TGATTTTGAAAAACAATTCAATGAACTAAGCGAACAATATCCTGGATTAAACACCAAAAT
TCCAAGCATTGATTCAGCAAAAAATCAGCAGGACGGTTTTTCGGTTTCTTTAGATGGAAA
AAATATTATGAGCATACGCCTTTCTTATTCAGAAAATAATTCCGACGCTTCAATTTCATC
TTTTACAGATTATCAAAATTTCATTTTATCAGTTGCTGCAACAAACGTTATATTAAATAA
AGCAATTGATGGAACTGATACTATAGATTTCATCAAGAACGCAGTAGATGAAAAAGAGGA
TGCAAAAAAAACAGTGGATAACATTATCTACAATGTATCAAACTTGGACTATATGGGTGA
TACTATCACTAGCGTAATGATTTATCCTAAATAAAGATTGAAAGTAGGTGCCTCAATGGC
TGTTTATAAACGCGAAAATTACTGGTCATACCGCATAAGTTTTAAAAAAGAAAACGGAAA
ATACGGGCGTATAAATAGCGACAAAAAATATAGAACTAAAAAGGAAGCTCAACTTGCCGA
AAGCGCAATAAAGAACAAATTAAGCAAAGGATTTCATTTAGATGAAGGAGAAACTTTATT
CACTGATTATTTCGAGGAATGGTTTAAAATCTATAAAAAAGGTAAATTGAGCATCGAAAA
CGACGTTGACATAAATAGCACGCTAAACTTTGTTAAAGCAAATTTCGATGGAATAAAGTT
AAAAAATTTAACAAGAAAAAAGTATCAAGAAGTTTTAAATAAATACGGCGAAGAGAGAGC
AACTGCAACGGTTAAAAAGAAACATACTTATATGCGCGCTTGTATAAAAGACGCTGTTCA
AGAAGGGGTAATATATAAAGATCCCACGTATCGCGTTCGGGCGATAGGAAACGCCCCAAC
TCAAAAAGAAAGCGAGAAATTCTTAACTGAAAAACAATTAATTATCCTGACTAAAAATTT
GATGAATACACACAAAGTTGAATATACATCAAGGAATATCATCTTCTTTCAAATAGCTAC
CGGGTGTCGATTTTCCGAAGCGTTAGGATTAACTTGGGATTGTGTTGACTTCGAAAAGAA
AAGTGTCATCATAAATAAAACGTGGGATTATAAATATACTAAGTTCTTTAGTGACACGAA
AAACTTTTCTAGCAAGAGATCTATTACAATTGATGAAAAGACAATTGAACTACTACGAGA
AATAAAATTAGAGCAAACTAAATTCGAGTTGAAGAAAAACATTCGAAACAAACACAATCT
AGTTTTTTGCAGTTTCGATTCTTTTCAAGTAGTTAGTAACAATGCCGTTAATAAGACTTT
AAAAAAATTCTGCGAAAAAAGCGGCATTACTCCTTCGATTACAAGTCACGCTTTAAGACA
CACGCACGCATCTTTATTATTGTTTAAGAACGTTAATATTAAATACCTCTCGAAGCGCTT
GGGGCATAATTCAATTACAACTACATTACAAACATACAGTCATATAATTGACGAAATGGA
ACAACAAGAATCTAGACATGTAGATAATATAATATCAAGCGTTTACGGAATAAAAGAAGT
TAAATAATTTGCCACGGTTTTGCCACAGCCAAAGAGTGAACAGCTTTAAACGCTTTGATA
TCAAACGTTTCAAGTATAGTGTTTGTATAACCGTTTCTCCGTAGAAATAAAAAGGTTCAC
GCTTAAAAATAGCTTTGATTGCTATTTTTAGACGTGAACCTTTTTGCTGTTACTTCTTCA
CCGCAATACTCACATACATACCCTCATCCAACTGCCAATTCTTCACCACTTCAAACCCAA
ATCCCGCAAGTTCTTCCTTCAATTTCTCCGCAGAAATCTGAATTTCCATTGGTGGGCCTT
TCAAATCAGTTCCTTTCGTATCAAACTCCAAACTAGCAAAGTAGCCGCCAGTTTTCACAA
CTCTACTCACTTCACGCAGAACATCCGCGAGCGAATCTGCTTCATGTAATACGAGCGATG
CGAGCACAACATCCACGGAATTTGCCTCAAGTGGAATATCATCCATGCTGGCTTCTAACG
TTTCTACATTAGCTAAACCCGCTTCCTTCGCTTTCGACTCAATTAATTCCAACATTTTCG
CATCTAAATCTAATGCAAAAACTGTATTATCAACCAATTTTGCAGCTGGAATTGTTAAAA
ATCCTGTTCCCGCTCCTAAATCTAAAATACTTGCTGTTTTTCCGATTGGCATTGCCTGCA
AAAAATCCTCTGGCGACAGCACTTCACTCCGCTCTGGCCGATCTAAATAATCTACTTTCC
GTTTAAATCCAGCTTCCCCGTGATGATTATGATGATGTTTCATTTTTAGCACTCCTTTAA
TGTTGATGTTTTTCAATTTCTACGACAATACTACCTACTGTTTGTTTGCTTAAATAATCT
TCCATTTGTTGCTCTGCCTTATTCATCACTTCGCCAATCAAGCAGTGCGGCTGGCTTTCA
CTGTGGTTTTTAGGGTCACAATGGAAAAAAGCGCCCTTCCCTTCAATCGCTTGAATGACA
TCAAGAAAACTAATACTACTTGCTGGTTCCGCTAACTTATACCCACCATTGACACCCGTT
ACTGACTCAACAAAGCCAGCTTTTACTAACATTGTTAACACCTTAGATAGATACGTTGGT
GATACATTTTGCTTGGTCGCAAGTTCTTTCACGCCGACAGACTTTTCTGGTGACAAATTA
GCTAAATAAACCATCGTATGTAGTGCATAATTGGTTGCTTTGGAAAATTTCATATTTTCA
CCTTCTTAATTAAAGACTTAACCACTCTATAATATCTCTTATAATTGAAAGTGTCAATTC
ATAACTAAAAAACCTTTTCCCAAAATGGAAAAAGGTCTTAAAATATCTCCTGTAAAATTG
CGAATAATTGTTGCTCATTTTCAACACAATAATCTGGCTGAAATGCTGCCTCTGTTGGTC
TCAAATGTCCTCGTCTATTCAACCAAATAGATTTCCATCCCGCGCTTTTTGAACCAATTA
CATCATTTTCAAAAGAATCACCAATATAATATGTTTCCGCGCTGTTAATACCTATTTGTT
CTTCTACTAGCTTAAATATTTTCTTGTCTGGTTTTTCGATACCGACTTTACCAGAAATAA
AAGTGTGCTCGGCTGGAATCCAATCATTGATTTGTAAATCATTTATTTTATGTTGTTGAT
GTTCTTTTGGTCCGTTTGTAATAATCCCCATCGTTATTTCGTTCTTTTTAGCCCATGCGA
GAATTTCTTTAATCCCCGGTGAAAGTTCAATTTTACGTTGGTTTTGTTCGTAGGCGTGTT
GAAATGTTTCTGCTTCTTTTTTCGTAATTTGGTAATCAAAATCGCTTAGTGCCTGCGTAA
TCCGATAAACGTGCATTTCTGCTTTCGGCATTTCTCCTCGGACAACGCGGTGATACACTT
CATCACTATAAAATCGACTTTTAATATATAAATTTTCGATTTTCAGGTGGTCTGCTTTTC
CAAAAACAGTTTTAAATGCGTTTTCAAATGGTTTTAGTTGGTCATAAACTGTATCATCAA
TATCAAAAATTAAATTAATCATCATTTCCTCCTGCAAAATTCACTCCTTTTACTCTACCA
TTAAATCGAAAAAGTAGGAAGAGTCTAAGCAAAACGCTTAGACTCTCTATATTATTTAGC
TAATTGTTTAATTCGAGTTGTGGCTCCTTTTAAATTGTAACATTCGGAGTAATTGCGGAT
AGGGCGTTTGATGTGATCAATAACAAAGCGTTTTCCATCAATATTATTCGCAGCTAAATT
GGCATATAATGTGTTGATTTCTTTCTTAACCATTGCATCATTGAATGTGTAATGACCTGC
TATATCTAGGATTTCAAGTGATAAATCATCATCTTGCATGATTTCATTGATAGTGATATC
TTTTTGACCATCTAACATCCATTTGCGCCAGCGTTCACTTTTAATCGATTGAATGAGTAA
AACTTCCCGTGCGTTAGAAGGAGTTTTGATTAAACCATTCTCTACTAATTTTTGCTCTAA
CTCAACTAGTTTCAAGTACGCGCGAGTCTCTTCTGTTCCGTATTGTGGTGCTACATTGGT
CGCTGTTATTTCTGATGGAATATGTTCTAAAAGCGTTACATCATCAAGATAATCGCCATT
ATGCTCTTTCAAACCGACACCATATTTTTTTGCCATTTGCGCTAAATCATAGGCGTTTTT
GAAATTAAAGTGACCTACTTGCTCGGTTTTACGAGTTAATGTCCCTGTTTGCCCAACGAT
GAAAGTCGGTAATGGTAAATCGCGTTTTTCTAATTCCACTTTTAATTGAGTAATGAACTT
TTCATACGTTTCTGTTGAAGTTAGCCCGCCGTTTGTTTCTTCCGTTCCAACTTCATAACC
GATTTCTGGCAGCCCACGTTTTTTTCGTTCCTCCTCACAAAATGCAATTAAATCAACCGT
TCTTTCCAGTACAGTTTCCAGTGGAATAACTTTTCCTACTTCAAAAGGGTCTTTGGTTGG
GTCAATCATTAATAAGTCAAAGCCAGCTTCAATATCCGCTATATAAGATTTTTTTCCTAA
CTCCATTGCCTTTTCTGTTGGTAAGTGATCATTTCTCTCTTGATCCCGTTGCCAAGGTCC
CCCGTGATCGCGACAAACATAATATAGCCCATCAAAATCCACTTCTTTAGCAACTTCTTT
AATTGCATCAATGAAACTAAATTGGTTCCAGCCATTAACATATCCGCCACCAAGTTCGTC
TGCATCTACTTGATTACGACTAGCGATAAACATAAGCGGATAATCATCTTCCTTCGCTAA
TTCGAAACTTGCTTGTAAAAGATTGCGAGACATTGGTCCAACGCCGATAAGTGTAGCGCT
ATCCCCTGTTGTTTGTAATTTCAAAAGTGCTTCTACTGCTTTTTTTATTGGTAATTTCAA
TTAATT


>3	 A195_scaffold_5:312240-326648
ATGCTGAAAATAAATACGACCACATTTAATCCGCAAATTTTGTATATCGCTAATTGTTAT
ACGAATGAGGTGCGCGTAGGTGAAAATCACCATCATGATTTTTTGGAAATCTCGATTATT
TGTGAGGGAAACGTTATTTATGATATTGAAGGTGAGCGAGTCAAGCTAGGAAAAGGTGAT
ATGCTGATTTTTAATCCTGGCGTGAGTCATTATGATATAACCGAACCAGGTATGACCAAT
GCGCAACTCCATATTGGTTTTCGGAACTTTGCACTGGAAGGGTACACTCGAAATACGTTC
CCGTTTAAAAAGGCCTTTTTACGAAAAAAAGAAGAAGAATCTGCCATTTTATCTATTTCC
AAACAAATTATAGAAGAAAAAGACGCAGGAAAACCAGGATATGACTTGATTTTAAAGGCT
TTCGTCATGCAATTAATTATCCATGTTTTACGCGAAGCCACCCCAGAACAACTTGAAAAT
AACGGCGTCAAATTATCTACCGACGAACAGCAAAAACAGATACTTGTAAACGAAATTATT
CATTATATGGAAAAACACCATACAGAAGACGTCTCGCTCTCAACGCTTTCGCAAACGATG
TACATTAGCCCCGCCTATATCTCCAAAGTATTTAAAGAAGAAACCGGGGAATCGCCAATT
AACTATCTAATCAAAATCCGCCTTACTCGTGCAGAAGAATTACTGAAGAATAAAGACGTT
AGCGTAAAACAGGCTGCGAATATGGTCGGATACAATGATGCTTATTATTTTAGCAAGCTT
TTCAAAAAATATTACGGATTCCCGCCATCCGAAAACTGGCGCAAATCGAGTTAGAATTGC
AAAAAAAAGACAGAGAGAAGGAAGACTAGATGGATTATGAAAAAGCCTTAGCGTTTATAA
AATCAAATAGCACATTAGAACAAGAAGAAGGAACCGAAGTTATTTTTAAACAGGCACAAG
AAACAGCTCGAGGGAATTTGGATCCTTTTTTATTAAAAGACCTGAAACAACATCTTGGCG
GTACGAATGATGCGATAAAAGAAGCGCCGCAAGAAATCCAAATGCCAGATTTTTCTAATT
TGGAAATAGCAACGGCAGCTGCACTACAAATGCGAGCAACAATGGGAAGTCCGAATATTG
ATTTATCAAACGGCGTAACTACGGAGTATCGGGTTGTTGAAGGTGATTATGGCGATATTC
CGGTACGAATTTATCGTCACGAGGAAGCAACCAAACCAGTTCCCGCATTCATTTTTTATC
ATGGTGGTGGCTTTGTTGGTGGAACGCCAGCTGTAGTGGAGAATTTTTGTAAAGGTATCG
CGGAAAAGTTACCGGCAGTTGTTATTAATGTGGACTATCATTTAGCTCCAGAATTCCCGG
CGCCAGCAGCTCCAAAAGATTGTTACCGGGTGCTTGAATGGGTAGTGGAACAAAGCAACG
AACTTGGCATCGACGCTTCGAAAATAGGTGTTTCCGGAGATAGCGCGGGCGGAACTTTAG
CAGCGGCGGTAAGTTATATGGATTATGAAGCAGAGACAAATTATGTAGGATTTCAAGCTT
TACTTTACCCAGCGCTAACTTTAGTAGATGAAGATAATGATAAGTATCAGTGGGATATTT
CCAAGTTTGGGGCATCCGAAGATACACTTCCGCTCGTTGCGTCAGGTATCATTGGAATGA
ACAGCTCTGGCGAATTACTGCGGAAAGCCTATGTTAGAGATGAAAATCCCGCAGCGCCAA
TTTATTCCCCACTATCGGCTGTAGATAAAAGTATTTATCCGCCTACACTTATAGCCAGTG
CGGAGTTTGACGCGTTACGAGCTTTTGCAGATGTTTTTGCTAAAGAACTGCGAGCAAGTG
GTGTACAAACAAAAGCAATCGTTTACCAAGGAATGTGCCATGCTTTTATTGATAAATACG
GGATTTTCCCTCAAGCGGAAGACGTGGCAGATGAAATTGTTCAAATGATGAAAGAAATAT
TTTAAAGAATAATTTGCAGGCATTTTTCGAAATGCCTGTTTATTTTTGGACTAAATTTTG
CGATTAGTACTAAAAATGTATTAGAATAGAGAGGAGAAATGAGAAGGGATGATGGGACTC
ATGAAATTTCAGCTTTTTATTCAACCAAAATTAGATGTTCTTCAGGGAAATATTGTCGAA
TATGAAATACTTTTACGTGATGATAGTGCAGTTCCTAGATTTCCTCTATCAGAATTAGAA
GCTGTGCTCGCGGACGAAGAACTGTACTTAGCTTTTTCCGAGTGGTTTAGCGAGGCTTTC
TTAGACGTTTTAAAGAAATATCCAAATGATCGATTTGCCATAAATATTGCGCCACAACAG
CTTTTTTACATAGAAACACTCCACTGGCTAGACAAATTAAAAAGCGAGAGCCATCGTATA
ACTGTAGAAATGACCGAAGATATTTTCGATGTACCCGGTCATAAACGCCACCTTAATGCG
AACGATAAAAACGCATTTATTCTAAATAAAATTAAAGTGATTCACGGTCTCGGCTACCAT
ATCGCCATAGACGATGTTAGTTGCGGATTGAACAGCCTAGAGCGAGTGATGAGCTACCTA
CCTTACATAATAGAGATTAAATTCTCCCTCATTCATTTCAAAAATATACCATTAGAAGAT
TTACTATTATTTATTAAGGCTTGGGCAAATTTTGCTCAGAAGAATAAGCTCGATTTTGTT
GTTGAGGGAATTGAAACGAAAGAAACCATGACTCTACTAGAAAGTCATGGCGTCTCGATT
TTTCAAGGTTATCTGGTTAATAAGCCGTTTCCGGTTTGAAAACTATCTACTTGATCGAGT
AGATTCTCGTGCGAGCTAATGGTGATGGGCTTTTTGGAAAGCAGTAGTCCGCTTTCCCGT
AATTCTTCTAACACTTCAGTTACTCTAGCTCGACTCGAACGACAATAATCAGCTAAGAAC
GTTTGCGTGACATAGACTGGAAGCTCAATTGAGCCTTCTGTTTGATGCAAATGAAGTAGC
TCAATAATTTCCACCAAAATACGCGTTACTTTGACTATGGGTGCTTGATTAATATTCTTG
TAATTTTTTGATGTAAATAAATATCTAACAATAACTTCATCAAGTATAAGATGGAAAAAT
TGTGGATTTGCATATAAATAATTGAGAAGAAACTCGCGGTCAATAAATAGAACGGTACCG
TTTTCTAATGCGCGAACACGGTATTCAGTAAGTTCAGGCGCTGTTTTTGTTTCGAGTAAA
CTTTCCATTCCAAAAAGCGCGTGTTGACCAATCAACGCATTTATCATCCAGCGGCCTTCA
TTTGTAGGACCTTCTAAAACAGCCGTTCCCTCTAAAATAGCACCTATTTGCGGCGCCTTT
TCTTCGTAATCTCTATATGAATGAATAATTTCTCCTTTTTTAAAAGAAATTTTACTTGAA
TAATCACTAGAAAAAATATCTGAAAAATCTATCGTGTGAAGCATTATCAAAACTCCTATA
CTAAGGTAAAATTGGTATTTACCATATTACTGTACTGCTATTTGTGTCAAAAAGATACCG
AATAAAAATCGTGTTCACAATTTAGACATGAAAAAGTCACTTTTTAGCAACAATTTTAGT
GATTTTATCAATAAAAACTTACTTTTTCTTCCCTGGAGAGATATCCAACCAAAAAAAGAC
CCTCCATAGATAGGAGAGTCTTTCAAAACTTCTTGTAAACATCAATGGAATTGCCAAAAT
TAATGAAATATCCACCATAATCATACATTGGACCATATTTTTCCGCGTAATGAGAAACTG
TATGGCGCAAAAATTCTTCTGTTACCTCTAAAAACTCCGCTACTTCAAAATATTCTCGTA
AGCCTAGATAAAAACAAGCAATGATGTCATCAAGCGGTATTAGTTCCTCATAACCTTTGC
GACGAGCGAAAATTTCTTGTTTTTTATCCATGATTGTTTCCTGTTTGGTGATATTACCTA
CAGTGTATTTGTAATGCATCAATTCTTCTACTAAAACACAGCCTTTTTCAATGGAAGATT
GATCCTTACTAATAAAAATCATCCCATTTAAATAAAGTCCCGGAAGTTTGTAAGGCATTT
TCTCTTCTCTGATTGTTACCTCATCTTGGTATTTATTTACCAATTTTTCGTACAATAAAA
TCACATCCCGCGATGGAGTTTTTTCTTCATCTCTATATAAGCTAAAATATCCCGCATTTC
TTCCTCGGTTACGTCATCATCAATATGGGCTGCAATTGTTACCAAGCGTTCATCAACAGG
GGGTAAATTTCTTTCAGGAAAAAAGTCATCTAATCGTTTGTTGAAGATTTTTGCAAGTTC
AAATAAAACATCTTGATTTGCTTTTCGATCGCCATTTTCATAACGGCTAATAGTTTGGCG
AGTTGTATGAAGCTTTTCTGCTAATGCTTCTTGATTTAAGCCTCGTTCCTCGCGATATTG
TTTTATTTTATTTCCTACAAATTTATTTAGCTCCATAATAATTGTCCTCCATATGTTTAT
GGCTTCAGTATAGCACTTTTAGCACCAAAACGGAACTTTTTCGAACATATTTGTCGGATA
AAGTTTACCAGTAACCAAAATGGTGCTATAATATTTGTAGAGCTAGAAAATAAATGTGGC
TGATTTTGTACCGATAGCACCAAATTGGTGACAAAACTACTATATTAATTTATGAGATGG
AAGTGGGAATGGATGGATAGAAAACTTTTAAAAGAAAAGCAAATCCAACTAATTTTTCAA
CTAGAACAAGAAGAAAATCGATTTATTCGAAAGCGTTTGATAGAAGAGTTGGAGTTTTTT
GAAGCACTTGGGGATAGGGAAAAAGGACTTCTAACGGCGGAGCAAAAGTTGCTTATTTTA
ACACCTAGTGAGTACCGAGAATACAAAAGAACCAAATCAGATGTGCAAATTAGTAGGATA
ATTGGAGTATCGAGATCGTCACTTGCAGAATGGAAACGAAAAAAAGGTTTAAATAGAAAA
AAGTCGCAACCGGTTCAGCAGGAAATGATTGATGTATTAGCTTTTCATTTAGATAAAACA
AAAGAAGAAATTGGCGCTTTACCTGCTTCGGCGATTGAATGTCAGTATGAGGCTTTTGTG
ATTAATGAAGCCAATAATTAAGGAGTGATAAAATGCAGGTTTTAGTTTTACCAGAAAATA
AGGATATCAATTATATAAAAACGGTCCAAGAAGTAAAACGATTTTTTGCGGATTTTGAGC
GGTTTCGGATGATTACGGGGTTATCAAAAAAGCCACATTTACTTAGAAATGGTTTTCTGG
AAGAGCCGCAGTTTGAGCCGGTAGCATTTTCTGCTAGACATAATAAAGAAGTCATTTTGG
AAGCGCGATGGTTGGTAGAGAAATATACTGAAATGTTGAATCAGATGGATGATTTATATC
GAACTATTTTGATGGAATGTTACGTGGAACGAAAACAAGATGTGGCGGTAATGATGGATT
TACCGTATGAAATTGCCCAGTTTAAACGGATAAAAAAACGGGCAGTGCTAGAACTTGCAA
CGCTAATGGGGATTTTAGTAAGGAAATGATGATACTTTCGTGATATTTTGAAACATCATT
TTCCTATTAATATAGAAGTAAGCTAATTGTCCAGTAAGCGGATGACAATAAAAGCTGCAT
CAGAATGAAGGTGCACCGATTTTCTGATAATACATGATGTTTTACAAGGAATTTGTTTTT
ATGATTGGATTTAAATCCGTTGAGATAAACAAATATTCTATTTTGGAAAGTAAAGTTCGG
AGGAATAAATTATTAAATGTGGTCTTGACCGAACTTTGCTTTCTGTTTTAAAGGAGTGAA
CGTTTGGTGAAGAGTTTGAGCTTCATGAGAGTTTTGGAAGCAGTGAGAACAATGCTCCAG
GAAAAAGGCGGACTAGATATTTCTATTGTAATGCGTGACCAAGTGGAAATGCCTACAACG
ATGATCGAGATGATTGATCAAGAGGAAGAAGAAAGCCAAACTGCCTGGAAAGAAAAATAC
CGTTTTGCAATCCATCATTATACAAATGAAACGGACTTAGCGGGAGTCGAAAAGATAGAT
ACGCTTATCCAAACAGGATTCACTTTGCCTGAAGGATACAAATTAATCGCTGTTCGACAT
TACGGAAAACAAAATTTAGTCAAAGAAAATACGTTAATTCACGCAAAAACCAGTTTTGAA
GTAAGTATTTGTCGTGAATTAAAAGTAAAAATTTAGGGGGAAATATTAATGGCATTTGAA
GAGAATTTATATTGTGATTATACACCGGGAGCTGCTAAAGCGGTCGCGGGGAAAGATGTA
ATTTTAGCAGTTTTTAACGCAGCGGGGGACAAACTATTAGCGGTTGCGGGCCAACAAGGT
CTAACTGTAAACCGTTCTAAAGATAGCATTGAAATTACATCTAAAGATACAGTTGGCGGA
TGGAAATCCAAAATTGGCGGTATGAAAGAATGGTCAATTGAAAATGACGGATTATATGTC
GCTGATGCAGAGTCTCACAAAGAATTGGCGAAATATTTCGAAAGTGATAGCCCGGTTTGT
GTGAAAATCATTAATCAAGCATCTAAAAAAGGTCTTTTCGGTGGTTTGGCAATTGTAGCT
GACTATAGTTTTGAAGCACCTTTTGACGAAGCGATGACTTACTCTGTAAAACTAGACGGA
ATGGGCGCGCTTGTTGATTTAACGATTACTGAGGGCGGCGACCAAATGCCCGGCGAAACA
CCTGTAGCACCAGCAGAATAAAATAGAAAGCCACTGAAATAAGTGGCTTTCCCTTAGGAG
GAAAATAAATGTTTGAAGTGAATGATACAACTTATATTTTACGATTTAATAAACAAAAAG
TTAAAACGGTGGAATTAACATCAGGGATTAGTTTAGTTGCAGCTTTGACTGCGAATAAAG
GGATTTTGAGCTATCAAGTGATTGAAACGCTATTTGTTTCAGGACTTGTGGAAGAAAAAG
GCTTAGTACCTGTAAAACAAAAAGAAGCTTTGGAGATTTTCGACAAATTAGTAGAAGAAC
AAGGCTTAATTTCGCTTAATGTAGCTGTTATTGAGAAATTGCAAGAGGATATGGGTTTTT
TGTTCCGTTAAAACAGATTGAATTTGAGTATTTTGGTGCTGAGGACGAAGAAGTGGATAG
TGAAATGAACCATGATTTTGATTTGGAAAAACAGTTCGCTTTTTTTGTAGTCAATTTTCG
AATGTCCAAGCATGATTTTGAAGAACTTACTGAAGTGGAGAAAAATTTCATCATGAAAGA
ATGGGAAAACAAGGTGATTTTTGAATCTACTATGCTTCGAAATGCAGTTTTAAATGCGGA
ACAAAATCTCAATCGAAAACGAAATTCCCGTTTTATCGACTTGCATAAAAAACGTCAGAA
GAAAGCCGATGTTAATTATACAGTAAATGCACTTCAAGCAATTTCCGAGAATGAAGCGAA
GGAAGGTAAAGCGTGGATTGATCGGATTTATGGTGCAAATGGGTTGCGAAGACCTAAGAA
TAAAGAAGAAAGGAGGAACGTGAATGGCGGATTCTAAAAGTTTTACATTTGAACTCAACG
AGAGCGTTTTAACAGCGCAAGTTGGCAGGCTAGATGAAATGGCGATGGTTGTAGAGCAAC
GATTTTCAGAGCTCAAAATGACTATTGAAGATGTTGGAAATGCTGATCCAGGTTCGAAAA
TTTCCGAGTCTTTAGGTGGGCTGCAGTCTGGGCTTGGCACGATTAGTTCGGCGTTTGGAC
AGCTGGGTTCTAGTAGTGAGGCGATTACATCTGGATTCGGTACTGCGGTTGGTTCTGTTG
GTGGAATCACGGATGCGTTTAAAAATCTAGGTTCAAGTGTGCAAAATGGTACGTTATTTT
CAAGCTTGGCGACTGGAATTGGTGGCATGAGTACGATGCTTGGTGGAGTATCTGGCGGCG
TTCAAGGAATTACAAATCTAGCTAGTGGTTTTATGGAGTTGAAGAACCATTTAGGCGGAT
TAATGTCTTCTATTGGCGGCGTTGGTGGAATTATGGGTAAACTGACCTCTCCTATGGGGT
TAGTTATTATCGGTATTGTAGCGTTAGTAGCTGCATTTGCGTATTTGATGACGACGAATG
AATCATTCCGAAATACGGTGATGTCAGTCGTAACACAGGTTGCGCAACTGTTCGGTCAAC
TTGTCGCCAGTTTAATGCCGATTATCATGCAAATTGTTACTGCGGTTATGCAAATTGGTG
CCGCGTTAATGCCAATGGTTATGCAATTTATTAGCTTTTTTGCGCAATTGTTAGCCCAAT
TAATGCCGTTTATTAATATGCTGATTTCCATGCTTATGCCTGTTATTATGCAGATTGTTC
AAGTTGTTATGTCGCTTGTTTCGGCACTATTACCGAGCATCATGACAGTGATTCAAGGCA
TTATGAGCGTTATTCAATTTTTAATTCCAATAATCATGCAAATTGCGACGGTGGTTGTAC
AAATTGTTGTAACGATTATTTCTTATATAAGTAAAATTATGCCGATTGTAATGACGATTA
TTGGCGTTATTGTTTCGATTATCACAACGATTATTAGTTACGTCGTTATTATTGCGACGA
CGATTGCTAGTGTTATTGGGAAAATTATTAGCTTTATTGCGAGTGTTATTACGGCGGTTA
TCGGGATTGTGCAACCAATTATTGCCTTTATTACCAATATCTTTACGACTATCGTGACAA
TTATTGGTGCAGCTTTCCAAATGGTATTTACTGTTGCATCCAAAATTTGGAATTCCATTA
TGTCGACTATTTCCGGAATTATTGACGGAATCAAAGCAGTCATCACAGGTATTTCTACTA
CAGTTTCATCAGTGTTTAACGGAGTGAAGCGCATTATTACAGGTGTTTTTGACGGAATCA
AAAGTGCTTGGGGTGGTTTAACTGATTTTGTAGGAAATATTTTCGATGGTGTTTCAAGTG
CAATTCAAACAGTGGTAGACAATGTCAAAGGTTTTGTAAACGTGGTAATTCGAGGGATTA
ATGGAGCCATTGGTTTAATTAATAAGATTCCAGGAGTTGAAATCGGCAAAATACCGCAAT
TAATTTCCGGAACAACAAATTTCCAAGGTGGCTTTGCTCGAATGAATGAAGGCGGCCGAG
GCGAAATGGTTGTTTTACCGTCGGGTTCGCAAGTAATTCCGCACGATGCAACGATGAAAT
ACGCAAGAGAAAGTGCGCGCGGAAATAAATCAATGCTTTACACGAGTCAAGGCGCTGATT
TGGCTAGAGTTGAAAATCTTCTCGAGCGCTTACTACAAAAAAATCCTGTAATCAAAATGG
ATGACAAAGTGGTAGCTGAGGTAGTTAGCCGTAATCAAGCTAACTCATTTGATCAGTACA
ACTACACAATGGGAGGTGCAGCTTATTCATGAGTGACTTGTTTTTAGAATTAAATGGAAA
AGTGCATTCGCTTAGTGAGACATTTCCAGGTCTTTCTGTACAAGAAGTTTCGAGACAAAG
TCCCCAGTTAAGCATGGAAACTGCTGAAATAGCTGGGACTGATGGGGTTATCCCAGGAAT
GACCCAATTTAAACCGTTTATCTTTTCAGCAAAATGTAATTTGCAAGCACTTGATATTCC
AGATTATCATTTGGCAGTCAGAGAAATTTATGAATTTTTATTCCAGCGCGATAGTTATTA
TATTTGGAGCGATCAAATGCCAGGAATTCGGTATGAGGTGCATCCTAAACCAGTTGATTT
TAGTCGAGAATCGGATCGTGTTGGTTTACTCACTATAGAATTTGATGTATTTAAAGGTTA
TGCGGAGTCACGTGGCACGAGCCTTGACCCTATGACTTTTGAAGTGGATTTATGGCAAAT
GGGAATGAATTTATCGAACCGTGATGATTTATTTTATATTTTTAAAGAAAATACATTTCG
GGTCTATAATGCGGGGAGCGACCGTGTTAATCCACTGATGCGGCATGAACTAGATATTGC
GATGACGGCGAATGGGACACCAACGATTCATAATCTTACAACGGGAGAATCCTTCGAGTA
TCAGAAAGAGCTCCGAAAAACAGATGTTTTACTGTTGAACAATATTTATCCACTTGTTAA
TAACCGCCGTGTTGGAAAAGATACCAATCATGGGATTATCACCCTTGAAAAAGGCTGGAA
CGATTTTGAAATCAAAGGTGTAACGGATGTAACGATTGCTTTTAATTTTCCGTTCATTTA
TCGGTAGGTGATAGATATGGATTATGTGATTATTCAAAGTATGGACAAAGAAGTGGAAGA
GATTCTTACAGACATAGATTACGGCTCCTTTTCCTACGATTATGAAAAAAATACAAGTCG
TGCTATTTCGTTTACTGTGAACAAAACGAAACAGAATGCAGCAATTTTTGACTTGGTAGG
AAATGAAGCAATTTTAACATATCAAGGGCAGCAATTTGTTATTAAAAAATGTACGCCAAA
ATCTATTGGAGGAACACTTTCAAAGCAGATTACGGCCCAGCATATTTGTTATACAGTGCA
AGATCATGTGCAGTATAACGTGAAATCTGGACGAAAAAAATATTCGATTCAAACGGTATT
GGAATTTGCGTTACAAGATAATGTACTAGGATTTTCTTATGAAATTCAAGGGAGTTTTCC
TTTAGTTGAATTAGAGGACTTAGGAAATAAAAATGGCTTAGAGCTAGTGAATTTATGTTT
GGAAGAATTCGGAGCAATTTTATTTGCAGATAATAAAAAGCTTTATTTTTACGATGAAAA
AAGCTGGTATGTAAAGACAGAGAAGCAATTTCGTTATTTATATAATACAGAAGAAGTTTC
GGTGGATACGAACACAGACAATTTGAAGACGGAGATAAAATGTTACGGCAAGCAAAAAGA
GAATGCCGATAAGCTGACTGGAGATAATAAGTACATGGCGGTTGTCACGTATACTTCGCC
GAATGAGGCTATTTACGGGAAACGAATGGCAAATGCTAAAAGTGATGATAAAATCACGAA
CAATGATGACTTATTAATTTTTGCAAAGAAGCAAATTCTAGATGTTCCAGAAACAGCGCT
TACTATTTCTTACAAAGGAAAAGAACCTGTTTCAGAGCGGGATGTTTGGTATTTCATTCA
TGAACCGATGGGGTTTGAAACAGAAGTAAAAGTAACGAAAATTAAATCGAGTCATCCTTG
GAGTAAGAAGTTTCAAGAAATTGGCTTCAGTAATTCGCGACGGGATATGGTCCGAATTCA
AACACAAATTGCTAATCAAGTGAAAAAAGCGAGCGTGGATACAAATAAAATCAATTCGTT
TTCGAGCATCGCAATGAATGCTTATGATTCACGAATTTTAACGGAAGTAGTAGGTGTGGT
AGATGGCGACTGAAATTAGAGTGTTAAAAAATGTAGATGATACAGTTTTCTATCCGAAGA
CACATGTAACGGCTGTGGAAGGTTTGGACTCGGCTACAACTACTACATCTGGATTAATGC
CGGCCAGCGACAAAACGAAATTAAATGGAATCGAAGCTAATGCAGAAAAAAACAATGTGA
CTGCAATCGATATTGCCAATTGGAATAAAAAACAGGACGCAATTTTGGTTTCTGAAAATG
GTTCTAATTTCAAAATAACTGTCACAAATGCTGGTGAACTAAAGGCAACAAAAGTGGAAT
AGGAAGGAGGTTGCGTATGAAGTTGGATTTATGGAAATGGGAAATGCTTCTTCAAGGTCG
AGAATTTAGAAATAAAACAAATGACAACTGGCAAAAATTGATGGATTGGTCCGATTTTAT
TTCAACAGGTTTAAGCGCGATTTATGTCTATGTAAATAAAGCGGATGCTACCTTAAATAA
CAAAATTGATACCGTGGATAAAGCAGTAAATGCAAGGGTTAATGAGCTGATTAGCGGGAC
AGAGCAGCTAAGTGAAGTGGTTGATGCGAGATCAGATGCGTTTGGTGCACGATATCCTGT
GCTAAGAGAACGTTTAAACCAAGAACAGCTTAACTTTAGCAAAAAGAGCACGATTCAATT
TGATGCGAGTACTATCATAAGTATGGAAAAACAAGATATTGGGCTGCTAACAAGTAAAAA
AATCTCAGAAGCGCAAACCGTATGTTTTTTAAATATATCAAGCCTCGATGAAGAAGCAGA
TATTGTTCTTGAAAAAACAGGTGAGACAAGCTTCTCAGACAATTTAACGAGCCTAGTCTT
TGCGAAAATTGGAACGAATGAACGCTACCAAATGGAGCCAGTTGGTGCATAAAGGAGGAG
TGAGCGATGACTGAAATAAAGCGAATGCTACAGACAAAAGAAGATAATTCAAAAGAACAA
TTTTATCCAGAGACGCATGTTGCGGGGATTGTCGGGTTGACAGAATATGTGTCAGGTCAG
CTTCCGACAGGTGTGGTTAGTGTGAATGGTAAGGCAGGTCGCGTGTTACTGGATGCTGAA
GACGTTCACGCTGCAAAAAAAAGCCACACCCATGAAGTCGCAACATACACTACGGATGGC
TTTATGAGTTCTTTTGATAAACAAAAGATTGATCAATTAGTTTCACCGGAAGCTGGCGTG
ACAAGCATAAATGGTAAAACAGGGATTGTTGATTTATTCGCATCGGACTTAGATGCAGCA
GAGATAAACCACACGCATGCAGAAGCAACTACTACAGAAAGCGGTTTTTTATCAATCGAC
GACAAAGAAAAATTAGATGCGATACAAGTAATCGCGCTGGAAACTATTAAGGAGGTTATA
GAATGACTAAAATTGTAAAAATGTCAGAGAAGAATGAACATGGAACTCTAGAACAATTCT
ATCCAGAAACACATGCAGAGGCTGTTAAAGGACTTGTGTCGGTTTCAGAGGAAGAGAAAA
CAATTTGGGATCAAAAGGAAAGTACGGCGGGTGCAGAGCAAAAAGCAAACACAGCCTTAA
ATAGTGCTAAAGATTATGTGGATACGATAGGTGAAGGAACGGTGATTTTTAAAGGCGCTA
ACCTTATGGGAGCTGGCCAATCATTTAAATGGGACGCTTCTAAACTGAAATTTGGGATGA
CTTTGTTATTTAGTCGCTATGATGCGGCAAATAATACACCGCAAGATTATTATTATCATT
CTGTATTCTTATCTAAGGCACAATTAGTTGAGCTTGCAGGAAAAGGTATTTTAGTTCAAA
TGCCATCAACGACTTATGGAGATCGAAAATATCTGTATGTTTCAACAACTGGGTTATCTG
GACATTTTGATAATTCGAATTATGCGGCTTGGGCTCTTCGCCAAGTAACAATTATGTAAC
TAAAAAGGAGGTTTTCCATGGAAGTCATACTAAAATTCGGGATTTTAGGTTTTGGCGCGA
TATTTGGATACTTGTTTGGGGAAGTGGATTTATTGGTAAAAGTGCTGGTGTGCTTTATTG
TAGCTGACTATATTTCTGGGCTACTCGCTTCAGGGTATCTTGGGGAACTTAGCAGCAAAA
TGGGTTTCAAAGGAATCGCGAAAAAAATCGCTATCTTAATTTTAGTGGCTATTGCGCATC
AAATAGATTTGATTCTGGGAACGCATAATACAACGCGGGATGCGGTTATCTTTTTCTATT
TAGCGAATGAGCTGATTTCTATCTTGGAAAATTTCGTTCGAATGGGAATGAAGGTCCCGG
AAGTATTGAAAAATTTAATTTTGATTTTCGATGCAAAGTCAGGAGAGGATGAGGAAAAAC
ATGACAAAGATATGGATTGACGCTGGACACGGTGGTAAGGATTCAGGTGCGAGTGGTAAT
GGACTTGTTGAAAAAAATTGGGTACTAACTGTAGCAAAACAACTTCAAACAGAGTTAGTT
AAAGCCGGTTTTGAAGTGGGAATGACAAGAACAAATGATACATTCTATGAATTAAGTGAT
CGTGCGAAGAAGGCGAATAGTTTTAAAGCTGATTTATTTATTTCGCTTCATTTTAATGCT
GGTGGCGGTAAAGGATATGAAGATTATATTTACACATCCGTCCCGGCTGCAACGGTAGAA
ATACAGAAAATAATTCATAAAAATATTATTACTAAAGTTACTAAACACGGAATGAATGAT
CGTGGAATGAAGAAAGCTAATTTCGCTGTATTAAGAGAAACAGCAATGGATGCTATCTTA
CTTGAAGCTGGATTTTGCGATAGCACTGATGCATTAATTCTTGAGAAGAAAGCTTATCAA
ACTGATTATTGTTTAGGAATTGTATCAGCAGTACAAGAGATTTTTGGGGCTATGGTAACA
AAATATAGGGCAGGCAAATATTTGACAAGTGACGATGCTATATCAGGCACAAATATTAAA
GGATATTTAGAAGCAGGAACAAAGGTTTTTGTTTATAAAGAAACAGAAAAAACGCTTAAT
TTAACTACTACAAAGGGTGTTCCAGGAAGCTGGGTTTTAAAAACAGAAGTTAATACAGGA
AAAAGATAA


>4	 A195_scaffold_11:29557-48545
GTTTTAAAGCCAAAGGTCTGATTAAGCAAGAAAATATCGGTATCCATAATACCAGTAGTT
TTTTCCGAAAGCTGACCAACATCACAACCAAACCAAACAGTTTCCCCGTCTTTGATTTGA
TCAGTGGCGGCTTTTTTTAATACATCCATTTCCACATTCAAATACTTAATAGGCGTCCCA
TTCACAATATTTCCTAAATAATCCACTGTGAAAGCTTGATTAAAAGGTTTATCTTTGGTC
GGTGCATTAATAAGTGGAATATAATTTTTCAAATCCATATCTACATAGCGTTCATAAAAA
TCTTTAGGTGTAATTTGTAACTCTTGTTTAAATTCATTGTCTTTATTTCGATACTCAAAA
TCAAATACTTTAGNCTTTCATTTAAAAGATGGTTTAAATCAGCAGACTTGCCACTTTGAA
ATGTTTCAGGCATAGCGGACTTCGGAACCACTCCATATTTTTCAATAATTGAAACTAACA
TATCCCACTGACCACCATCTTGTTGTGGTGTATCAAGCAACCACGAAACTAATCGGCTAT
CCTCATCCTCACTTGCTGTTTCAATAATATTCTCTAAAAAGTAATTCGCTTTCTCAAGTT
TGTCCCAAAAATTAGTATAATTCTGTGATAACTCAAAATCCTTCAAACCAAGCGTTCCGT
TTAATTTATGGCGAAACGTATTTAATGCTGCAAACATCCAGCATCTTCCACTTTGTTGTT
GATTAGAAACTTTATCTGTAGCAACTTCGTGGGAAAAGACAGGTTGAATGCTAACTTTTG
ATGTAGGATTCTCAGTTGCTGCTTTAATCCCATTTTTCATAATACTAGCTTGAAATACCA
ATTTATCTGGATTTTCACGCCATTTTCGAGAAAAATTTTCTAATTGTTCAAATGTTAATT
CTGTTTGCATGAATAACTCCTCCTAAAAAAATTATCTTCTAACCAAGTATACTGCTAAAA
ATTAGAACTGTATAAGAAAAATGATAAATGAAGATTTATGAAGGTTTATGGCGATATACA
TGTTATAATATGAATGGATTTGAAAACATGTGATTGTTTTTGAATGAAAACGGTTGATTT
TGAAAGAAAAAGATGATAAACTAACTTTGGATGGAGGAGTAATAATGTTAAATGCAGAGC
GTAAACAACTTATTATGGAGAGTATTGAGAAACTTGGTGTAATTAAATTACAAGAACTAG
TTGAAGGTCTTGCTACCTCAGAGTCAACCATTCGCCGCGATTTAATCGAATTAGAAGAAC
AAGGATTAATCCAACGTGTACACGGCGGGGCGAAACTTGTAAAACTTCACAACCAAGAAC
CAAGTATGAATGAGAAATCATTCAAAAACATTCAAAGTAAAAAAGTAATTGCTGCATATT
GTGCAAGTCTAGTGGAAGAAAATGATTGTATCTATTTAGATGCAGGATCCACCACATTAG
AATTAATTACTCATTTAGCAAATCGAAATATCACAGTAGTGACAAATGGTTTAACCCATA
TTGAAGAGCTTGTTCGTCAAAATATTGATGCTTATCTTTTAGGTGGCAAAATGAAAGTGC
ATACAAAAGCAATTATTGGTGCAGTTGCCTTAGATAATATTAAAAATTACCATTTCGATA
AAGCTTTCATTGGTACTAATGCGATGCATCCGGAGCATGGCTATACAACACCCGATATGG
AAGAAGCATTTGTAAAACGTGCTGCAAAAGAACGTGCTGATCGCGTTTTTGTTGTAGCTG
ACCATACTAAATTTAATGAAGTTAATTTTTCAAAAATGTTTTCAATAGAAGAAGCAACTA
TTGTAACAGACTATATTCCTTCTGCAGTAAAAGAATCCTTTATCCAAAAAACTAAAATAA
TCGAGGTAGAAAAATGATTTATACAATTACTTTAAACCCATCAATTGATTATATTGTACA
AATCGATCAACTAAACCTTGGCGGCCTTAATCGTATGAAGCAAGATTATAAATTGCCTGG
TGGCAAAGGAATTAATGTCAGCAGAGTTTTAAATCAATTGAATGTACCAAGTCTCGCTAC
AGGTTTTTTAGGTGGATTTACAGGCAGTTTTATCAAAGATTGGCTACAAAACGAAGGTGT
GAAAACTGGCTTTGTAACGGTGAAAGATGACACTCGTATTAATATCAAACTAAAGCACGG
AGAAGAAACAGAAATCAATGGTCTAGGGCCAGCTATTTCTGAGAAGGAAATTAATGAATT
TTTGAAAGTGATGGATAAAGTAACTGCTAACGATATTGTTATTTTATCTGGTAGTGTGCC
TCCTTCACTTGGAAATGATTTTTACAATAAAATAATTCAGATTTGCAAAGAAAAAAAAGC
TGAATTTATGATTGATACAACTGGTCAAGAACTGCTAGATGCATTACCAAATCGCCCGAT
TCTAATTAAACCAAATCACCACGAACTAGCAGACCTATTTGGCGTGAAACTTGGTAGCGT
AGAAGAACTTATCCCATACGGGAAAAAATGTTTAGAATTAGGCGCGCAACATGTAATCGT
ATCCATGGCGGGTGACGGAGCACTTCTATTTACAGGAGAAGATGTTTACTTCGCCGATGC
ATTAAAAGGGGAACTGAAAAATTCCGTAGGTGCTGGAGACTCAATGATTGCAGGCTTTGT
TGGGACTTTTGATAAAACGAGAGATCCCGTTAAAGCGTTTGCTGCAGGAGTTGCAACAGG
TGGAGCCACTGCATTCTCAACAGATTTAGCCCAAAAAGAACTAATAGATGAACTATTACC
GCAAGTGAAGATAACCAAAATAACAGGGAGGAACTAAAATGAGAATCACTGATTTATTAA
GCAAAGATGTTATGATTATGTCATTACAGGCAACGACAAAAGAAGCTGCTATCGATGAAA
TGATTGCTTCGTTAAAGAGCAACGGGAAAATTAATGATGAGGTGCTATTTAAAAAAGCTA
TAATGAACCGTGAAGCACAGAGTTCTACTGGTGTAGGTGAAGGAATTGCAATGCCTCACG
CGAAAACAAAAGCAGTAAATGAACCAACTGTTGTTTTTGCTAAGAGTGAGAAGGGATTGG
ACTATGATGCTTTAGATGGTCAGCCAGCACACTTATTCTTTATGATTGCTGCCCCAGATG
GCGCTAATGCAACTCATTTAGAAACTTTAGCAGCGCTTTCTAGACTATTGGTTCATCCAG
CATTTGTTCAATCGTTAAGAGATGCTAAAACTCCAGAGGAAGTAATCAATTTATTCAACA
ATGAACAAGAAGACTCAGAAGAAACAGTTGTTGCTCCAACCTCAACCAATGATACTGGTA
AATCAGTCGTAGCAGTTACAGCATGTCCAACAGGAATTGCACATACTTATATGGCTGCAG
AAAAATTACAAGAAACTGCTAATAAATTAGGTGTACGAATCAAAGTTGAGACAAATGGTT
CTAGAGGCGTTGAAAACCGTTTAACAGATAAAGAAATTGCAGAAGCTGATGGGGTTATTA
TTGCAGCTGATGTACAAGTAGATATGCCTCGTTTTGACGGGAAGCATTTAATTGCTAAAC
CGGTTGCAGCGGGAATTCATAAACCAGAAGAGCTAATTAAAGAAGCAATTTCAGGCAATG
CTCCAATTTATAAAGCAGAGGAAGGTAGTCAAGCTACGGAGAGCGCAGACGGACTTTCTA
TCGGTCAACAAATTTATAAACATTTAATGAGCGGTGTTTCTCACATGTTGCCGTTTGTAA
TTGGTGGAGGTATCGCTATCGCCATCGCGTTTATGCTCGATCAAATGTTAGGTGTTCCTC
AAGATCAACTCGCAAAACTTGGTTCATATAACGAAATCCCAGCACTATTAAAACAAATCG
GTGATGTTGCATTCGGCTTCATGCTTCCAGTATTCGCTGGATATATTGCCTACAGTATAT
CGGATAGACCAGGACTTGTAGCAGGTTTTGTAGCAGGTGGAGTAGCATCTGTTGGTGGTG
CAGGCTTCCTTGGAGCACTTGTTGGTGGTTTCCTTGCAGGTTATGCAGTAGAATTAATTA
AACTAGCACTTAAAAAGTTACCAAAAACATTAGACGGTATCAAAGTAGTTTTATTCTATC
CAGTTTTATCGGTGTTAATTGTCGGACTTTTAATGTTGCTATTAAATGTACCAATGAGCG
CATTGAACACTTGGTTGAATGACTTCTTGAATAGTTTAAGCGGAACGAACGCAGTTATTT
TAGGATTACTGTTAGGTGCAATGATGGCAGCGGATTTAGGTGGACCAATTAATAAAGCTG
CTTATATATTTGCAACGGGTACACTCGCAGCTAGTGTAGCAACAGGCGGTAGTGCAATCA
TGGCAGCAACAATGGCTGCTGGTATGGTACCACCACTAGCAACATTTGTAGCAACTCTTA
TTTTTAGAAATAAATTTACAGCTCAAGAACGTGATGCAGGCTTAACTAACTCTATTTTGG
GTGCTTCATTCATTACTGAAGGAGCTATACCATTTGCAGCCGCAGATCCACTTCGAATGA
TTCCGAGTTTTATTGCCGGAAGTGCCATCACAGGTGCAATAGTAATGTTCTTAAACATTA
AAGTATTAGCACCTCACGGAGGAGTTTTTGTTATCTTCCTTGTATCCCAACCGTGGTTCT
ATATTATTGCAATTATTATTGGAACATTAATCAGCGCAGGATTAATTGGTGTTCTACGTA
AGAAACCAACTGTATAAAATACGGAAATCGTCTTTTGAAACTTAAAAGGCGATTTCTTTT
TAGTAATTTCTCGAATTCTTTCCGAAAAATTGCTATACTGGAAGTGAAGTGAGGTGGGCG
TATTGGAATTTGGAGAAAAATTAATTCATTTACGAAAGAAAAATAGGTTAACACAAAAAC
AACTGGCGGCGAAAATCGGGACAACTGCATCCACAATAAGCAAGTATGAAAATGATAACC
ACCGACCGCCAATTTTTATTTTGGCTAAATTAGCAGAAATTCTTGGAACAACAACCGATT
TCTTATTAGATGATGTAGCTGGTTTGCGAGAAAAGAATTCGGTAAACGCCTTTCCTTTAA
TTGGAAATCCTGAACTCGAGAAATGGTATTTAGAACTACCTTATACATACTCAGAGGATG
AGTTATTAATGTTAAAACGAATTGCAGATGCGATTGAGAATAAAAAATGATTTTAAGGAA
AAGCCAGCTACTATTACGTAGCTGGCTTTTATTTAGTTTTAAATTTATTGCTCGGGATCT
TGAGGATCATTAGGTTCTTCGTTATTTGGAAGCATGGTGCTGTAATAACGTCTAGGTTCA
GCAGCAAGAGTGGTTGGTGGGAAAAACCTATTCATTGAAGGGAAATTACTCTCCATAATA
CGCATTTTTTGAGAAAATTTCATATGTAACATGGAGGTTCTGGCAATCTGATTATTAAAA
GATGCTAAAGACATATCAATCTCAAAGGTTTCCATATTAGAAAATGTTATTAAAGTGTGG
TTAAATCCAATTGCATGATAATCTTTAATATGTTGTGGGAAAATCCAAATGCATTCTGTT
GAACTTGGTGCTACAGTTGGAAATACATAAGTAGAAGTGACTGGGTCAATGATAATGGGT
GGCTTATGGGTAACACCAATTAAGTGTTTAGTTCCCTCTTTGCGTCCAGCGAGAGATAAC
GAGGTACTAAATAATCTAAATAAACAAGCTACTAGAGCCATTCAATAGTAACTTGTTCAT
CGTCGATATAAATCTTATTAATTAGTGATTTTAAATAAAGTTGCTTTTCTCTGAACTCTA
AAGACTTAAAATCAACTGTTGCTAAATCAGCTAAATTTTCTTGTATCTTTTTATTTTTCT
TCAATTCTTCGTTAGCTTCTATTTGTGCTTCATAATAATTAATTTGAGCATCTATATCAG
ACATCATAGCATCAAGTTCTGAAACTTCGTAAGAACCGCTGATATATAAATCAAAAAGCC
GCTTCTTTTTTGTGTGTTCTATTTTAAGTTTTTCATTTAAGCTATCTAATTCATCTTCTT
TATCTACATTCCTAGAAGCGAAACTATAGTTATTCACGCGATCAATAATTAATTCCTCGA
GTTTGTCAGCTCTCCAAATTTTATTTCCGCATTTTTCTAGTTCATGAGTATGTTTGTAAG
TCTTGCAACTATAATATCTATAATGATATTTTTTTCCGCGGGATACAGTATCTTTTCTCC
TATGAACAAACCCTAGTCCACATTTTCCGCACACTACCAAATTATTTAGCAACGATGCTG
AATCTCTATTCATATTCGGATTCTTACCCATGCGAGAAAATATTTCTTGAACTCGATAAA
ATTGTTCCTCTGAAATAATAGGCTCATGAACACCTTTTGTATGCACTTTATCCGCATAAG
ATACATAGCCACAGTATAAATCATTAGTCAGCCAATTGTTGTAACTGCTATATGATTTCA
CTTTGAATCCTATTTTTTTTAGTCTCTTCTGTAAAGTTGTAATGCTTTTTTCTTCCTCAA
AAATATCATAAATCATTTGTAATTGTTTTGCTTCTTCTTCATTAATATATAATTTAGTGT
CTATAACGTCATAGCCAAATGTTCGTCCTTTGGCTGTTGTAAGAGGAAGCCCTGCTTCAA
TACGCTTAATTTTCCCCATAACCATGCGATCTCGTATTGTTTCGCGTTCTAATTGTGCGA
ACACGGACAATATACCAATCATTGCACGACCGAAAGGAGAACTTGTATCAAGCGTTTCAG
ATAAACTAACAAACTCTACATTGTTTTTTAAGAAGTATTCTTCAATAAGCGTTATCGTAT
CTCTTTGCGAGCGGGATAGTCTGTCTAATCGATATACGACTACAGCATCAATTTCATGTA
ATTTACTTAGCATTTCATTTAGTGCGGGACGATTCATATTTGAGCCGGAGTATCCGCCGT
CAATGAAAATATCGTATACGTCCCAGTCCTTCGAGCGGCACAAGGCTGTTAGCTTTTCAG
TTTGAGCTTGTATAGAGTAATTCTCTATTTGTTCTTGAGTAGATACGCGTATATAAATAG
CTGCCTTCATTTCCGTTCTCCTTTCGCACATACGTTCTTTTTTTGGTAAAAAGAAAAGCC
CGGAGGCTTTCTTTAGTTATATGTTTTTTAAACCATAAGGCATCATTTCTTTTGCTTTAG
AGTTTAAATTTCTTTTCTTATTAAGCTCTTTTTTATATAAATCAAAGTCTTTTTGAACGT
ACGCAAGTTTGCTGGCGAGGTCATATGCTTTGTTAGAGTATTTTTTTAGATTATTTTGAT
CTAATATTATAGTTTTATTGTATGTTCCACTATCCATTAATAAGGAATATAGTTTGTCTA
GCTCTTTATTATCGATCGATGATATATCAAAAGATTTGTTACTTGTTTCTTTAGCGTATT
CAAAAACTGCTTTTTCTTCTTTTGATAATCCCTTACCCCATTCAGATGTATAAACCTGTG
TGTACCATACTGTAAATCCAATTCCGATAATAATCAATAAACAAATTAACCAAAACCACC
ATTTTTTTATAATAGACATATTGTATCTCCTTTATTCCCCATATCCTAAATTGTTCATTT
GCTCTATATAATTAGTTTTAGCATCATTGTAATTATCTGAGAAGGTATTAAAATTCCCAG
AAGGTTCTTTGGCTAAATTAACAAACTTCATAAGTGATTTATAGTAAGAATCTACTTCAT
TAAACTCGCTTTCGGTTTCTGATGTCACATTATTTTTAAGATCATTATATTCGTCTTTCA
CTGTATCTATGCTAGTTTCTAAATTAGATTCAGTGCCATCAAATATATTTTTTGTATTTT
GCGCCTGTAGAGCTTTGTTGAAATCTGTGTAGGTTTTACCATCTATTTTGACACTTTCAT
TATAGATTGTGTCACTCCATACATTATAGTATTTATTTCCAATTGTTTCCGCATCAGAAG
CAAGAGAAGTAGAGTCATCCTTAAATGATTTAATAGTATCTTTAAATATTATTTTCTTTT
TTTGTTTATCCTCTTTTTCTTTCTTAGCGGCAGCTATTTTCGCATCATGCTCTTTCTTTA
TTTGCACCTGATTATAAATAAAAAAAGATGCGCCAGCTATAATTAAAACTAAAATAAGCG
ATCCAACAATATATACTACCTTTTTTGGTATAGTCATTCTCTCGTTCTCCCTTTATATTT
TATTTTCCTTTGAGCTTCATATTAGTTTTATCAAAAGCACTACTTCCAGCCATCTTTGTC
TCGTCCTCATATCTTAGCTCAACCATAGGCTTCTGATTGTTATCTCCGCCAAAGAGCGTA
CCTAGAGCACGTTGCTGTATTTCGCTTCCTAAATAATCAACATTTTTTTGTTTAGTTGCT
TCATCTTGATATTTTAAATCTTGAGATACGTACGCAATTAACATATCATATTCATTTTCA
AATGGAACCACTTTTATTAGTACCCCGCTCGAATCAGAAATCAAGCGATCAATTGACTCA
TTAAATAACTCTATACTATCTGATGTAATTTTAGAGGGTGTAGATACATCATCTTGAGCA
GGTTCTTCTGCTTGCTCGTCCTCGGCAGCGTCTTCTTGAGCGGGTTTTTCCGTTTGCTCA
TCTTGGACAGTATTCTTTTTTTGCTCATTTGCTGTAGTTTCTTCTGGATTATTAATAACA
TAGTTATACATCTGTACAACTCTTATTAGTGAAAAGGTGATTAGAAATATAGCGGATATA
GTCAATATTATTGTGTATTTTCGTCTGTTTTCATTTTTAACAACTTTTACTATCCCGAAT
ATTAAGGAAGCTAGTGCCACCAAGTATATTATTACCCAAAAGCTGTAAAATAAAATAACT
AAAAATAATATAGCAAGAGCCCAAAACCACCATTTTTTTAACAAGTAACTATACTTACTC
ATCCCGTTATCTCCTTTTTATAAAAACATAATTATTAAAATTACTATGACAGGAATAGTT
ATCAACAATGTCATTAAACAACCACATCCTGACATTAATTTACCAGATTCTTCCATAAAA
GCGCCGACTTTTTGTGCTTTTCCGTTGTTGTTGCTTTGATAAATGATTGGTGTTAGACAG
TTAGGACATTGATTTTCGTGATTGTCTAGTGCATGTCCGCATTTAGGGCAATACATATGT
TCACCTCGTCAAAATTTATTAGCACCCATAATCATAAGGATAAAAAGAGTTATCCTCCTG
GAAAACTTGAATGGTAGAGCCAAAATGTATAATATAATTACCATTATTATACATTAGTCC
ATATTTTTCTCTATAATTCTCTACTACTTCAATCAAAAATTTTTCAGTAACATTTAAAAA
AGTAGCAGCTTCATAATATGTTCTGTAGCCAAGATCGTAGCATAATGCAAGTGTTTGTAA
ATTTACTAAGTATTCATGAGATTTACGACGAGCGAATTTTTCTTGTTTAATATTATCGAT
GTTATTAAAATTTGTTATATCCCCAACGGTGTATTTCCAATGCATTGCCTCTTCTATAAT
AGTACATCTAAGCTCACTTTCTGTTAACGATGGATGCAAATGTACTACTTTATTCTGTAT
AAGTCCGAAAAGTTTTGTTGGTAAGTTGTTATTAATAACGAAATTCAATTCTGGAAACTC
TTTCTTTAATTCATAACTTGTTTTATTCATCAATTAGCCTCCTAATGTTAATTTTTAGGC
AACTACTCTTTTTGTGATCTGATAAATTTTAAATATTTTTCTATCTCTATTCGTTCTTCT
TCCGTCAAATCATTGTCAATATGCGCAGCTAGTAAGTCGCTGTTGTCGAATTTTTCACGA
CCTAATAAATAATCAGTTGTTACATTAAAGTAATCGGCTAACTGAACGATTAATTCATCT
TTTATAGCACGTTTGTCTGTTTCCCACATTCCTATAGTACTTGTTGAAACATTTAAATCT
TTTGCAAGTTGAATTTGAGAGATACCTCTTTTATTTCTCAACTCAGATATTTTTTTGCCT
ATAGTCATAATATCTCCCTCCTTCTTAAGTATCACTATAAGTGATATTTTAAAAAAAATA
AACAAAAATCACAAAAAGTGATTGACAATCACGTAAAGTGATAGTATTATTATCACATAG
AGTGATAAAGGCGGTGATTAATATTAATAATCTCAAAAAAATTCGCATTGCTAAAGGTAT
TACACAATTAGAAGCAGCTGAGGCTATCGGTATTTCTTATAGTTTACTTTCTAAAATGGA
AGCAGGTTATCGAGGTAGTTCAGATAAAACAAAGATTAAAGTAGCAAATTTTTACGGAAA
AAGCGTTGGAGAAATTTTTTTTAATAAAGAAATCACTAATAGTGATAATAAAAAACTAAC
AGAAATAGGAGGCTAGAAAATGAAAAATCGTTTAGAAGATATTGTAAATAAAGAGCAATT
CATTACATCCCAAATCGGAAAAAAGAAACTTGATGATGTAATGAATGCGCTTGAGGAATT
GGAGAATGAGTATGAGCTAGTACCCTGTCAAATTGAGGATATAGCTAAACATTATCGATT
GGTAAAACTACTTCCATTTCCTTAACTGACAATTCAAAAATAGGTTTTTGATATTCAACT
GCATATTTTCTGAAATTATAGTTGACTTCCCCAACAGTGTTGGCGGCAACATATATTTGC
TCAATCAGATCGTTTGCTACTTCCGTTTGACAGAACGGACAAGTAATATGAGATGACTTT
ACATTCAGGTTTAACGGAAAATTATTTTCACATTGTATGCATTTTAAACTAGCAATTGTT
GTTTTCATAATATCACCTCCAATCAAACTAATTATAGCAGATTGGAGAGTAACCAAAATG
GGAGGCTAAACCATGTTAAGCGAAAAAGCAAAGGAAGCACGGAGAGTATACCAACAACAG
TGGAGAGATAAGAACAGAGAACATGTAAGAGAATATAGCAGGAAATGGCGTGAGGAAAAC
CAGGAAAAACAAGAAGCTGCTATTAATAGATACTGGGAGCGCAAAGCGAATGAGTTAATC
GCAAACTAATAAAGGAGGCTAGAAAATGACTGTTGATGAAAAAAATGAAGCTTTAAAAGT
TGAAAAAGAAATCAGAGAATTAAAGAAAAGGGCTATAGACATTGGCGTAAGTAATCTGGA
AAAACATATTAAAATTGGAGATTCTGCCATGGTTGCAGCCATAGCAGAAATCCTAAAATA
AATCATTTTGGTAGAGCTTCGTACAAATGTAAAAAGTCTTTGGCAACTTTTTCAGCAGAA
ACTTCTGTGCTCCCGATAGAAGTTTGACCGATTGTGTTATTAATTCGAGCATTATGTTCT
AACATTGCTTTAATTAATTCCAAAGAAAGATTTGCTTTTTCGTAATCCAAAATAATCACC
TCCAATCAAACTAATTATAGCAGATTGGAGAGTAACCAAAAATAGGAGGCTAGAAAATGA
GTAACGAAGAGTTAACTTTGTCAATCAAAACTAGTCAAAGAGAAGATGGGTCTGCATATA
ATGCCATTCAACTTGGTGACTGGAAAGTAGGACGATTTGTAACAGGTGTTCATTTAGAAA
TACTAGGCGGTAAACGACCAAAGTTAATTATTGAATGCTATCCAGAAAGAATAGATGTGG
ATGGTTTAGAAGTAGAGGCTTTTTTAAAACAAATAGAGGAGGAAGAAAAATGAATAACAT
CAAACAAGCAATTATTAAATTAGAAACAATTTTAGAAAATGGTAATGAAAAAGAGAATAG
ATTATTCGTTAAGTACAACACTATAAAAAACATTTTAGATTTACTTGAAAAAGATCAAGA
GCTAAAAATTATCGAAATGGAAGTAGAGCTGAATGGAGTAGAGGATTCCATAGAAAACGC
TACTTTGTTAGGGACTAGATTAAGTGAAGCCAACTCTTTGGCTGAAGAATTGGCTAACAC
TATAAACTCGTTAGAAATTAAGGTGAAGTGAAGCTTTTCCAAAAAGAATAGGAGGTTAAA
AAATGAAGGACTTTGAAATGATGGAAGCAATTAAACAAAAACGGCTTGAATGTAAATTAG
TAATTTTGGAAAATTTTGAATCGAGTTTTAAAGAAGCCCTCAATAAGGGAGATTCCGCCA
TGGTGTCGGCTTTAGCGGAATCATTGAAAACAGTTATTAAATAGTGAACTCAATGTAAAG
GACATCATTTGAGTTCATTAGAAAAACTTTCGATAAATCGTTTTCTAACTCGTTTGCACC
CTTATAAATGATTTTGTAAGTTTTATCGGCTTCTAAATAAAAATCATTTAAATCAAAACT
TTTGTTATCTGGAAAAGATGTAATGCTTATAACGCTCATTAGAGCAATGGGCTGGTCATC
AGAGATACCTTTGAACATTATATCCATGCGATTTTTCACAAATTCCACCTCCCTTCACAA
AAACTATAGCACTGTGAAAGGGCGAACAGAAAGGAGAACAAAATGTCAAATTTACAAGTA
ATTGCAAATGAAATGTTACCAGTTTTAGAAAATGAAAAAGGCGAGAAATTTGTAAATGCA
CGGGAACTACATCAAAGCTTGCAAGTCGGTAAAAAATTTGCTACTTGGATTACCGATAAG
TTTAGTAATTACGGATTTTCAAAGGATGAAGACTATTTCCCAATTTTGGGAGAAAGTACA
TTTGGCAGACCTCGAACAGAATACTTACTAACTTTAGACACTGCTAAAGAATTAGCAATG
GTACAAAACAACGAAATGGGTCGAGCAATTAGAAAATACTTCATTGAAGTAGAAAAACAA
GCGAGGAAATTAGCAACTGAATATCCAGCATTTTCTTACATGATAGATGACCCAGTCGCT
AGAGCTAAAAAGTGGATTGAGGAGCAACAAGAGAAGCAAGAAGCATTAAAGCAAATCGAG
GAACAAAAACCGAAAGTGATTTTTGCAGATGCTGTACAAACGAGCGAGAATACAGTTTTA
GTAAAAGACTTAGCGACAATCCTTAAACAAAATGGCTTAGATATTGGGCAAAACAGGCTT
TTTGAATGGCTAAGAGGAAGCGGATATTTGCTAAATAAAGGGACTTATTATAACAAGCCA
TCGCAAAAGGCAATGAACTTGGGATTATTCGAGCAAAAAACGCATATTCATACAGATAGG
AATGGATTAATGGTGACAACATACACGCCGAGAGTGACCGGCAAAGGGCAAGTTTACCTA
TTAAACAAATTACTTGAAGAACATGGTTTAGTTTTAAGCTAAGCACCGCCTACCACAACG
GTGCTTACAGACAACTTATAGTCACTGGGGAGCGACTAACAACAGTATATAACAATAATT
AGTTAATTAGTCGCAAAAAAATATACAAAAGAGGGATTGAGATATTGTGTTTCAAAAATC
AGTAACAGCAAGTCATGCGATGCAAGTTTTAGCAGAAACTCGCACACAAAAAGAGCTAGC
AATAGACAGTTATGTAACGCCAGCACTGATAAGCAATCAAACGAAAGGGAAACGAACGGT
TTCGCTTGAACAAGCGGAACAGTTAATTGATAGCTACAACGAACCAGAAAGCACTTTTAT
GTTTGCGCATGAATTTAGTAATGGAATGATACCACCGCTTTTCGACGGCTTAGACAGCCA
CCACGCTTCTTTAACTAACCGCTTTGAATTAGAAGTGGCGGAAGCGATAAACACGCTAAA
AAACGGCTTAGAGACGATGACATTCAATTTAAGAAAAGGTGACATGCTACAACGAGAAGC
CGCGAAACAAGCTATTTCAGAAATAACGGATGTTATTGCATCTGCTCTAACACTGAACGC
AAGTATTGCAAGAACTTTCAACATAGACTTACAACAAGTTTTGAACAAACGTGATCAATA
TTATCAAAAATCTGGATTAGTAAGGAGTTGTGAAAAATGAACAAAGTACTTGTATCAGCT
AACTACGAGGGTTATGAATCAAAAAATATTAATTTCGCGGAATTAAATAATATCGTTAAA
GGCCGATTTGAAAATATGGACCAAAAAGAACGAAAAAAAAGAGCAGATAAATTTAATCAA
AAATTTGAAGTCACTAAAGAGCTTGTAAATGGACATTTACGCGAAATTATTATACCGAGG
CGCACACTATGAAAGGTCAAATGTTATTCAGCATCTTAGTCATAATAGCGGCGGCATTAG
CGTTAATAAACTTATGTAATTTGATTTTAATTCTAATTTTAATTTAGGAGGCTACAACAA
TGGCAGAAAGAGTTTTCAGAAAGACAACAAACTTCGGAGATAGCGAAATTCATACAAATA
GTAAAACAAAAATGATTGCTAATCCGGCATTTCAGCAGAAAATCCCGTTAAACGAAACAG
GTTGCGAAAAAATGACAGACTATATCGAAGAGCTGAAGCTTAAAGGCTATGAGGAGGTCA
CGCGCTGATGGATTTATTTATTATATTGTTTTTCGTGTCGCTAATGTCAATGATAACAGG
CTACTGGCTGAGAGGAAGTGATAAACGTGGTTGAAAATCCGATGGTTGTTGATGCTTGTT
GGTCCAGTTTTGAAAGGATAAGCCAAATTTGGCATAACGAATATTTAGAGGAATTAGAGC
GTACTAATGAAGAAGAGGCGGAAAACGAAGAATAAAAAAGACCCACATAGCAGTGTGAGT
CCGGGATTTGAGATATTACCTTAATGAAATTATACCTTAAATCCAAAATTTAATCAATGG
AGGGATAACATGGATAATTTTAAAACGATCCATTACGGCTTTAAAGTCGTGATACATGAT
TATGAAGATGAATTAACACCGCTTTATAACTTACTAAAGAAGCAATCAACTAACTTAGAA
GGATCTAAACTATTTGATGAATTAATTGATATACATGAAAAGCTAGCTAAAAAAATCGAG
CAGAGAGAAGGAATAAAGGCATGAAATTATACGAATTGACTCAAGCATATAACCAAGTTT
TAGAAATGGCAGAGGACTTGGACACAGAAACACTACAAGATACGTTAGACAGCATTAGAG
AACCAATAAAAGAAAAGGCTGAAAACATTATAAAGATGGTAAAAAGCATGGATGCAGAGG
CTGACGGATTGGCTAAGGAAGCAGAGAGATTAACGAAGCGAAAAAAAGCGCTAGAAGCAA
AAGCAAAAAATATGAAAGAGTATTTAGAAAGCGAAATGTTAAAAGTGGATATCCGTAAAA
TTAAAAGCCCCTTATTTACAATCAGCATTCAAAAGAACCCTCCTAGCTTGCGTTTAGAGG
ACGAAGAAAAGTTATTCATGTTTTTAGTCGAACAACCCAAAAAATTGGATAAAAAAGCTA
TTACAAGCGCTCTGAAAGAGGGCAGAGAAGTACCAGGGGCTGAGTTAGTACAAACTGAAT
CATTGAGAGTGAGGTAGGAATATGAAAACAAGCGAGTCAATTATTGAGATAAGTAAAGCA
TTATCTAAATTTCAAGAGCAAGCCGAACAACCAGCTAAATCAGCGGATAATCCATTTTTT
AAAAGCAAATATGTACCTTTAGAGAGCGTAATTAGCGCAGTAAAAAAACACGCTCCCAAA
TTAGGATTATCTTATATCCAAATTCCGTTAACGGAAGAAAATAAAGTGGGTGTAAAAACG
ATTTTAATGCACGCTAGTGGTGAATTTGTTGAGTTCGACCCGTTTATGTTGCCTCTTGAT
AAAAACACAGCACAAGGAGCCGGAAGCGCTCTGACATACGCACGCAGATACACACTATCC
GCCGCTTTTGGGATTGCAAGTGATGAAGATGACGACGGTAACAGCGCAAGTGGAAATACA
AAGCCAAGTAATAAAAATCAAGCTAAACAGCAAACGCAAAACAATCATTTAGCGTCAGAT
GCACAGAGAAAGGCTATATTTGCAAAGGCTAAAGTTGTCGGGGAACCATTCGGACATGAT
GCTAAATTTGTTTTAGAGAGCTATAAAGTGACTGATACTAAATCAATGAGTAAAAGTGAA
GCTTCGGCACTAATCAAGAGATTAGAAACAGAGATAGAAGCGCAAAAACAAGTTGAGTAG
GAGGCAATAAGCTATGTCACTTGGGTGGATTAAACTGCATAGGGATTTAAAAGAAAAGCC
AATTTGGAAAAGCTCTACACCTGAGCAAAAAACCATCCTTGTGACTTTGTTAATGATGGC
AAATCACAAGGAAAATGAGTGGGAATGGAGAGGGAAACCTTTCAAAGCAAAACCGGGTGA
ATTCGTCACAAGTATCAAATCAATTACAGAAGAATGTGGAAAAGGTATCTCATCGCAAAA
TGTCAGAACAGCGTTAAAAAGATTTGAAAATTACGGATTTCTAACAAAGGAATCAACGAA
GGTTAGCACCCTTATAAACGTAGTTAATTGGGGAGTTTATCAAGAGTTAGAAAACAAAAC
TAACACAGTTACTAACAAACAGCTAACAAACGACTCACAAACAGCTAACAAACAGCTAAC
AACTAACAAGAATGTAAGAACTAAAGAATGTAATAAAGATAACAACAACATTAACAACAG
CGATTTAAATTTTAAGGATTTTTGGGAACAAAATGGATTCGGAATGATGCTACCGATCGA
GCAAGAAAAACTACTTGCATGGGTAGATGATTTTTCTGGTAATCAAGAAATAGTTTTTAA
GGCATTGGAAGTTACTTCCGAACAAGGAGCTAACAAACGTAATTATGCATACGTTAATAA
AATTCTTAGAAACTGGGAAGAAAGAGGATTTAAAACGGTTGCTGATGTGAATGCAGCGGA
AGAGGAAAGGCGAAAACAAAATGAACAGAAGTATAATAAGCCCACTTACGGCAAATACAA
CAAGAATCAGAAACAAGAAGTATTGCCTGACTGGCTTGATAAAACAGAGAAGCAGCCAGA
GAATAAAAAAACAGAATCAGAATCAAGCGGAGATTTAGAAAAGAAAGTAGCGGAAATTAA
AGCGAAGTTAGCAGAGAGGGACGAGGTGCAGACGTGAAAATATTAGACGCATGTTGCGGT
AGTCGGATGTTTTGGTTCGATCGCACAAATAAAAACGTCACTTTTATGGATAATCGAGAA
TTAGAAACAGAATTATGCGACGGGAGAAAACTGGTTGTAAAACCAGACGTAGTAGCAGAC
TTTAGGAGTATGCCATTCGATACCAATACATTTCACTTAGTCGTTTTTGATCCGCCACAT
TTAGTGAAAGTTGGCGATAAATCGTGGTTGGCCAAGAAGTACGGAAAACTAGACTCTGCT
ACTTGGCAAGAAGATATTGCAAAAGGATTTAGCGAATGTATGCGAGTTTTAAAGCCAAAC
GGAACATTAATTTTCAAATGGAATGAAGAGCAAATAAAACTAAGCGAAATTTTAAAAGTA
ATTGATCACGAGCCGCTTCTTGGCAATAAGAGAGCGAAAACGCATTGGTTGGTATTTATG
AAGGAGTGAGAGCATGACAGAATACGCCCTCTACAAAGGCGACGATCTGTTAAAAATCGG
TACGTTAGACGAATTAGCAGAGTTTAGAAAAGTAAAGCGTGAAACTATATTTTTCTACGC
TACGCCTTCTTACAGAAAAAGAACGTCAGATAAGGGTTTGCGAGTGATAAAACTGGATTA
GGAGGAAGCGGAATGACAAAAGATGGTACAAAAGAAGCTCTTGCAGAGGTAGGGGTTACT
CGAAAAAATCGACTGCTAAGAAAGATATGTCGGCATAAGGATAAAGAGATATTTAAGGAT
ACATCCTATGACGGGATACAAGGTGAAAGGCGTGTGGTGGTTTGCAGAAATTGTGGAGAA
TTAGTTTCTGATTTTATTGCAAAATATGAGGGTGGCGGCTTTAAATGAATATAATCAAAA
AAGGTGACCGAGTTCAGACTGTAACGGATACAGAGTGCAATAGGGCGGAGAGAAGGAGGA
AGCAGAATGAATCAAGCAGAACTAGATGTCGTTATAGAAAAGCATGAGAAATGGTTACGT
GATGGATATGGAGAACGTGCAAATTTAAGTTATGCAGATTTAAGACGTGCAGATTTAAGT
GGTGCAAATTTAAGACGTGCAAATTTAAGAGGTGCAAATTTAAGTGGTGCAAATTTAAGA
GGTGCAAATTTAAGTTATGCAAATTTAAGTTATGCAGATTTAAATTGGATTAATTGGCGG
GATGTTGTCAGTCTAACTGTAATAGCTGTACAAATTAATACTACGAGAAAAAACAATCAA
ATCACGTATATCAAAGAGCTGGAAATCTGGACGACTGGATGTTTTCAAGGAACTTTAGAA
GAATTGAAAGATTCTATTGAGCAGACTCACGCTAGCAATGACTTTTTAAAACGTAGATAC
TATCGCGCGATTAATTATANAAAGCGAAGTTAGCGGAGAGAAACGAGGTGCAGACGTGAA
CTTTTTAGATCTATTCGCTGGAATTGGTGGATTTCGATTAGGGATGGAACGAAACGCAGA
ATTGAGAAGGGGAGAAAATTATGATTTACAAACATGAGGAAGCTCGACAATACCGCGAAA
TCAATTTCCTAGACCAGTTCCTAGAAGGTCACGATGGATTCATAGCGGGAGGCTGTTTTA
AAAATATTTTTAATCATGAAAAAGTGAAGGATATTGACATGTTTTTCCGCAACGAAAAAG
ACCTAAATGACGCAATTCATTATTACACCGAGAAATGTGCTAGCGATGCAAACCATATTA
AACTTGTGTATAAAACTGGTAAAGTCGTCGCCTTTATACACATTCCGTCAAAAACCCAAT
TAGAGTTAGTTCGCTCTGTTTTTGGGGAACCAGAAGAGGTTATTAGTAACTTTGACTTTA
CTGTTACCAAAGTAGCACGATACGTTGTTGACGGGGAGCATCGGATAGTAATTCATCCCC
AATTTTTTGAACACTTACATCTCAAAAGGTTGGTGGTTGACAATACTCTTAATTTCCCGA
TATCGACATTTGAAAGAATGATTAGGTACGTAGGTTACGGTTATAAGCCTTGTCTCGAAA
CAAAGGCGAAATTGGTTGATGCAATCAATAGTATTCAGAACATAGATGAGAATGATTTTT
CAAAAAGTCTATATGAAGGATTAGATTAA


>5	 A195_scaffold_12:1-29682
GCAGACTTTAGGAGTATGCCATTCGATACCAATACATTTCACTTAGTAGTTTTGGATCCA
CCGCATTTAGTGAAAGTTGGCGATAAATCATGGTTGGCCAAGAAGTATGGGAAGTTGGAT
TTGCTAACTTGGAGAGATGATATAAGTAAGGGTTTTGAAGAATGTATGCGAGTTTTGAAA
CCAAATGGCATATTAATTTTCAAATGGAACGAAGACCAAATAAAGCTAAGCGAGATTTTA
AAGATAATTGATTTTGAACCGCTTTTCGGTAATAAGCGTTCTAAAACGCACTGGTTAGTT
TTTATGAAGGAGGAACAAGCATGAGATTTAAGGAAGGCGAAAACGTACACGTAATTGTAG
GCAATGAATTGTTAAGTGGTTGGTACAACGGTAAAGAGTTTGGAACAGGCAACTCTTTAG
TGAAAGTTTCTAAGGACAAGATAATAGCTACTAAAGATTGTTTTATTGCAAAAGAAAAGG
AACCAGAACTGGTAGTAGTTCCGCGATTTGCCGATGACTGGATAAATCACTGTGAACAAA
GAGAATACGATTTAGCTTGTTTGTTAGATTATGGCAATGCAGGTATGCCTGATGAAATGT
ACGGATGGTTAATTTCATCAGCTGATAATCAAGAACTACTCGCCCGCGCGTGGATGGACG
GCTACGAAGTCGAGAAAGAACCGCTTTATTATGTACAACTTATTGACCACGCAACTGGTT
ATCTAAATGTTCATTATGATAATCAGAAACTTGTAGGTAGTAATGATGAAGCAAGTGAGT
ATAAAACACAATTCACAGAATCAGAGATTAAAGCAATGAATAAAGGTGAAGCATACTGGT
TACTTAAGGAACCTGTTGAGGAAGTGGAGGGTGAAGCATGANNNNNNNNNNNNNNNNNNN
NNNNNNNNNNNNNNNNNNNNNNNNNNTGACAGTAGCCGAGTTAATAGAGAAACTAAAAGA
GCTTCCAGCTAATGCAGAGATTTTGCTAACCATCGGATGGAATCACTCGGAAATAGAAGA
AGTAGGCTGTATCGAAAATGAACGTAACGTTTATATAAGCGGCTGGTGAAGCGGAGGGTG
AAGCATGAGAGAGATTGAGATTTACGGCAACATACACGAAAATCCGGATTTGTTGGAGGT
GGCGGAATGAAACGAGTAAATGAACGACAAAAAGAAGAAATGAAAAAATTGGCAGATTTA
ATTATCGAAAACCCTGATTTACCAGTTGTTACGATGACGGATAACTTTGATGATAAGGGG
ACTAGCGTTTGGACAGCAGGCTGTTGCTGCGAAGTAAGTATTGATTACATTTATAGTCCT
AAACAACGTGATTTACTTTCAGGTCCTAGAGATGATAGACCATATGTTAAAAGTTTTGAT
TATTATGAAGCAATAGAAGAAATGAGTGAAAGAATACATCCTCATGACGACACGAGTAGA
CCAGAGGAAATTTGGAATAGTCTTGATTGGATAAAAGTCATTTTAGTGTATTCGGGTCAA
TTAGAAAAAGTAGATGATGTCTATAAAGAACGTTGGGTGGCGGAATGAACGATAAAAAAG
TAAGATTCTACGTTTCTACTGGTATGCACGGATCACTTGAAACAGAAACATTTCTTTTGA
AAACGGACTTGAATATTGAGTTCGATATATTAACACTTGAACAATTAGAAAAAGAGATTA
CAGAGGCTTATGACGACTGGTTAGTAAATAATATTGACTCTGGTTGGTCTATCGAGAAAG
AGGTGGCGGAATAAATGGGAGTGAGTATTGATTTATACAGTTATGATTATGAAGCACTTG
TGGAAGGTATTAGTTACGATTTACGACGTATTGACTTGCATGACAAGATTCCTGATAGCT
CTAAAAAGAGTTATTGGCAACTAGAAAGCCGATACGAATTAGTAATGGAGGAAGCAGAAT
GAATCAAGCAGAACTAGATGTCGTTATAGAAAAGCATGAGAAATGGTTACGTGATGGATA
TGGAGAACGTGCAAATTTAAGTTATGCAAATTTAAGTTATGCAGATTTAAGTTATGCAGA
TTTAAGTTGTGCAAATTTAAGAGTTGCAAATTTAAGTTATGCAGATTTAAGTTATGCAAA
TTTAAGAGGTGCAAATTTAAGTGGTGCAAATTTAAGTTATGCAAATTTAAGAGTTGCAAA
TTTAAGTTATGCAGATTTAAGTTATGCAAATTTAAGAGGTGCAAATTTAAGTGGTGCAAA
TTTAAGTTATGCAAATTTAAGAGGTGCAAATTTAAATTGGATTAATTGGCGGGATGTTGT
CGGTCTAACTGTAATAGCTGTACAAATTAATACTACGAGAAAAAACAATCAAATCACGTA
TATCAAAGATCTGGAAATCTGGACGACTGGATGTTTTCAAGGAACTTTAGAAGAATTGAA
AGATTCTATTGAGCAGACTCACGCTAGCAATGACTTTTTAAAACGTAGATACTATCGCGC
GATTAATTATANGACAGAGTAGAAGTTATTTGGCGAAGTGAGTTGCATCAGGGCTTGGTA
GAAGAGGTTATTGAATTAACTGACGAATTAACTGACGAATTAATGGTTAAATTAGCTAAG
AAGCCCGCGATAGATTATTTATTTAAACAAAATCAAGTTAGCAAAGTCGAACTTGTGAAA
GTGCCGAAATTTGTAGCTGATGCAATCGGTACCTTCCAAGAAAAGGAGTATGACCTTGCT
GTAGCTATTGACTACGAGACATATACGGATGAGTGTGTTAAGGAACTGTCACTAGATAAA
ACCATGTGTGGGTGGTTATGGGAAACATCTAATCAAGAACTATTCGCACGAGCATGGATG
GATGGTTATGAGATTGAGCAAGAACAACTGTTCATAATGCCCATCCCATATTCCGTTCTA
CCTGTTCATTATTATATTAATCGACTAGATGAAATTTCCTTTAAACAAGGTAATGCACAA
AAATTCACATGGAATGAAATAGAAAAATATTTCCCGGAAATTACAAAATACGCAGTGAAA
GTTGAAGGGGTGGCGGAATGATAACATTTCAAGTAGACGATGAAATATACATCGCAAGAG
TGCTTTCGGGGCTGCGTTTTATCGGTTCCTTTTATGATGAACGGCGAATGATACAAGCTC
ATTTACCTTTAATTAGTCTATTCAAAACCGTTGATTCAGAAAATATTGATGAGTTTAAGA
CTGAAGATACAGAAGTAGAAACGATGTTATATAAAGGTTTGTTAAAAGCGAATGGAAATA
ATACGAGCAAAGTCCCGTTTGGGAAAGTTATTGAATTAGCAATTTGTGCATTGAATGCGA
ACGATGGTATCACAGCTGATAATATAACTCACTTGCTCTCAAGCAGATTGATATACACGG
TGTCTGGCTTTTACGAATATCAAATCGCAGACATAATCAACTGGTACTTTAACGAAGATG
AAATGATCACAAGAAAATTGCTCGATGAATTTTGTGAGTTCGTTATGAAATTAAGGCAAG
AAGTGGAGGCGGAGTAGATGAAGACTACTGATATTTATAATTTTAGACAATTGTTCTTTT
TAGACAAGTTTTTGGTTGGTCATAAAGGTTTTGCGGCCGGAGGGTGTTTCAAAAACATAT
TTAACAACGAGCCGGTAAAAGATATTGATATATTTTTTATAAAACAGGAAGATTTTATTG
AAGCTAAAGAACATTTTTTGGATTTAATAAAAAAGGAACCCGACAATTGGAGCAAGTCAT
ATAATAACAAAAACGTATGGGCAATATACTCTATAAAAGACAAGATTAGAATCGAACTAA
TTAAAAGTGTCTTTGGAACTCCAGAACAAATAATAGATGATTTTGATTTTACAATTACAA
AATTTGCATATTATACTGACTATGGAAAAGCTGATGAAGATGATTATCTAGCGCAGTTTG
AAGTTATGTACCATGAAGACTATTTTGAGCATCTTCAAACGAAAAGTTTAGTCCTTGATA
ACGCTATTCCTTTCCCTATATCAACTTTCAATCGCAGCTATAAATATCAAAAATATGGAT
ATGGTCTTTGCAGAGAAAGCAAAATTAAATTGCTTCAATCAATATATGATTTACCTAGTA
TTGACGCGGAGCAATTAGGACTTTCCCTGTACGATGGAAAAGATTGAACTTTTGGAGGTG
TCGGAATGAGAATGTTTAAAGCAACTATTTATTATGTTGATGAGGAGTCGACAATTCGTG
ATGAATCAGATTTTAAAGACCACCTAGAATACATGTTTGAGCGATCGTATGGCATTACAC
ACTTTGAAGACATAGACAAATCGAACGAATTCGAATGGGACGACGATATTGATATAAATT
CTACGAAGGCTGGCAAGGAGACATACGAAAAATACTTTGATAAGAAGGTGTCGGAATGAA
CGAACAAGAAGCGAAAGCGATTGTGTTGGAGTGGTTGAAAGAACAGACAGGTAAAGCAGC
CAGCCCATTAATTACTATAAACTATTTTGAAAACGACTTTTTTTCTTATGATTTACCTGG
TGAGGTAGTACAGGCATACGATTCAATCAGCCGCCATACTGAATACGAACTTCTAGCCGA
ATTTGCAGCGTGGGGATTGAAGGAGGGTGCAGCGAATGAGCAGTGAACCTTTAGGTAAGA
AGACAATTACGGTAAATTTCTATAAACCCTCTGGAAAATGGTATGCAGGAGGGACAGCAG
TAGTAAGTACCTATATCTTTGATGAAGAGGCATTCTTAGAGGAGATAGGAAAGACAAATA
CTTGTTTCAAGTGGGATTGGCGTAACAGTAGTTTTGACTTGGTCACTAATTATGAAAGTG
ACGACCCAGAAGATAGGTACTTCTGTAATTATTTATGGAAACTAGCGAAGGAGTGGGATT
AAGTTGAGCAGTGAACTAGTGAAGAAGTTGGATGCGGAATGGCATAAATGGGACGACAGT
ACAAACAACAATTAAAACAGACAGTTTAGAAGTTTTTAGAAATAAACAAACAGGCACTAT
AGTAAGGGTTGAATACAATTTTTTTGATGAAAGTTCTCGACGAATATATGTCATTGATAT
ATCCGAGATAGCTTACATCACATCTGAGCTGGTATCATGACAAATTATCACATCACCATT
TCCGCTTATGAAAATATCATAAAACAAACGCTTATTGAATTTATAAAAAATGATGAAACA
GATTTTAGTATTGTTGCAGAGGAGGTTGAATAACAATGACAAAACAAATCATCATCAACG
AAGCTAACAGTTTACTTCACAGAAAAAGCAAAGAGCTAAGTAAATCAATCATCAAAACGC
CTAAAGATCTCGAACGTTTCGCGGTTGGACTGGATAAATTATCACAAGACATGTGGGACT
ATAAAAATGAATTGGAGGCGATAAAATGAGTATTCAAGCAGGCGATAAAGTAGAAGTGCA
GGATAGAACAGGAGTGACTGATTTATGTGTTGATGGAGAACAGTTTTATGTTCTCATTAA
CAATGATGGGTTGCTAACTGTGCAAGATACTGACGGTTTTTCATCTTTTAATATTCCGTG
TAGACAAGTGAAGAAAGTGAAAGAAGAGAGTCAGCTAATAAGTGAACTTTACAAAGAAGC
TTATGATGTTGAATTCCGCTTGTATTTTGCTAATGTTTCAGATGCTACTAATTTTGTGTC
AAAAGTTGAAAAACCTAAATTTGAACAGTCAATGGATGTGAAATGGTTTTCGGCAACAAA
CGGAAAAATAACTGCTACTGCATTTTTAAAAAAGGAGGACTAAAATATGACAACACTTTA
TTCCATTCAAGAAAAGTATCAACAGTTATTAAATTTAGCTGAGCAATTAGATCCAGAGAC
ATTAAAAGATACCCTTGAAAGCATAGACGATGAATTAGAAACAAAAGCAGAAAATGTTTC
GTTTATTATCAAAGAGCTAGAAGGACAATCACTTGTTTTAGATGTAGAAATTAAACGTTT
ATCAGAACGAAAAAACACGATTAACAATAATGTGAAGCGACTGAAACAATCACTACATGA
TGCTATGCTAGTTGCTAATAAGCAAAAAATAAAAACGAATCTATTTACATTAGATATTCG
GAAAAACCCTCACAGTGTACTTGTAGAAGATGAGAGGAAGTTAATTAATTATTTAGTTGA
ACAACCTAAGAAGCTGGATAAGGCTAAGTTAAAAGATGATTTGAAAAAAGGCATTGATGT
ACCAGGAGCCGTTTTGGTTCAAACGGAAAGACTACAAATAAAATAATAAGTAAGGAGGAA
TTTCATTGGAATTTATTCAATCAGAAAAAATGAAAAGGTCGGAGTATTTCAATATTATGA
TTTATGCAAAACCGGGCGCTGGAAAGACAACGACAGTTAAGTATTTAAAAGGGAAAACTT
TAATGTTGGATTGTGATGGTACATCAAAAGTATTAAGCGGATTACCTAATATCACGATTG
CGACATTAGACCCTCGAAATCCCGTACAAGATATGGCTGATTTTTATGGATATGCGAAGG
CACATGCAGAGGAATATGACAATGTAGTAATTGATAATTTAAGCCATTATCAAAAATTAT
GGCTAATGTTTAATGGGAGAAATACAAAGTCAGGTCAACCAGAACTGCAACACTATGGAA
TATTTGACACACATTTAATAGATTTGATATCCGTGTTTAATAATTTACCAAACACAAATA
TAGTATATACCGCTTGGGAAAACACACGACAAATACAGATGGAAAGCGGACAGCTTTATA
ACCAATTTTTACCAGATATTAGAGAAAAGGTAGTTAATCATATTATGGGTATTGTTCCTG
TAGTTGCAAGATTAATAAGAAATCCTGAGACAGGTCAGAGAGGCTTCTTACTCACAGAAA
ATAATGGTAATTTTGCAAAAAACCAGTTAGATAACAGAGAGTTTGCTTTGCAAGAAGACC
TATTCAAAATCGGTGATGTTGATGCTGAAGCTTAGAGATTATCAAATCGATACAATCAAC
GAAGTAAGGGAGGCTTTTATTAGAGGGTGTAANGATTGATCAGATTCAAAATACACTCGA
AGTGAGTGGGGTTGATATGAAACACGTCACTTTAGGAATGGTTCAGACCATTGTTAGACG
GTTAGATCACACACCTCAACCAGAATTAATAGTCATTGATGAAAGCCATCACATCTTAGC
GAACAGCTACAAAAAAATCATTGAATACTTTCATGAGGCACGAGTTATCGGATTTACGGC
AACACCTGTCCGAATTAATGGCGGGGGNTCAAACGAACCGGGGAGTATGACATCACACAA
TTAGACGATCAGTTCAATCAACGAAAAGTATGGGGAGACGTGATCAAGCATTATCAAAAA
TTAGCCGACGGACAGCAAGCTATTCTTTACGCTTCTTCTCTCTATCAAAGCCAAAAAATG
GCAGCTAGTTTTGAACAAGTGGGTATCACTGCAGCACATATTGATGGCAAAACACCAAAG
GCGGAACGCGATCACATTATCCAACAGTTTCGAAATGGCGAGATTAAAGTGCTATGTAAC
TTAGATTTGATTNCATCATTGATCATGTAGGCAATGTAAGTCGGTTCGGACTACCGGATA
TGGAACGCACATGGACGTTAGAACCGAAAAAAGGAAGTAATAGCAAGAAAGCAGAAGCAC
CAGTGAAAATATGTCCCGATTGCTTTATGACAGTCTTATCCAGCAATAAGCAATGTGAGC
ATTGCGGGCATGAGTTTAAAGTGGAAGCAAAACCGATCCAAATCGACGACGCAGCAGAAC
TTCAAGAAATTACTGAACCAATATTTCAAGTGGACTACAGTAGTCCGAACGATTGTAAAA
ATATGAAAGAACTATATGAGTATGCGAAGCAGCATAACTATAAGCGAGGGTGGGCATACC
ACCAAGGAAAAGTAAGAGGATTTATCAAATAAAAAAATCGAAAGAAGGAATTTAATTATG
TTTAAAGTAGATCATAAGGATGTTTTCACAAATGGAGTAGAAAATGGTACGTATGAGGTG
GTTTTATACAACGCAAATGAAGATGCGACAAAAAACGGAGCGGAGTTCATTAATATTGAT
TTAATTATCCGTAATGATGTAAATCAAAAATTCCAGAATGCGCATATTTTTCACCGAGTA
TGGAAAGCAAAAGCAACAAATGAATATAGTCAAACAGCATTAAATACAATCGCTAAAGCA
ATCCAATTACCTAACGGCAAAGATTATAATACATTGGATGAATTATTAAAAGACCTGTTA
ACTAAGACATGCCAAGTTACTGTGAAAAATGAAGAGTCTGAGTATAATGGTCAAATTTAT
AAAAATTTAAATGTGAAAGCGTGGGCTGAAAGTAAAATTACTGGACCATTACAACATGTA
TTTAAAAAGAAAGATGCTGAACCTATGCCAGAAATAAACGAGAGTAATCTACCGTTCTAA
GCAATGAGAGGAGCGCACAAACGTGTATGAACAAATTCCGGACGAATTAAAAAAATTAAA
ACAATGGTGCGCTTTTCAACTTGTTTGGGATGAAGAGCGTGGCAAAAACAAAAAAATACC
GATGAACGCAAACAACGGTTCATACGGTAATAGTGTAGACGAACGGACATGGGCAGATTT
TGAAACTGCCCTTGATTCCCTCGAAAAATATCAATTTGATGGGTTAGGTTTTTACTTTAA
GAAACCATATTTCGGTGTGGATATTGATGATATAAAGGATGAAATTGAAGATTACCTTTA
TGGTAATACAGAAAATATTGCTGGTGAATTTATTCAAACGTTGTCTAGTTACACAGAATA
CAGTGTGAGCGGGACAGGAATTCATATTATTGCAAAAGGAAGTTTTCCGGAAGGTGGTCG
GCGTAAAGGAAACATTGAAATGTACCCGGACGGTCGATTTTTCGTTATGACAGGTCAAGT
AATTGATAACTACAGACAAGTCAATGAAGCGACAACGGCAATACAATATTTGCATACGAA
ATACATTGGGACTAATGAAGTAAGACAAATAAATAATTTACAATCTACAGTTGATTTGCC
TGTAAGTGATATTATTCAACGTGCTGAACGAAGTAAACAAGGCGCACAATTTAAAACACT
TTACGACGGATTATGGGATGGATTATATCCCTCACAATCCGAAGCAGACTTAGCTTTTGC
AAATATGCTGGCATTTTGGACAGGATGTAATGCAGAAAAAATGGACGAAATTTTCCGTTC
AAGTGGTTTGTATCGAACAAAATGGGACCAAAAACGTGGAGCGCAATTATATGGAGAAAT
GGTTATTAATAAAGCGATTGCCAATACGTCAGAGGTTTATCAACCAGGAAGTGATTTAGA
AGGTTACTCGATCACTGTGAAAAATCAGAATCGAACTGCTCGAAAAGTATATGGTTTAGA
TGATACTGGAAATGCAGAACGTTTCCGTGATAAATTTCATGACATTGTTCGTTTTTCATA
CATTAACAAAGGATTCTATTTCTACGATTCGAAAGTTTGGAAATATGACAACATAGGCGC
TGTAAAAACACTTGTTGATGATGTGATCAAAGATATGAAGAGTGAGTTTGCTTACATGGA
AAATGAATCAGATGCAGAAAAAGCATTTATGAAACATTTAAAAGCAACAAGAAGCAACAA
AGGTAAAACGAATATGTTAAAAGAAGCACAACATTTAATGCCAGTTTTGCCTGATGAATT
CGATCGCTACAAATATTTTTTGAACACACAAAACGGATATATCAATTTGCAAAATGGAGA
ACTTATCAATCATGACAGGCAAAAAATGTTTACAAAAATTAGCAACATCGAATATACAGA
TAAAATTGATGCGCCACTTTGGCAAGCGTTTTTAAAGGATATTTTTGCTGGTGATAAAGA
GTTAATCGATTATATTCAAAAAGCAGTCGGTTATTCATTATCAGGATCCACGTCAGAGCA
AGTCATGTTTATCCTTTTCGGCAATGGGCGAAATGGGAAATCGGTTTTTCTTGATATTAT
CAACGATATTTTTGGTTCCTATGCGACCAACATCCAGCCACAGACAATCNCACAGGTGGC
GACAAGGTCACTGCACGACACTTGTATAAGGACGAATTCGAGTTTACACCCGAATTCAAA
ATCTGGATGGCAACCAACCATAAACCAATTATCCGAGGGAGAGACGATGGAATATGGCGT
CGATTACATTTAGTACCTTTCACAGTAAAAATACCTGACGAAAAAGTAGATAAACAGCTA
AAATATAAACTTCGCAGTGAATTGACTGGGATATTAAACTGGGCTGTAGAAGGATTTCTT
AAATGGCAAAAGGAAGGCTTGGGAATGCCGAAAGCAGTTGAAAATGCTAGCTCTGAATAT
AAATCAGAAATGGATGTTATTACTGCATTTATTGAGGATTGTTGCGAAACAGGCGAGAAC
AAACAGATCAATGCTAAGACTCTCTACGAAACATATAGAGAGTGGGCAAAAGATAATGGA
CAGTATCTAATGAGCAGCACGAAGTTTGGGAAGGAAATGGGTTTGAAGTTTGAGAAGAAG
AAAAGTAATTCTAAAAGAAATTATGTTGGAATAACACTTAATAATGAGTATTTCAAACTT
AATTTGAATTTCTAAACAGGGCAGGTTTAGTTAAAACTTGCCCTCGCTTCTATCGGTTGC
AGGAGAAAGGGTTTCAGCGTTTTTTATTTTAAACAGGGCAGGTTTGACTGTTTTTCCCGA
AACTTCTCTATAAAACTTTCCTAGTAATACTTTTCCTATTTTACTACTAACTTGCCCTGT
TAATAAAAAAAGTATTAATAAAGTAAGTAATAGCAACGGGTTTCAAGCAGGGCAGGTTTG
AACCAACTTGCCCTTAACCTGCCCTGACTTGCCCTGTTTTAGCTAATAATTTAGCACTTT
TTAACCAACACATAACATACGTTCGTATTTTTGACCAAAGGAGTGATTAAATGACAGCAG
AAATGGATATACAGAATTCTATACGTTTAGAACTTTCCCGCCATGGGCATTACGTTTTCC
GTGCCAATGTTGGCAAAGTGAAATTACCAAATGGACGAATTTTTGATACAGGATTACCGA
AAGGTTTTCCAGATTTATTCGGATTTCGCGGAACAGATGGAAAAATGTTTTTTATTGAAG
TGAAAAATGAGATAGGGAAGTTACGACAAGAACAGAAAAACTTTCAACAAGCGATGGAAA
TAACGCCAGCTATCTGTGGAGTAGCAAGAAGTGCTGCAGAAGCCGTGCGAATTGTGGAGG
AGGGGTAAAATGAAGCTAAGAGATATTACAAACAGTAAATGCGATGTTCGGGAGTATATG
AATGTTGATTTTCCAGATTGGCTTTTAGAACAACTAAAGGACGAAATAGATTTTGATATT
ATTGAGGCGTTAAAAGAGTATGCCGTTATTTATGTGAAGCATAATGCGCTGGAAAAAGAA
ATAGAACCTTTTGATATTTATAAAAAAGTAGAGGATGGGTAAAAAATGAAGAGCGACGAT
TAAAGATGTGAGGAATTTAGAGACCAAGGCAGTCAAAATAAATGGGAAGACTGCAAGGGT
TTATCAGAAGTGTTAATTGTGCGGAATACGAGTAATATTCTGACAATTGGTTACAGAAAA
ATGTAACCCGAAGCAAAAAATGTAACCTCCCAAAATCGCATAGTACCAGTAGCAAGACAC
GTAAAAGTTACAAGTTACATTTTTTTCTTAATAAAAAGTATTATATTTAATTTATATTTA
AGAACTGTATACGAAAATAAAAACTTTTTCGCCGTTTTTTTGTAACCTGTAACTGCGTTC
TGGGATAGTGGGTTTGACGGTTACAGGTTACAAAATAGGTTTTGTAACCGAGTGATTTTG
AAAATCGTGGAGAGATAACAATGTTCAGTCATATTCAAAAATTTATAAACAGATGGAAAT
TTAATCAAGGATGTACATTGAAGCTATGAGTCTTGATGCGACAATTCCATTAAACAAGGA
GGAAAAACGAATGAAAATATATCACACAGAAACACAAGAAGATTTTGATGCATTGTTGGG
AAAATTGAAAAATGAAGGGTATAGCTGGTTTTTCGGAGAGGTTATTCCGTCATATGACTC
GGAACTTTGGGAACGGTATAAGCAAGATACTGTTGTGCATATAGAGGAAGAAGGAGTAAG
TTGGGGGAGTCTTTCTTATGCTAAATATTTACACCCCAACACACCAATTGAAAAATACAA
AGCGAAACAAGACGAAGTTGCAAAGTGGTTCGGTGGCGTTACAAAAGCCATGAAAGCATT
TTCATCCAATGGAGTATCTATGAAAAATGAAAATAACGACAAAGTAAATAATCCTGCACA
TTACACAGCAGGTGGTATTGAAACACTAGACTACATCAAGGCAAAAGTATCTGATTATCC
GTCATATGCTGTAGGAAACATACTTAAATATGTCTCAAGATACGAGCACAAGAATGGCAT
TGAGGATTTAAAAAAAGCGCAATTTTATTTAAATAATTTGATTGAATGGATGGAGAGTGA
TTGAATGTTTAAAACATTAAGTTCATTTTATTTTTCTATGATTTTCATTATCGTATTATT
GCGCGCTTTCGGCTTTCTTAGTCTTGCAGAAGCAGAATTTAGTTTACTATTAATCATTTC
TCTTGTCATGGTTGAGGATATGAATGGGAGTCGTAAATGACAAGTGACTCTTCGCCTTTA
CAAGTATTGCTAAAATATAAAAAAATTGGGGCTGGTTGACAATGGAGGAATATGTAAATA
TCAGTTTAGATAAATATGAAAGGTTAAAAATGTTTGAAAATGATAAATACGAAAAAGATG
CTAAGGAATTTCTAAAAAAGTTTACTAACTTCACAACGATATTTGGAAATCAAAATGAAG
AGTATTACACGGCGCATGTCAACAAGGAAGAACTGAAAAAACTAATTGAACAAATACTAG
GCAAAACGTGTGAGATAGAATTTTATTAGGAGAGTGATACAATGTCAAAACGATTACGAC
AAGCACATTATAAATTAATTGAAGATGAACTTCGTTACTATCATTCTACTAAAAAAGAAA
TGTTAGAGAAACGCGCAAATATTGTGATGGGATCTATGCATCAAGAATTTAGGGACGAGA
ATCGAGGTGGAAGTTCGTCTGGACAAATATCAAATGAAGTAGAACAGCGTGTTATGCTTT
TGCAAGTCGATAAAGAAATACAAAGAATGTCTGATATTGTCAGAGCAATTGATACGGTAT
TGAGCACTTTGTCTGATGAAGATAAGCAACTGATTCATTTTAGATACTGGGATAGGAGTA
GACCAACATGGTTATGGATTGCATGTAAGTTGAATATTAGTGAAAGCACAGCTAAAAGAA
AACGGAAAGAGATTATTTATAAAATTGCCGCGCGATTAGGTTATTAAAAAAGTTGACCCG
TTTATGACCCGTTTGACATGTTTTTTCATGTTAATATTATAGGGTAGAGAAGTGAATGGA
ATTCCAAACACAACTGTCATGAGTTGATTCACTTCTTTAAAACCCTTTTACCATCTGTGC
TAGTCATGGGTGGTTTTTTATGTCTTGAATGGGACTTGTAATTTAATTGACATACATGTA
TATTTAAAGTAAAAAAAGGGTGGAAGATGAAGATGGCAAATACTCCTGAAGATTTAACTA
GTGAATCTATTACTTTTAAAATTACTGGAGATGACATGGTTAAAGAAACTGGTTATAGTC
TGGATAAAGTTTTAGAATCTTTAACTTCGTTTGAAAATTTGGTAAACAAAACATACTTAC
ATTTTAATAACAAAAAAAGGTTTACCAAGGAAGATAGAGAGCAACTTACTATAAAAATAA
ATGAAGTAAAAGAAGGTTCTTTTTTAACAGTACTGAGTGTGATATACACATCCACTCTGA
TTCCTTTGGTGCCCATTGCTATTGATCATGGGCCAGTTATCATGAAATCAATTAAACATG
TGTATGATTTTTTGAAAATTAAAGCTACCGCTGATAAGGAGGGGAAGAAGATGGAAATTA
ATCAAACGCCAGCTTCTGGCGCAGTGGCGGTGGTAAATAACGCTGATAACACTGTTACAA
ATATTATCATCGTAAATGCACCAGAAGGCATTCCTGAATTAGCAAAAACTTTAGCGGCAC
CTATTAAAAAAatgagtgattCTATAGATGGAGAAAGCGTCAAATCAATTAGTATTAGTA
GTGATGAGGAAATAACAATCACCCATACAGAGAGAGAACTCTTTTCAAGTAACACTATGA
TCACTGAAGAACCTATTAGTATTTTGGGTAAGATTGTTAGTGGCAACTATAGGAATCAAA
CTGGCAATATTGAAATAACAGAGTGTGCTGATAAGCGTATAGAAGCTGGAGAATCATACT
CTTTTCAAGTTGAAGGAGATTTGCGAGCCGAAGAAAAGTGGAAAGAAATGTTTTTAGATG
TTAAACCATATTATTGTAAGTTGAGAATATCTTATGATATGACCAAAGATAATCCTTATA
GTGTTCAACAAATAATTATAACCGATTGGGATCGGGAAAATTGGGAGCAGGAGGAAGATG
AAGAATAGACAAATGCTGATGTAATTATGCAAGGTGCAAATCCTTGCCGAGTATATTAAT
GACAATGCCTTATCTCTATTTAATAGCAGATACGTTCTGATGTTAAGGCTTTATAATCTC
CACCCTTGTGAAAGCCAAAGGCAAAACAACACGGTGAGTAGTGCAAGATAAAAACCTATC
ACTGACGAGTGATACCGTAGAAGTTTAAGTGGTTTTATAACCACGGATACATAGAACAAT
GAAGTCCAGCACATTCGTGTTGGGCTTTTTATATAGGGGTGGATTGATGCTAACACAAGC
AGAACGTCATACATTCTACAAGTCAAAGGCATGGGTAAGCATACGTAAAGAAGTATTAAA
GCGTGATAACTATGAATGTCAAGAGTGTAAGAGGCAAGGCAAGGTGTTTACTGATTATCA
TGACCCAAACAAGCATAAAAGACTCGATGTAGACCATATTAAGGATTTAGAACATCATCC
TGAACTTGCGCTTGATATAGATAATCTCACTACTCTGTGTGTAAAGTGCCATAACAAAAA
ACATAATCGCTTTCAATTTAGAAGGAAGATAAATAAATGGGTGAACGATGAACGATGGTG
ACACCCCCGGGTCAAAGGTTTGCTCTTTAATTTGGCTCTGGGGAACGGTGTGGGGGTCTT
CTCCGCAGAAATATTAAAAAGTCTCATGAAGGAGGGAGGGTTGAAAGTGGAATATAACAT
AAAGAAATTGGAAAAAGAATTGTTATCAAATATTGATACTACTAGTCAGAAAGAACTCGA
AAAAGTTAATCGTTATATTAATTTAATACGTATATATTACGAGTTAGACAAAAGCATTGA
AGTGGATGGTGCTGTTGTTGTCACTGAAAACGGCTCGCAAAAATTCACGAAAACTAATCC
AGCAATACAAGAAAAAAATCGAATCAACACTTCATTATTATCTATTGAACGTTCTTTTAT
ATTCAAAGGCGAAAATGATAATCAAGATGGTAGTGACTTGATATGATATCAAATAAACAC
GTTGATAACTATATACAGTCGTATGAAAGTGGAAAAATACTACTCAATAAAGAGCGAATC
GATCTAATAAATTACTTACAAAAACATGTTCTTAGTAGAGATGATATATATTTTGATGAG
ACACAAATAGAAAATTATATTGCTTTTAGTGAAAAATGGTACTTTCCTTTGGATAACTGG
GAAAAGTTTATTGCANTCCGCTACATGGGATTAACAATTACGATGTTTCGGTAGTAGCGA
ATTCCGAAGACCAAGCGAAAGTTAGTTTTAAAGAAGTATTTAATACAATAGACGGAAATC
CTAAATTGGAAGGCAGCTTTGACGCGTGGAAAGCACAGATTATTGGCAAAGGAACCAACA
GTGTTTTTAAATTTCAAACGTCAAATGCAAAAACTAAAGATGGTGGTCGTGAAGGCTGTG
TTATTTATGATGAAACACATGAATATGAAGATAGACAAATAATTGATGTATTCTCTGGAG
GACTTGGCAAAGTCGCAAATCCCAGAGAATTTTTTATTGGCACTAATGGATTTGTAAGAG
CGGGATTTTATGACAAGTTGGAAGAACGTAGTAAAGCAATTTTAAGTGGTGAAAATCTTA
ATGATCGCATGTTTCCTTTTATTTGTAAGCTAGATAATCCAGAGGAAGTCAAGAATGAAG
ATATGTGGGAAAAAGCAAATCCTGCTTTTGAAAAGCCATTAAGTCCTCGTTCTAAACGCT
TACTAAATAAAGTTAGAAAACAATATGAAGCATTAACGAATAATCCAAGCGGCAGAGAAG
CATTCATGACTAAACGAATGAACCTTCCAGAAGTAGACTTGGAAAAGGTAGTAGCACCGT
GGGAAGATATTCTCGCAACTAACCGAGAAATGCCAGAACTCCAAAACCGAGCTTGTATTG
GTGCGTTTGACTATGCAAGCGTTAAGGACTTTGCGGCTGTTGGATTGCTGTTTCGTGTAG
GCGACGATTATATTTGGAAAACGCATTCCTTTGCTAGAAAAGGATATTTGGATATCGCAA
ACCTTAAACCACCCATTAAAGAATGGGAAAAACAGGGATTATTGACCATTGTAGATGAAC
CTACAATCGACCCTCGTCATGTGGTCAATTGGTTTGTTGAAATGCGAGAAACATATGGTA
TTCAAAAAGTAATTGGAGATAATTTCCGAATGGACCTGATGCGCCCGCTGTTTGAAGCAG
AAGGATTCGAACTGGAGATTATTAGAAATCCACGTGCAGCTCATAGTTTGCTAGCTCCGC
GAATTGAAACACTATTTGCTAATCATCGTATTGTGTTTGGAGATAATCCGTTAATGCGAT
GGTATACAAATAATGTTGCAGTGAAAATCAAACCGGATGGGAATAAAGAGTATCTTAAAA
AAGACGAGCATAGACGTAAAACTGATGGATTTCAGGCTTTTGTCCATGCTCTTTGGCGTG
CGGATGAAATAGAAGATATTGATGTAGAAGAGGTATTGAACATGCTTAACGCGATTGCGT
TTTAAGCTGAATAACTATAGACCTAAATGTTTGGATATGGTGGAAAGTGCATACTTTCCT
GCTAGTTCTGCAGTTACTAACAGCGAAGCAGAAGCAACTTTGTCAGCTATTTGTTTTACT
TTTTTCCATGATTCATTGTCTCTGATATTATCTAAAAATAGATGACCTTGCCAGGTAATG
GATTCTATTGAAACATCGTATTTAGAACCCGACTGTATGAAAGTTCTAGTTGTTAAGAAA
CCAGCTTCGCTTAACTTTTCTATACAGTAGTTTACGTCATCTGAACCAAATTGCTTGTGT
GCATTAAAGTCTAACAATTGATTATAGGCTAAATATCCACCATAAGGCATTCTTTCTTCT
ATATCTAGCATAACTTGACGAACGCAGTCTTGATTTAAACGCAATATAATCACCTCCCTA
TTTTAAGGTGATTATAGCACAAGGAGGTGATAAATTGGGACTCTTTACAGAACTGTTTAA
AAGAAACAAAGAAATTGAGTGGATGTGGGATTTAGACTTTTTAGAGGACAAAACTACAAA
AGTATATTTAAAGAAAATGGCTTTAAATACATGTGTAAAACATATCGCGAGAACCATTGC
AAAATCTGATTTTAGGTTAAAAAATGGAGAAATTAGCGTGCGGGATAAATTGTATTATAA
GTTAAACATTCGTCCAAATACAGATATGAGTTCAAGCTCATTTTGGGAGAAAGTGATTTA
TAAGCTAATTTATGATAATGAGTGCTTAATTGTCCTTTCAGATACAGACGATTTTTTAAT
TGCTGATAGTTATGTGAGAAACGAGTTTGCGTTATTTCCAGACATTTTCGAAGGAGTTAC
AGTGAAAAATTATTGTTACGAGCGAAAGTTCAGCATGGATGATGTTATTTTCTTAGAATA
TGGAAATGAACGATTGTCGGCATTCACAGATGGGATGTTCGAGGATTATGGAGAGTTGTT
TGGAAAAATGATTCGCGCACAAATGCGCAACTTTCAAATTCGTGGAGCTGTCAACTTCAA
AATGGCAGGCGTTGCAGATAAAGATAAACAAATAAAGCTACAAGAATACATTGACAAAGT
CTACGCCTCGTTTAGCAACAACGAAATTGCGATTGTTCCTCAATTGGAAGGCTTCAATTA
TGAAGAATTTGGAACAACAAGCGTGAATAATAGTCAAAGTTTTGATGAAGTTAAAAAGTT
ACGTAAAGAAATGATTGATTATGTGGCAAGTATTCTCGGCATTCCTTCTTCTTTATTGCA
TGGTGACATGGCAGACTTGAGTAACAATATGAAAGCTTATATGGAATATTGTATTGATCC
ACTCACTAAAAAACTAGAAGACGAATTAAACGCTAAATTATTTACTTCTAGCGAGTTTTT
AGCAGGTGAACATATCAAAATCATACACAAAAAAGACATTATAGAAAATGCAGAAGCTGT
AGATAAGTTGGTTGCTTCTGGTTCATTTAATCGTAATGAAGTTCGAGAATTATTGGGCGC
TGAACGAGTAGATAATCCGGAATTAGATAAATATTTAATTACTAAAAACTATCAGTCAGC
TGATGAAGGAGGTGAGAATGAATGAAGTTGGAGATTAAAGGAACGATTATTTCAAATAAT
CAAAAATGGATTTATGACATGCTTGATATGGAAAGTACTAGCCCAAGAGACATCGTTTTA
CCAGAAAACAATGAATCGATTGATGTGATTATCAATTCTGGCGGTGGTGATGTATATGCT
GGTAGTGAAATTTATACTACATTGAAAGGATATAACGGAACTGTAAATGTGAAAGTTGTA
GGTATAGCTGCTAGTGCGGCTTCGGTCATTGCGATGGCAGGAGATAAAGTGGAAATTAGT
CCCACAGCCCAAATTATGGTGCATAATGTCGCTTCCGGAGTATTTGGTGATTATCGAGAT
CTTGAACATGAAGCAAAGGTTTCAAAAGGTTTCAATGTATCTGTGGCAAATGCTTACATG
GACAAGACTGGAAAGAACATGGACGAACTATTAAACCTTATGGGCGAAACTACTTGGTTT
AACGCACAACAAGCAGTAGAAGCTGGCTTTGCTGATGAAGTAATGTTTTCTAATGAAAAA
GCACCGCAGTTAGTTGCCAGTCTCTCGCCGGTAATCCCACAGGATGCAATTGAAAAAATC
ATAAATAATATAAAACCGCCGCAGTTAGATATCGATGCAATTGTAGGAAAAGTAATAAAT
AAGTTAGAACAATCAAATGATAAAGAAGAGAAGCCGAAAAAAGAAAATATACATCCTTTC
AAACGGTTTCTTTTTTAATACTAAAAAATAGGAGGAAATAGATTATGACTATCAAATTAA
AAAACAACCTTGTAAATTACGAGGAAAAACGAACAGCTTTTGTCAATACTGTTAAAAACG
AAGAGACACAAGAAATTCAAAACAAGGCTTATGTGGAAATGGTAGATGCAATGGCTGCTG
ATATTATGGATCAAGCCAAAAAAGAAGCGCGTCAAGAGGCGGACCAGTATATTTCAGCTA
GCCGAACAGACAAAAATATCACGAATGAAGAAATTAAATTCTTCAATGATATTAATAAAG
AAGTTGGTTACAAAGAAGAAACATTGCTACCACAAACAGTCGTGGATGAAATTTTTGAAG
ATCTAACAACTGAACATCCTTTCCTTGCATCTATTGGAATGCGTACAACCGGTTTACGTA
CTAAGTTCTTAAAATCCGAAACTAGTGGTCTTGCTGTATGGGGCAAAATCTTTGGTGAAA
TCAAAGGACAATTGGATGCTACATTCAGTGAAGAAGAATCTATTCAGAATAAATTAACCG
CTTTTGTAGTAGTTCCTAAAGACCTTGAAAATTTTGGACCTGTATGGGTGAAACGTTTTG
TAGTTACTCAAATTGAAGAAGCGTTCGCAGTGGCGTTAGAAAGCGCGTTTATTATTGGTG
ATGGTAAAGATAAACCTGTTGGTCTAACTCGCAAAGTTGGAAAAGGCACTAACGTAGTAG
ATGGTGTATATCCAGAAAAAGTTGCATCTGGAACACTGACATTTGCTAGCTCTAAGGTAA
CTGTTAATGAATTAACAGATGTATATAAATATCATTCCGTAAAAGAAAATGGCAAGCCAC
TAAATGTAGCTGGTGAAGTTACGTTACTAGTCAATCCTACAGATGCTTGGGACGTTAAAA
AACAGTACACAAGCTTAAATGCAAACGGTGTGTATGTGACTGCTTTGCCTTACAATTTAA
ATATCATTGAATCATTATTCGTTCCAGAAAAGAAAGCTATTTCTTATGTTGCAAAACGTT
ATGATGCACTTGTTGGTGGAGCATTGAATATTTCTACTTTTGACCAAACGCTTGCATTTG
AAGATCTTAACTTATATGCTGCAAAACAATTTGCGTATGGTAAAGCCAAAGACGAAAAAG
CTGCCGCTGTGTGGACATTAAATATCAAACCAACAGATCAAACTCCGGAAGGGTGATTGT
AAATGGCTAAATTTGAAGTATTAAAGAAATTCAAAGACAAAGAAACAAAAGAAGTATATG
AAAAAGGAACTGAAATTGAATTGACTGTAAAACGTGCAGATGAAGTCGCTGACAATTTGG
GAGCTTCTTTTTTAAAACGATTGGATGAACCAAAAAAAGATAAAAAAAAGTAGGTGCTGT
ACATGGAAGTATCAGATGACCTTCTTAAAAAATTTAAAGAGCGTATGCACATTTCTCACA
ATAGCGAAGATAGCAATTTAAAAGAGTTGCTATCTTTTTCTATTGCTGATTTACAAGAAA
AATGCGGGCTGTTTAATGTAGATGAACATGTTAGGGCAAGAGAATTGGTCATTGATCGTA
CTAGATATGCGTATAATGATTCGATAGAATTCTTCAACGAAAACTTTCAATCACAAATAA
CTAGCTTAGGCTTCTCTCTCTATGCAGATGAAAGTGGTGAATCTGATGAAGTTTCAGTTT
AAACCTCAAAAAGTTCAGAGTGGCGATTTACGTACTCCGGTTGTTTTTTTTGAATATCAG
CCGGTAAGTGGTCCTTCACCAGGTGAAATAGAAAAGATTACTCTTTTCGAATGTTTTGCA
GAAGTTTATAAACCATCCATGAAAGATTTAGAAATTTTACATGGCACGGGAACAAAAGAA
GCTGTCACAATTAATATTCGAGACACTAAAGGTGAATATACAGTTAGTAACAAACATTAT
GTAGAAATATTAGATTATCGCTATTTGGGCAAAAGATTTAATGTGATTGATGTTAGCCAA
GACTTGCAAAATAATCGCTTTGTAAATGTACTTCTGGGGGTTCAAACATGAGTGTAGAAG
TTACTGGAGTAGAAGAGTTGGAAAGACAGTTAGTTAATTTATTTGGACGAGAAAACTTGC
CACAATTAGTAGACCCTGCTCTAATTGCAGGCGCAGCCCTTGTTGCAAAAACACTTAAAA
GTGAATTTGTTCAATTTAAAGACACAGGCGCATCTATTGATGAAATCAATATAGAAAAAC
CCGTGTATGACAAAGGGGTTAGAAGCATAAAAATTGATTGGAAGGGACCTAAAGACAGGT
ATAAAATAATTCATCTCAACGAATATGGTTATACAAGAAATGGTAAAAAAATCACACCAA
CAGGAACAGGTAGTGTTGCCAGGTCACTAAGAATATCTGAAAGAGCTTATAGGGCAATTG
TACAGAAGAAAATAGGTGATAAACTATGATTGATATTTTGAATGTCATATATACAACATT
AAGTAAAAACGATATCATTCACACTACTTGCGAAGAGAGAATTAAATATTATNTGTGCAA
TCTAACGACAGATTAATAGTAAAAAAAATACAAGACGAAGTTAGAAAAGAAATGAAACAA
ATAGGATTTGGACAACTCGCTGGTGGTTTAGATGAATATTTTCCAGAAACAGGGCGATTT
GTAGATGCACGAAAATATAGCGGATTGTCCTACAAACTATATCAATAAAAAATAATAGGA
GTGAAATAAATGATTACAACAATCGGATTTGAAAAAGCAACTTTTGGAATTTATGATGAA
AAAGACGAAAAGGTAACAGAAAAAGTAGAAGTAAATGGTAAGAATAAAAAAGGTGGTACG
GTTGAAGCTGATATTTCTGGTCTTGATGCTGAAGCTATTAAAGTTTTCGCTTCGAACGGT
CCATACTACATTTCCAAAAAAGGTTCTGGCGATGTTAAGCAAACAATCGGTATCATGGAA
CTTCCATTTGAATTAGGACAGAAGTTATTAGGTCGTCAAAAGAATGCAGATGGTATTGTA
ACTGTAGGGAAAAACACTGCTCCACCATATGCGTCATGCGTGATGGAAAGTGAAACGTTG
CGAGGGGAGCCGGTGTTCTTTGCTTTATTAAAAGGAAAATATGGACAAGATGACGTTAAA
TTAAACACATCTGAGGACAAACCAAAGGAACCTGAAGCAACTAGTCTCACTGGTGAATTT
GTTTATAATGATGCTGGGGACGTTTTCGCGATGGCTGTGGGCGAAGAATTCCGAGATAAA
ATTTACAGCATGGCTTTTCCTGGTTTTGTTGAAACACCAGTAGTACCGGAAGGATAAAAA
ATTTTAAGAGTAGGTGAAATCCTACTCTTTTTTGTTGANAAACTACAAGAAAAAATTAGA
GAATACATCAATACTTCTGACGATCCAAAGAAAACGACAATTTTGGAAATGCAGTTAAAA
TTTATTGTGAAATTATTTGATGATGAAAACATTACAATAGATTTTCTTAAAAAAAATATT
CCTTCGAAGAAATTAAACGATACGTTGGTGTCTGTCTTTCGGGAGATTTCACCAGATGAA
TACGAGGATGAAGATGGTGGAGATGAGGAAGCAAAGTAATAACGCTTACCGAGTTTTTGT
CCGATCTCGATGCAATTAGGCGTTACTGCATGAAAGAGTATGGCTGGACAATTCGAGAAA
CAGATAATCAAGAGTATAAGAAGTTATGTCGTCTGATAATCGAAAAAGAAGAAGCAAAAT
CAGAAAATAACAAAGTTTCACTTGTTGACTTTGTATCACAATATCAAGATGTCAATCGAG
GAAGGGGGTAAATAATGAATAAACTTCAAGGATTGTCGATTAACCTAGACCTTGATGCTA
CTAGAGTGGACGAGGGAATGAAAGGGTTGAAAAGGACTCTCGGTTCTGTGAATAGCGAAA
TGAAAGCAAATCTTTCAGCTTTTGGCAAGGGAGAAAAAACATTATCTCGTTATGAAACAG
AACTGGATGGACTTAATAAAAAGTTATCTGTTCAGAGCAAAATGGTTTCTCAAACTAAAA
ACGATTTTAAAGATTTAGAAAAACGAAATGCTTCTTTAAATGGAGAGTTGAAAGACTCTA
ATAAAACGTTGACTGAGTCAAAAAAACGTTTTGAACAGCTTTCTAAATCTGGTAATGCAA
CTGAAAAAGAATTAAAAGAAGCGGAAAAAGAAGTCAACTCAAATCAAAAAGCATACAACA
AACTTAACAAAGAACTACAACAAATGCCCAAAGCTTTATCAGCTGGACAAAAAGCAGTAA
ATAATGAAGTTGCAAATTACAATAATTTGCAAAGAAAGATTGATACTACCACAGAATCTT
ATAAGAAATTCAAGAGAGAGCAAGCTGTTAAAAGCTCACCGTGGGGCGCAATGACTCAAG
ATTTAGACAAGTATCAAAAAAAGTTAAATGAGACAGGTGATAAGCTTGTTGCCTTCGGAA
AAAAAGGCAGTTTGTATATGGCACCTGTTGCGCTTGGTTTAGGTTTTGCTATCAAAAAAG
CGGCTGATTTTGAACAACAAATGTCGAATACTCTTTCTGTTATGTCCCCTGGCGAGGTAA
ATCAATATAAAGATGCATTAAGAGAACTCGCTATTCAACAAGGTGCAGATACGAAATACT
CCGCCTTAGAAGCCGCACAGGCACAAGAAGAACTTTTAAAGGCAGGTCTTTCAGTAAAAG
ATGTTATCAATGGCGGGCTTTCAGGTGCGCTTTCATTAGCAACAGCAGGTGAGTTAGATT
TAGCTTCAGCGGCAGAAATCGCGGCTACAGTTTTAAACGCATTTAAGGATGATAATTTAA
GCGTGGCGGATGCGGCAAACATTCTAGCTGGTGCGGCAAATGCTTCTGCCACAGGTGTAG
AAGAAATGAAATTGTCTTTACAACAAGTTTCTGCTGTTGCCAGTGGTGTTGGTCTCTCGT
TTGACGATACATCAACAATGTTAGCAGTATTTGCACAGAAGGGTTTAAAAGGTTCCGATG
CAGGTACCTCTCTCAAAACAATGCTACAAAGATTGCATCCTACGACCAAAGCGGCATGGC
AACAATTTGATGCTCTTGGGTTAAGCATTGTGGACAATGAAACTGCTATGAAAGTATTGC
AAGAAAATGGTGTTAAACCACTCTCGAATGATACAGATAAATTAATGGGACAAATTCAAG
ATTTAGCTAAAAGTTTGGCAGGTCCAAAGGCAAGTGCTTCTAAAGTGAACAAAGAATTTG
AAGAATTGACCGTTGCCACTGGCGCAGTCCACTCCGCATTTTATGATACAAACGGGGAAT
TAAAATCAGCAGAAGAAATATCTGGTCTATTGCAAAGTAGTCTAAAAGATTTGAACTCCG
AACAGCGTAGTGCAGCGCTAGGTGCTATGTTTGGCTCCGATGCAGTTCGTGCTGGGAATA
TTGCTTATCGCGAAGGCGCGGATGGAATAAAGAAAATGCGCACTGAAATGGGAAAAGTAA
CTGCTGATGACGTAGCTAAAATGAAAATGGATAATCTGAAAGGTACTATTGAAGAAATTT
CTGGTGCAATTGAGACCTTTGCTATCAGCATTGGAACATCATTGACTCCGGTATTACGTG
GTCTAGGAAAGTACATTCAAAAAGCAGCAGATTGGTTCAATGGATTGAATGATAGTACTA
AAACGGTTATCTCTACAGCAGGTGTAGTTGCGGTAGCGATTCCGGTTGCTGGACTAGCAT
TTGGATTTATTGCAAAAGGGGCAGCGGCTGCTATCTCACCTGTAAAGAAATTAACAGCCG
CGTTAGCAGAAAACTCTGTTGCTGCTGGAACTAATGCAGCGACTACGCAACTTGCTGGAA
ACGCTTTGCCGGTAGCTGGAGGGAAAGGTAAAGGTTTCTTAGGTAAAGCTGGCTCGTTTT
TTAAAGGAAGCAAAGGAACAAAAGCGCTATCTACGGCTGATATGGCTGGTGATATTGCGA
GTTATAGCAAATTCGGAAAAATTGGGGCTGGTTTGAAAGGTATTGGAAAGGCACTACCTG
GGCTAGGAATTGCATTATCTGCAACACAACTTATTGGTATTAATAAAAAAAATGCAGGGG
ATAAAGCTGGTAGTGCTGGTGGAAGTTTAGCGGGAGGCGCAGCTGGTGCAGCAATCGGAA
CAGCAATTGCCCCTGGAATCGGAACAGCTGTAGGTGCGGCAATTGGAGGTATTGCTGGAA
CTAAATTTGGACAGGCGTTTGGTAAAAAAATACAGAAGGAAATACCTGAATATAAAGCTA
AATTTGATTTAATTTGGGAGGCACTTTCATTCTCAGCAAAAGAACATCCTATTCTATTGA
ATCCAGTTAATCAAATTAACGATCAAATTAAAATGGCAAAAGCGGGGTATGCAGCTATAA
AAGATGTGTTTGCTAATCCTTTGAAAACGGATATTTCCGGAAAAGGTATTAGTAAAGATA
CAGCAAAAAATGTAAATTCTTATAAAACTATGTCTCAAAATGCAATCTCTGAATTAAAGT
ATTTGGAAATGTCCGGGGATGTAATCACTAAATCAACATCAGCTAAAATTAGTAAAAATT
ATAATGGGATGGTTGCTCTTGTAGAAAAATCTTTTGAGAAAACCAAAAAAAGTTCTGATA
AGAATTTAAATACTTTGTCAAAAAATGGATTATTAGCAGAGCATGAAATGATTCAAATTC
AATTAGAACAAAAAAGAAATCAAGATAACAAATTAGATGAAGTAAAGAAAAACAATGAAC
AAATTCAAAAGCTAAACAAAGATATGGCTACTAAAAATGCTGATATAACAAAGAAAGAGA
AAGCGGACATAAAAGCGATTAACGACAAGGCTGCAAAGGAAGGTAGAGTATTAACCGCCT
CAGAGGAGCAAAAAATTACAACTATCAAACGTAATGCTGCAAACCAACGCAAAACTAGTA
ATCAAATGTATAGTAATCAAATTCAAACAATATCTAAAAAACAAGAAACAGCAGTGGTTA
GTTCTTTGAGTAAGTCTGCAAAAGAGCAAAAATTAATTTTAGGAAAACTGAAAGACAGTA
GTGGGAAATTAAGTACAGAACAAGCTTCAAAAGTGGTTAGCGAATCGAAGAGAGCAAAAG
ATGAAGCAGTAAAAGAAGCTAACAAGAAATATAAGGATGTAGTTGCTGCTGCTGACAAAG
AATATTATGTGAATGGAACTATTACGAAAAAGCAACATGATGATATTGTAAAAAAAGCAA
AAAGCCAAAAAAACAAATCAGTAAGTGAAGCAAAAAAAATGCATAATGGCGTTGTTGATC
AAGCAAAAAAACAAGCCTCTGGTCACCTGAAACAAGTAGATTGGGAAACTGGAGAGTCTT
TGTCCAAATGGGATAACTTCAAAGCAGGTTTAGCTAAAGTAATTAACTCTGTCACAGGTG
GAATAAATAAAGTATTAAAATTCTTTAGTTTACCTACCATACCAGAATGGAAACCAGCGG
GTTACAACAATAACACTAAAACTTCAAAATCATCTAGCAAAAAAAGAACGTCGTATGGTA
GTCAGCTAGCAATGGATTACACAGGTTCTAACAATGCATCCGGACAAATCATGGCTGGCG
AAGAAGGATTTGAGATTGCATATAATAAACGCAAAGCACAAGCTCAGATTTTAGGTGCGA
ATGGTGCAGAAATAACGCATGTTGCGCCAGGTACTAAAATTTTGAATCATGCAGATTCGA
AAAAAGTCATGCAAGGTGGACTTGGTAAAACATTACCTGGGTTTGCAAGTGGCAATTCAA
CGATCAATGATTTCTTAAGTGACGCTTGGAATGGGACAAAAGCGGTAGCTGGAAAAGTAG
TTGATTTTTCTAAAAAAGCTTTTGACTGGGCAGCGCATCCTATCAAAAATTTAAATAAAC
TTTTTGGTGGCTTGTCTGTTGGCGTTAAAATGGGTAACGATGGTAATTTAGGTTCTGACA
TGCTGAACTATTTAAAAAACAGTATCGGCGCACCTTTGGAGAAAATGCTATCTGGTTTTA
AAGAAACTGCGCCAGTGGCAGGACCGGCTGGGAAAGGTGCTTCGGCGTGGTCTAGTGTTA
TTAAGAAAGCGGCTCTAGCCATGAAAGTGGATTTGTCCGGTAGTGAATTAAAAGGCATTA
TTGCACAAATTCATCGTGAATCTGGCGGGAATGAAAAAATAACTCAGTCATCTGCTGTTG
TGGATGTTAATACATTATCAGGCAACCCTGCTAAAGGTTTGCTTCAATATATACCGCAGA
CTTTTAACGCATACAGAATGAAAGGTCATAATAATATTTTTTCTGGTTATGATCAGTTGC
TGGCGTTCTTCAATAACTCATCATGGAGAAACGACCTTCCCTACGGAAAACGAGGCTGGG
GACCACGAGGGCATCGTAGATTTGCTAATGGTGGTTTTGTAAAGAAAAATGAAATGATAG
AAGTTGCTGAGAACAATAAGCCGGAAGTAGTCATACCGCTTACTCGGAAAAATCGAGCGG
TTCAATTAATCAAAAAAACAAAAGAAATCATTGGAATGAACGATGGAGGAAGTGTTGTTG
TCAATAGTCCTGACAATTCTGACATGATTTTATTGCTTCAACAGCAGAATCAGATTTTGA
TGCAACTACTTCAAAAAAATAGTGACGTATACATGGACACAAATAAGGTCGGAAGTTTAG
TGGAACCTGCAATTACAAAAATGCAGAACAATCGTATAAGTAGAAAAGACCGAGTTCAGG
GGGTTAGAAAACGTGACTAGAATAGGATTTACGTACGCCGGAATTCATAGCAATGACATT
CCAGCAGTTGTTAATAGTATCAAAAGAAATGCAATCAATATCACTGAGAATATCCAAGAA
GTACCTGCCAAAATTGGTGGGTACTTTTTTGGTAATTCCGTTGGTACTAGAAGCTTTGAC
ATTAATATTACGCTTATGGGGAAATCGGAAACTGAACGAGTAGAAATAGCACACGATCTT
AATAACTTAATCATCCAAACTAACAGTTTTGAAAGCGAAATAATCTTTGATGATGAACCG
GAATGGATTTATTACGGTCATTTTGCCCAAATGGCAGAGTTAACAGAATTACAGACAGAT
AATTATACAACAACCATTACATTTATATGTAGTGATCCTCGTGGATATGGAGAACAACAA
GAAATTAGTTTACCAGAAAGCCCGGCTATAATCGAGGTGGCGGGTTCACAATCAACAAGT
CCAATTATTCATGCGATAGCAACCGACGATTTAACTAGTCTATCATTTGCAACAGATGAT
GATTATATATTTCTAGGGGCTGATATTGACCCCGATACAGGACAAACAGCTGTGAAAATG
TATGAGAACGTGTTGTCCGATAGAGCAAATGACATGACTTTGTGGGATGGTATTGGGCAA
AGTAATATTACTTGGGAGCTAGAAAATGGTAAGCCTGCGAAAACAAGTTCATTTAAACAA
ACTATAAATACCATTCGTGTAAATTCCTATGGTGAAAAAACAGAAACCGCGCCTTACAAA
TCATGGAGAGGTCCTGTAATGAAACGAATGTTGACGTCAGAATTAGACAATTGGAAAGTC
ACCGCTCGATTGGCAAATATTACTCAAAAATATCCACGCGCTAGAACAAAAATAGAATTG
TATTTATTAGACAAAGATAGCAAACGCATTGGTAAATTTATGATTAAAGATGCCCAAAAT
GGGAGAGCTATGAATTTGGGACTAGAGATTGGGAGAACAACGAAAGATAGATACCTTTTT
GCTGCAACTGAGGGGAAAGTAGTTAAGAAAAAGAATACGAAAGTGGTTTATTCAAAAAAA
GTACAACAAACAGTGAAGTATACAGAAAAAGGTAAAACAAAGACTAAGCAAGTTTGGAAA
ACAATAAACACGACGTATGAAGTCGGAAATAACTATAATGAATTTTCAGATGCGTACTTT
AATCTATCTATTGAAAAGCGTGGACAGTTGTTTATTGCGGAAATAGTTAAATTGAACGAC
AAAGGTAGTCAAGCTTGGAAACGAACCTACAAATGGAAAGACTCAAATAACAAATTTGCT
ACTAAGTTAGCAGGCATCGGAATTTACATGGCCAAAATGGATATTCCAGAAGATTTTAAT
AATCAAACTTACAAAGACAATGATGTTGTTTTTTGCGACTTGGTTGTACAAAAAGTTAAT
CCAGAAGCAGATGTTAAAAATAATCCAGAGGTTATTATCCATAAAGGTGATGAGATTATG
ATTGATTGTGAAGCTGGGGTCATAATGAAAAACGGTTCAGTGTTCATGGAAAATTTAGCA
ATTGGAAGTTCATTTCCTTCGTTTTTTGGTGGCTATCAAACTCCAGTGGCTTTCAGCGAA
GGAGCGGAGTGGTCCATAGAATACAGACCGACGACATATTAG
>1	 A198_scaffold_1:3-26938
ATTACAGAGGCTTATGACGACTGGTTAGTAAATAATATTGACTCTGGTTGGTCTATCGAG
AAAGAGGTGGCGGAATAAATGGGAGTGAGTATTGATTTATACAGTTATGATTATGAAGCG
CTTGTGGAAGGTATTAGTTACGATTTACGACGTATTGACTTGCATGACAAGATTCCTGAT
AGCTCTAAAAAGAGTTATTGGCAACTAGAAAGCCGATACGAATTAGTAATGGAGGTGGCG
GAATGAAACAAGGGCAATGGATGTTAAACGGTAGTTACGGCGGGCGATGGGAATCAATCA
CATATTTTGATACAAAAGATGAGGCTATCGAGCATGGTATCAACTTGTTAAAAAAGTATA
ATCACAACACGCATGACGAAAAAACTCGCAATCAAGTGATGAATGATTTAACTATATATT
CATATTACAATGAACTGATTTATACTTTTTTTGTTGGTGAAATTGGGGAAATAGCGTTTC
CAGACGAAACCGACAGTCTGCTAGAGAACATAGCAGAGCGAGTATATGAAGTGGCTGGGG
AGTATTCTGAGGGCTATTTGGACGATGTAACAGAAGAACACAGAGAAGAATTACAGAGTT
TTATCTACAGGTGGGAGTATTCTGAGGGCTATTTGGACGATGTAACAGAAGAACACAGAG
AAGAATTACAGAGTTTTATCTACAGGCGGGCGAAACAGCGTGGTTATTTACCTGAGTGCT
TCCTAATAAGGGAAATAGAAGAGATTGATATAAGAAATTTTGAAGAGGTGTCGGAATGAT
GTGCGAATTTTGTAATGTGGATGTAAATAAGAGGGTTAAGAATATAAGCGACGAGAACGA
CGAAATGCGGTTGAATAAAGCAAGTCAATTAGAAGTTGCAGCAGGCTGGCAACATGGATT
TACTTATGCTGAATTTAATATTAAGTACTGTCCGATGTGCGGAAGGAGATTGGGTTAATG
ACTAAATTAGTAAGATGTGGCGTATGTGAAGAAGCTTTTAGTGAATATGATGACATAATT
AACGTAGATCCCCATGGATGGTTTCACGAGAGATGTGTAGAACTTGTTCCAATACGTTAT
GCTGTTTTGGCTAAATCCAGATATTACGATGTAGATGGCTTTCTCGGAACTTGCGATGAA
GATGATAAAAATTTTGCAAGCTATGTTTTTGAAGAAGGAGAATACTTGGAGGACGGGGAG
GAGGAAAAATAAATGATGAATCGTGTCATACTAGTAGGACGCTTAACTAAAGACCCTGAT
TTACGTTATACCCCAGCTGGTGCAGCAGTTGCGACTTTTACATTAGCTGTCAATCGCCCT
TTCAAAAACGGGCAAGGAGAGCAAGAAGCTGACTTTATTCAATGTGTAGTTTGGCGTAAA
CCAGCAGAAAACGTTGCTAATTTCTTGAAAAAAGGAAGTTTAACAGGCGTTGATGGTCGA
GTTCAAACTCGTAATTACGAGGGAAACGACGGTAAGCGCGTTTATGTGACGGAAATCGTA
GCTGAATCAGTTCAATTTTTAGAGCCTAAGCACAACCTCGCAGAAGGCTCTACATCGAAT
AATAATCAGAACGGGGCTAATTATTCAAATAATAGTAAAACAACTCCATATCGAGCTGAT
TCGAGTCAGAATAAGGATTCATTTGCAAATGAGGGTAAGCCGATAGACATTAACCCGGAT
GACTTGCCATTTTAAAAAATGAGAGGGGGAGCGAAAATGCCAGCGATAAAAGCAATTAAA
AAGTTGAGAAATAGATCAATGAGCATCCGCCAAATGGCTAATGCGATTGCAGAAGTTACA
AACTACCAAATTAGCGAAATCGAACAAATGGGGGACGAAGAAATTGAGGCAAAGTATACC
GCGTTCGTCATCAACGAAGCGACCGAATATGCAAAATAGCCATGCTAACCGAGGCATGAC
ATTTGAAAGACTGATAGAAAACGCATGTGATATTTATCAGATTAAGAAACTGGCTATTAT
TCAAAAGTTGCCGACTGATTGGAAAATTATTCGGAATGGCGCTCAAATAACGGGCGCTTT
CCCGAATAAAAAATCGACAGTAGATTTTATGGGCGTGCTTAATCCTGGCATGGCAATAGC
CTTTGAGGCAAAAGAAACGAAAGCAAAAAGCTTTCCATTCAAAAATATCCACGAACATCA
AATAGAGTATCTCAAAAGCGTGCGTAAAATGGGCGGACATGCCTTTGTTTTAATTAATTT
TGTTACAGTAGACCAAATATATAAGATCGACATAAAAACGTTTTTAGAACTGTATGAGGG
CGCTGTGCAAAGTGGAAGGAAATCCATTGCTTTAAAGGATATTGAGGAAAAAGCGGATAA
AGTGCCAACGTTAAGCGGTATACCAGATTTTCTGAACGCGCTTTAGACAAATAAAAAAAG
CCGAAGTTCCCTCCGACTACCCAATTTGATTATAACATGGGGGAATGGATATGAATACTC
TTTTTGATCTACCACAAGTTGATAAAATCGACTATATCAAAACGGTTCGAGCATTAAAAG
ACTTTTTCAGAAAATACAAGGCTTTAAGAGTAATGGCGGGTGAACGTAAATTCCCTACAC
TAACTACCACATACACGGTCACACCGCCGAATTTTGGAAATGAGTTCCATAGCAAAGTGG
AAGAAGCTGCTATACACAATGTAGACAACGTACACGCTGCACAAGAAGCCGTTAAAAAGT
ATGATGTGATCATCAACCAATTAGAAGCAATCCACCGCAAAATCATCTTAGAGAGTTTCT
TGCACAATCAGCAAGATGTAGACATCATGATTGATATTCCTTACGAAGAACGACAGTATA
AGCGTGAGAAAAGGAAGGCTGTCATAGAGTTAGCAACTACGCTCAATATTGAAGTGTTAA
ACTGAAAATGGCACTTTTGTGGCACTTTTTGAGTAAAAAAAGGTGATAAAATGTTATTAG
TGAGAAGTGAAGATGATTACAAAAATAAATCATATGTTGAGTCTGCGCTCCACTTCTCGC
ATACTCGTGGCGGAATAGGTAGACGAAGCACAGGATAGAACTAATGTGGCTAAGAAACGT
ATGTCTTAGCTTAAAACTCCTGTAAAACAAATTAATTAGTTCATGCAAGGTGCAAATCCT
TGCCGAGTATATAATAAAAAACGAAGAAGGAGTTAATTACATGAGAGACATTATAAAAGC
GGGGATAACTGAGGTAAAAGGAAAAGAGCCGGAATTCAAAATTAATATAGCAGGTTCAGA
ACAAGAACAAAGCTTTGTGTTAGCACAGATTCATTACATGAAAATAAACCAACTAGCTAT
GCTAAATGGTAAGACCTTTGAACAAGCAAAGAGAGACTATTTAGAAGCGTTAAGCATCAT
CGTAGGCACAATTAAGGATAATAATTAATTAACGATACAAACACATGGGAGCGAGGTGGG
GTTGATGCAGCATGGAAAAGTATAAGTTAGCTGAACAAGATTATAATGCAGGAATGAAAT
ACAAAGATATTGCTAAAAAATACGATGTATCTTTGAACACAGTCAAGTCATGGAAAAAAA
GATATGGCTGGTATCGTGATAGGGGTGCACCCGAATTAAAAGGTGTGCACACAAAAGAAC
GAGGAGGGGCATCTAACGGCAATAAACATGCAGTTGGCAACAAAGGTGGCGCAGCTCCTA
AGAATAACCAGAATGCGCTAAAACACGGCTTATATTCTAAGTACATGCCAGATGAAACGC
TTGAAATCATGAATAGCATGAAAGAAATGAGCGCACCCGATCTTATTTGGAATCAGATAC
AAATACAATACGCTGCTATTATTCGAGCACAGAAAATTATGTGGGTGGAAAACGCTGAGG
ATGAAACGAGAGTCCAGACACAAGCGGGGTTCGGAGATAGTGGTTCTGATAAATATGAGT
ATCAATTCGCTTGGGATAAACAGGCGAATTTTTTAAATGCACAAAGTAGGGCAATGACAA
CGCTTAGCGGCTTAATTAAACAGTTTGTAACTATTGCAGACGAACAAGACGAGCGTAAAG
CTAAGCTTGATCAGATTGTAGCTTCTACAGAGAACATACAGGCGCGTACGGCTCTTATTA
AGGGCGTTGAAAAAGACACAACATTGCTTAATAAATTATTAGATGTTGCTAAGGGAGGAG
ATGGAGGCCTTGAGTAAAGTTGAAGAGTTGGTATTTACGCCAAAACAGCAGGAAACAATT
ACATTCCCTTTTCAAAATGTAACTCTTGAAGTCAACGAGGGTACCCCTCGATCTGGAAAA
ACTACAGCAGACATCTTTAAAATGGCTTATATATACTCTATTTCAGAAGACCAGAACCAT
TTAGTCACTGCATACAATCAAGAGCAAGCTTTTCGACTGTTTATGGACGGTGACGGCTTT
GGATTGATGCACATATTTGGTAATCTTGCAGAAATGAAACATGATGAGCATGGCGATCAT
CTTCTTATACATTCTCCGAATGGTCCAAAGAAAATTTACTATAAAGGCGGCGGGAAGATC
AATAGTGTTGGTGCTATTACTGGTATGTCACTGGGAACCGTTACATTTTTAGAAATTAAT
TTACTCCATAAAGATTTCATCGAAGAGTGCTTTCGGCGAACCTTTGCGGCAAAGAATAGA
TTTCATTTAGCAGAATTAAATCCACCAGCACCCAATCATCCAGTTTTAGAAATCTTTTCG
CAGTATGAGAAGTCTGGTCGTTATAAATGGAGGCATTGGACCGCTAAAGACAATCCGGCT
CTTTCAGACGAACGCAAGCAAGAAATATATAACGAGGTCAAACATTCAGCATATTTGTTG
CAACGTGATTGGTATGGGAAAAGAGTTTTACCAGCAGGCATCATTTATGAAACGTTTGAC
GTTGAAGCGAATCAAATTAAAAAAATGCAAGGCCATCCAATCGAAATGGTCTTTTTTGGT
GATGGAGGTCAACAAGATGCGACTGTTTGCGAATGCTATGTAATCACAGAACACGAAGCG
GAAGGCGGATACACTTACAACCTCAATCAAGTTGCCACCTACTATCACAGCGGGCGTGAC
ACAGGGCAAGTGAAAGCCGGCTCTACTTATGCCATTGAGATAAAACAATTTATTCAATGG
TGTATGAAAGAGTATGAAGTACCAGTAAATGAGCCTGTTTTTATTGACCCTGCCTGTCGC
TGGCTACGTGAAGAACTGGAAAAGGTTGGTGTTGATACAGCAGGAGCAGACAACAATGCT
CATGATGTGACAGGTAAAGCGCAAGGTATAGAGGTTGGAATTGAGCGGATGCAGTCGCTA
TTAAGCGAAAGGCGTTATTTGCTTGTTGAACAACTTAACGATCAATATGACCATTACAGT
TGGCTACAAGAAATTGGTATGTATGTACGCGACGAGAACAGTGGAAAGCCAGTTGATAAG
AATAACCATGCGATGGACACGAGCAGATATGCTACAAACTACTTTTATAGGAATTATGAA
GATATATAGAAAGGAGTGATTAAATGGGTGTTTGGAGTGTAATGACACGTTTTATTAAAG
GTTGGCTAAATGGAAAACCTAATGGCAGCGAACCGGAGTTAATACCAAAATATCTGCCGC
TCATTCCAAATAATCAAAAGGAGTGGAGCAAGGACTCTTATTTAACATCATTATGGGCTC
AAGGTTATGTGCCTACCGTGCATGATAAGTTAATGAATTCTGGGACAGGCAACGAGATAG
TTGTTGTAGCTGCTGAGTATATATCTGGAAAGCCTTTAAGTATTGATGTAACAGGGGTTG
ATGGCAGTAAGGATGAAAACTTAACAAAGCAACTGAAAGAAGCATTACGGATTGATAATT
TTGATAGTAAGAGCGTGAAAATTGTTGAATTAGCAGGAGGGAGCGGAGTATCCGCTGTAA
AGATCAACATTTTAAATGGGCGACCATCTATTAGCGTTCATAGCTCTAGCCAATTTTGGA
TAGATTTTAAAAACAATGAGCCATTTCGGTTTAATTTTTTTGAGGAAATACCGACGAGTA
ATAAAGCGGATATATATTATTTAGTTGAAAGTCGAGAAATAAAACAATGGGAAGACAAAG
AAAGTAATACATTATCTGGCGGATTTGTAACATATTCTGTCATTAAAATAGATAATGATA
AAGCTGTTCCTATCAATGCTGAGAGGCTCCCGGAAATGATTACAAGCTATCTAGATACGA
ATAATATTCAATTGAATCATTCTGTATCAATTGGTTTAAAAAGCATGGGCGCATATCTAA
TAAATAATAGTCCAAGCAACACAAGATACCCGCATCTTAATCTTGGGGAATCGGACTTAT
CGCAATGTACTAATTATTTATTTGCAGTAGATTACTTTTTCACTGTTTATATGCGTGAAG
GAGAGAAAACAAAAACAAAAATAGCGGCTAGTGAACGAATGTTTAGAAAAAAAGTTAATA
AGAACACAGATAAAGAAGAATGGTCCATGAATGTAGATGAAGATTACTTTATGCAATTCA
AAGGAACATTAGATGCTGGTGCGAAATTAAACGACATGATTCAATTCATGCAAGGAGACT
TCCGAGACGGTAGTTATCGCGAAACGATGGAATATTTTGCTCAGAAAGCTGTTTCGAAAT
CTGGTTATAATCCCGCTACTTTTAATCTAGGTAATAGAGAAGTTAAGGCGACCGAAATTT
GGAGTTTACAAGACGCGACAGTGCGTAAAATTGAGAAGAAAAAACGCCTTATTCAAAATG
TTTACGAACAGATGCTTTGGGACTTCCTATATTTGTTAACTGGCGGAACAAACAATAAAG
AAAAAGCAATAATGCGTGATGAAATCAGGGTAATAATTGAGTTTCCAGATCCAATGTCTG
TTAATCTGAATGAATTATCTAGCACATTAAATAATATGAACAGTGCATTAGCTATGAGTG
TAGAAGAAAAGGTGAAACTAATTCACCCTAAGTGGGAAGATGAAGAAATTCAAGCGGAAG
TAAAACGCATCTATTTAGAAAACGCAATCGGAGAGGTTCCTGACCCGGAAGCAATTGGGG
GAATGGAAACGAAAGGCGGGTGATTAGATGAGCCATCACCATGCACCAGTGGATTTCGAA
AAAGAAGCATCTATCTTACGAAATCACTTTAATAATGCTGAAATAGAGTTACTTCTGTTG
ATAAAAAAACACGTTATGTATGGTGCTAAAAACCCAACAAAATGGAAATTCATTCAGCAG
TCACGTTTAATAAAGTTCAAAAGGGAACTGAAAGCACATATTAGCCGTTTTAAAGATGGA
ACTAGGGATAAAATAGATAAACTAACTTATAGTGTTTATCTCGATTGCGTGAATGAATAC
GAGGACGAAATGGAAGCCAGATATCAAACTAAGAAAGAGGTTGATATACAAAATGACGAC
TATTTATCTGAAAGTGATGCGCTTATCCAAATTTCGGAAGATATGGCTAATTATTGGCAA
AAAATCGCGCCCTCCAAATACAAACAAGTGGTTAAGGAAACAAAAGATAGCAATGGAGTT
TTAAAATATGCTATCGCAACATCACTTATTAATGTTTTAGGTGATGGGATAAGAAATGTT
ATAGATCAGTCTGGAAGAAAGTACCGACCAGGAGCTTACATGGAAATGGCTTCAAGAGGT
GCTTTTTTTAATGTTGGTTTAAATGCCATGAAACGCGTTCTTGGAAGATATGAGCACGAA
TTAGTTCAAGTGTCAGCTCACGTGAGAAGTTGTCCGCGTTGTGCTCCTTGGCAAGGAGAA
GTGCTATCAGTTAACTACGAAAGCAATGAATATAAAACATTACAAGAAGCGGAAAACGAT
GGCTTGTTTCATCCAAATTGCCACCATTTTTTATATTCGTATTTCGAAGGTGACGAAACA
GACGAGCCTATCCCATATGATGAAGAAGAATATGAGGCTCAAAGTAAGCAACGGTACTAC
GAGCGCGGCATTCGTGATTGGAAAACAAAAGATATACTTGCAGAAGGTCCCTCTAAACAA
TATACAGCTGGAAAAGTAAAACAATGGGAGGAAGCTTTGCAAGAACATTTAAATACTAAT
CCGTTCCTAGAAAGAGAATTGGATAAAGAAATTATAAAAGCGTCTAAATGAACGCTTTTT
TTGTTTGGCTTGATATAAAAACCTTGCCTACCTGCCGGCAACTAATAGACAGGGATGGCT
CACTCAGAGCTTAAAAAGGAGGAAATATGAAGAATTATTTACAGCGTAAGTTTGACATTC
AACATTTTGCTGAAGGTGGGGACGATAAGAATTTTAACCAAGCAGAACTGGATGAAATTG
TAAAGAATCGCTTAGCGGCTGAAAAAAAGAAATTTAATGGAGAGATTGAAACCATCAAAA
GCGCGCATGAGGAAGAAATCACGAAGTTAAACGACCAAATTAATCAGCTTAACGATCAAG
TGGGCGAACATGATTCATCTGAAAAGGCATTGAAAAAACTTCAAAAAGAGAAAGACGAGG
CACTATCAAAGCTGGATGAATATGTTCAGAAAGAACAAACGGCAGAGTGGCACAGTAAGT
TAAAAGAAAGCGGCGTAAAAGAAGAACGTTACGAAGCGTTTACGAAGCTTTTTGGGGATG
AAGAGCGAAATGACGACAACTTAGCGAAATTCGCAGAGCAATATCCGGAATGGATTGCAA
AATCTGATGATGGTGACACGCCTCCACCAATCGGAGCAGGACTAGGCAATGCAAGTGAGC
CAAGTGCTACAGACCCATTCATTCAAGCATTAAATTCATAATTAGAAAAGGAGAGATAGC
AAAATGGCTATTAACTATGTAGACAAGTACGGTAAGGAGCTCGACCAGAAGTTAGTCTTT
GGCACTTACACAAATGAATTAGAAACACCTAACCTTTTATGGTTAGATGCAAAAACGTTT
AAAATACAAACGATTTCAACAACTGGACTAAAACCGCACACTAGAAACAAAGGATATAAC
GAAGGTTCGGCATCAAATACGAATACTCCATATACTATTACGTTTGATAGAGATGTAGAG
TTTTTTGTAGATGTTATGGATGTAGATGAAACAGGGCAAGCATTAACAGCTGCTAATGTA
ACAAAAGAATTTAATTCAGCGCACGCTGCGCCAGAAGTCGACGCTTATCGTTTTTCTAAG
TTAGCGACAGCGGCTAAAAATAATGGTCATTCTGCTGACGAAGCAATCACAGAAGAAAAT
GTTTTTCGTACACTTAAAGCAGCTATTCGAAAAGTTAAAAAATACGGTACACAAAATCTT
GTTATGTATGTGTCACCAGACGTTATGGCTGCATTAGAGCTAAGTAAAGACTTTACTAGA
ACAATCTCTAATCAAAATATTGGGCCTTCTAGCTTAGAAACGCGCATTACAGGAATTGAT
GGAGTTAAACTTGTTGAAGTTGAAGCAGAAGATCGTTTCTATGATACTTTTGATTTTACG
GATGGTTATACACCAGCGCCTGGCGCTAAGAAGCTTAATTATTTACTAATTAATAAAGGT
TCTGTTATTGGCGGTACTAAACATGCTTCTATTTACCTTCATGCGCCAGGTTCCGTTGGA
CAAGGTGACGGATGGTTATATCAATATCGTGTTTATCATGATATTTTTGTAAAAGAACAA
CAAAAAGACGGGGTAATTGCCTCTACAATAGCTTAAGGAGGAGTTCTTTATGAAATTAAG
AAAAGATAATGCAGTATACAATACCGACAATGAAGTATTAATTAAGCAGTTAAAAAACGA
TGGTTTTGAAGAGTTCGAGTATAAAGAACCAGAAAAAGAACCATCTAAGAGTAAAAAGGA
GCCCAAAAACAAAGAGGGTGAGTAAATGAAAACGTATATTACGCCAAGTGAGTTAGCTAG
TCTAACAAATTTAAGTATCGAACTAACAGAAGCGGATAATTTAATAAAAGCCGCTTCTGT
AGCAATTGACAAGCAAATTATGCCTAATATCGTAGACCTTGACAATGTAGATGATGATAT
TAAGCAAGCTGTTGCGTGGCAGTGTGAACACATCAAGAAATATGGTGAGTTTATTGGCAT
TGGTAACTTTACACTAGGTAAATTAACTATGGGTGGTCAATCACAAAATTCGAACAACTT
TATACCTGACGTTCCAGACAAAGTGTTGGATTTGCTTTTATCTAGTGGCTGGCTTTACGC
GGGAGTAGGTGATTGTTAATGAGCTTTCAATTACCACCAATTCCAGAAGCTATCCTAAAT
ACAGAAGTTACTATAACTAGTAATAGCGGGCGTGATGACCTTGGAAACCTTTTACCAGAT
GCGACTAATAAATCAATGTTTCGCTATGAGTTTGAAAAGCTCGTAAATAAAACACAGGAA
GGGTTAAACATAAGATATATTGTTAACTTATTTTGTAACAAATTAAATTTTGTTGTGAGT
GAAGGAGACAATGTATCTTTTGTAATTCCTGACTATTGTTTAATTAAAGGTGAGGTCCAG
AGCGTATCTTTCCCGCCAAATCCTGATGGAAGTATTCACCATTTTGAAATTGTAGTAGGG
GAGGTGACAGAGCATGGGCTTTAGTAGTTTTAAAGATGCAGTCATAGATGATATTCATAA
TAAAGCTTTGTCAACGGCTGCAAAGGCTGGGCGAGAATTGGTTGAATTAGCACAGCCTGT
TACTCCAATTTTGTATGGAGACTTACGACGAAGTTCGTATTTTAAAATTATCATCCAAAA
AAATTCAATTGTAGCTAGAGTGTTTAGTTTAACTCCTTATGCCCGCAGACAATATTATGA
AAATCGTCGGAATCCACGTTGGTACGAAATGGCTGTAAGTTATGGAATTCAGAGTATTAA
CCAAATTGTAGAGGGCGGGATGCGTTTATGATTGAAGATTTGGTAGCACATTTCAAAAAA
ACATTCCCAGCTATAAAAACACTTGGATTCATTAAACAAACGGGGCTTGATTCAATGGTA
GTAATTAATGAAGCACCGACATTTCAAAACAAGCAAGTACAAACGCAAAGTCGTGTTCGT
GAGAGCATCGGCTTTTTAATTTATGACAAAAACACAATTCAATGCAAACGAACATACGAT
TTATTACGTAACTACTTTCTTTTAACAAACCCTTCTGAGCTGAATATCCAAAATCAGAAG
GTAGTAGCAACAGATGTAGCAAGCGGCGGACAAGTCGATTATGACGATGATGGTCGTTTG
ATTTATCAACTAACAATATTATTTGAAAAGGAGATGTAAGTTAATGGCAACTTATGCAGT
TAAACAATTAGAAATTTCGGTTAAAGATTCAGGGGAAAGCGGAGATGGTGTTTCGATTAA
AGACTTAGAAACTTTAGACATTTCACTGAACTCAAATGTGGAACAATATACAACAATTGG
TGAGGTATTTGAACGTGCGGTAAAAACAGGTGCTGCTATGGAGTTAGGTTTGGATGGGAA
ATACAATGAATCAGATCCAGGACAAAATGAATTACGTGAAACTTGGGATAAAGTTGGGTC
TGAAGCTGAAAAAACAATTGTGGTTAAATTCCCAGCAGGCTCTAAGTATGAAATCACTGG
ACCAATCGGGATTAATGATTTCGGTGGTGGTGGTGCGAACGATATTGGTTCATTTTCTGC
CACACAGAATTCAAATGGTACGCCGGTTTTTACGCCAGCGCCTACCATTGAGCCAACAAG
CGTAACGGTAGATAGCGCCTCTAAAACTGTAAAAGTTGGAGAAACTGTTAAAATTACAGC
AGGAGTACTGCCATCAGGAGCTCCACAAGATGTAACATTCACTTCATCTGATGAAACAAA
AGCAACAGTAGCTAGCGATGGAACTTTAACAGGAGTTGCTACAACAGTAACTGCAATTAA
AATCACAGTTGCGTCCAAAGTGAAACCATCGGTTAAAAATGACGTTTCTGTTTCTGTAAC
ATCTGCCTAATAAACAAAATACGAAGCCCTCTGAGTGAGGGCTTTTACTAATTTGGAGGA
CAAAAATGAAATCATTTAATTTTAACGAGAACGAAGTAAAACTTCCATTGGAAATTAACG
AAAAAGTATATTATGCGGACATTTCAGCACAAGCACACATTAAGTACAGTGCGCTTTTAG
ATGAAGCGCCTAAAATTTTAGGTCAAGTGCTTGCGCCTAAACTGAAAGGCGACGAAAGCG
ACGGAGAGCATACAACGCCAGATAGTGAAAACATGCATGAACTGTTAATGACTATCACAG
ATGGTATTGTAGCAACGAATGATGATATTTTTGCTATTTTTTTTAGCAAAGAAGACAGAG
AAGAAATTAATTCTAAAACATTGCCAACGAAAGTTTACGAGGGACTTATTGAATACATTA
TAGCTAAATTATTTGAAAGTGATATGAATGAGGGAAGCGATGAGGGGAAGCCACAGGAAA
ACAGTATTACGGAATAATTGAAGACTTTGATTTAATCGAGTCTTCTTTTTTATCGTATTA
CGGTATTAGATTACGCAAAGAATTAGCGAATATGAGTTTTTCAGAGTTCCGAACATACCT
AATGAACTTGGGTGGCGATACACCTTTTATGACTACTCTAGAAATCCGTATGACTGAACG
GAGTAAAGTCCCAAAACATTTGCTGAAAGAAAAAATAAAACAAAATCGAATCATGTTAAA
GCGAGGGTATTTTGAGGATGCTGCTTCTAATGAAGAAGGATTAGAAAAGGCTTTGAGAGC
TAACAGCAAGCTGAAAGAGGGGTGAAAATATGAGTAAAGCGGGAGAAATTTATTACGATA
TAAAAATACGCGAAAATGGCTATAAAAGCCAGATGAACAAAATCGATAAGGATATGGATA
ATTTTGCGAAGAAAGGGCAAAAAGCATCTGACAATATCGACAAAATCAATAAGAAAAACA
TTAATGTTAAAGGTCTTGATTCATCTATCGTCAAAGTTGAACAATTCGGAAATATGCTTG
AAAAGTCTGGTCAAAAGTTAACAAAAGCTGGAACCGCGATGACCGTTGGGTTTACGGCGC
CAATTGTAGCTGGAATGATTAAATCAACTAAAGCATATCTGGATTTTGATAATGAAGTGA
CAGAAGTTAACTCTTTATTGCGCGAATCTGGTGAATCGGCTAAAGAGTTTGGCGATCGTT
ATACACAAGTTTTTGATTATGCACAGAAAGCTAGTGTCAAGTATGGTGTAGCTTCTGAGC
AAACTATGCTCGGTATGAAAGAGATGGTTAAAAAAGGCTACGATATTAATCAAACAATGG
CGTCTATGCCTGCGATTTTTAATGCTGCTCGTGCATCTGGCGATGATTTCGAAACAGTAA
TGTCTGTTACAACATCAACATTAGAACAATTTGGAATGATTTCTAAAGATACAAATAAGC
AGATGGAATACACAAACAAAGTTGCTGACGTGCTAACCTACGTAGCTGATAAAACAGCGG
CTGGATTCTCTGATATGGGAACAGCAATGAACTATGTCGGTCCTATTTCGCATTCGCTAG
GATATTCACTTACAGATACAGCAGCAGCTGTTGGTTTGCTTTCTAACCGCGGTATTGAAG
GGCAAAAGGCGGGTACCGGCTTACGGGGAATGCTTACAAGTTTGCTTAAACCTTCAAAAT
CAGCTGCAGAAGCAATGTCGGCAGTTGGATTAACAATTGAAGATAACAACGGCAATATGA
AAACTTTACCAACTCTCTTGGATGATATTAATGATAAAACAAAGAAAATGACAAAAACAC
AGAAAAACTCTTTCTTGACGATGATTTTCGGACGTGAACCTTTATCAGCTGTTAATACGC
TTTTAGAAGCGGGAGGCGATTCTCTACGTAAATATTCTAAGGGCGCTGATGAAGCAAATG
GATATACTAAACAAGTTGCTGATAATATGCGAAAAGCTGGTAAATTTGGTGTGGATCAAT
TCAAAGCTTCGCTCGAAGTATTAGAACAGAACGTAGGACAAAAATTAATGCCTGCCCTCA
CTCCAATCATCGAGTGGGCTAACAAAATGATTGATAAATTTAATGACCTTTCCGGCGCAC
AACAACAAAGTATCATAAAATGGGCTGGAATTTTAGCAGCAACTGGTCCTGTGCTAATGA
TTGGCAGAAAACTAGTATCAATGACTGGCGGATTAATAAAAGGATTCGCGGGCTTAGGTA
AGATTTTAGGTTTAGGGAGTAAATTAGCTCCTTTAGCAGCTGGATTTGGCGCTACAACAA
CTGCTGTGGAAGGTACTAGTTTAGCTGCGGCTGGATTAGCTGGTTCTTTCGGAGCTTTAC
CAGCAGTTATTACGGTGGCTGGTGCGGCTTTGCTTGGTGTGGGTATTTATGCACTAGATA
AACATATAAGTAAAATTGAAGAAAGTAAAGAACGTGTGAAAACGTGGGGCTATGACATTG
GCGCCGAGGCAGATAAGTCTATGGTGAAATTTAATGAGTTTGCATCAGAGGGTAAGCTTG
CACTAGATACCTTTGCAACTGGCGCTACAGAAGACAGCGAGAAAATTGTCAGTGCTTTCA
AAAACATGGCGGACGAAATTAAGAAGAATACAGACGATGCATTGGGTGACTTCAAGAAAG
CATATGATGAAGCTTCACCTGCTGTACAAGCGTTACTAGACAACGCCATGAAAGATTCTG
AAAAGAGGGCAGAAGAAAGAAAGGCAAACGTAGATTCGCAATATAAAGAAATAGAAAAGA
TTTATAAATCTCATGCGGTTAAAACTGGCAAGATGACATCTGAACAATCGAAAATTGTTA
ACAATATTTACAAAGATATGCAGATTGAACAAATTGAAAGTTTAGGCTTAAGCAACAAAA
AGAAAACACAGCTGATAAAAGCGATGAATGGTGAGGTGCAGAATTTAAGCACAAAAGCAC
TCACTGAACAAGCTGACTATCTTGGTAAAGTCACAAAAGCAACAACAGATGAAACGAAGA
AACAAAAGAAAGCATTCAAAGAATCTTATGATAAAGAATTAATAGATAAAACGTCATACA
ATAATGCAATGAACCAACTGGATAGAGATCAGAATAGAACAGTGCGATCTAGTGTAACGG
CTTGGATACGAACGCAAGAACAGTTATACGACAAGTTAGGTGTAAGTAATGAAGTAGCGC
GAAAAAACATCCGACGCGGATTAAAAGATATGGGACTAGATTATGACGAATTTACACGTG
ATGTACAAGAAAAAGCGGGCAAAGCTGACGAAGCCAGCAAGCTAATTGGCGATGGAGCAA
AAATGGCAGATACCGCATGGAACAACTTAGTATTAGACCCTAAAACTTCTGAAATAAGAG
ACAATGTTGGTGAATTCGTATCCAATTTAGCTAAAAGTGATGATGGTTGGAATAATCTTA
AATTCATCATGAAAGAAGCAAAATTAACCACAGATGCTAAAAAGACTATTGCAACAGCAA
CTATTGAAAGTGGTCGCTGGGATAAGATGACTTTCAACGAAAAGAAATTAATTGTCAGTT
ATGAGGACTCTATACATGTAGCTAACGCGTTGTCAGATTTAGGTATTTGGGATAAATTGA
AGCCTGAACAAAAAAGTATGATTGCGAATGCAGATACTAGTCTGGCGTTACAAAAAGCTC
TGCAAGACATGGGAGTTTGGGACAACTTACCTCCATCAATGAAAACTTTAGTAGTTGATA
ATTCTGATGTAATAAAGAAAATGAATTCTTCTAAAGGGATGTTAGTTAGCTATAACGGAA
CGAACGTAGATTTAAAGACGCTTTTAGCAAATAACTATGATGTTAGGAATAAAATTCAGA
GTGGTAAAGATGTTATTGTTCAATATAACGGACAAAAGGTGAATCTTAAAAACCTTTTTG
CAAACAACAGAGACCTATTATCAAAAATAGATAGAGGTAGTAGAACAGTCGACGACTATA
ACAACATAGCTGTCCATAGAAAAGATTTAGTTATTAATTCCAACGCAGAGGCTACTAAAA
ACGCTATTGACAATGCTATAAACTCGTGGCGTGATATGCTCAACATGAAAAATCAAAAAG
TAATTTCTATTGCATACAAAACGAGTGGTAAAAGTCCAAGCGGAATTCAAGAGGTAGGTT
ATGCAACTGGGACAAATAACCACAAAGGCGGACCTGCATTAGTTAACGATGCCAATGGAA
GCAACTATGAAGAAATGATTACCACCCCGGATGGGAATAGTTTTGTTCCTAAAGGTCGTA
ACGTTCTTCTTAATCTACCACGAGGTACCGAAGTGCTACGAGGGGATAAAACAGCTAAAG
CTTTGAGTAATGTACCTCATTATGCCAAAGGTACTAAAACAAGCTATGCGAAAAATGTAA
GTAATAAAATATCAAATGTGCAAGTAGATTACAAAACAGGCGCAATTAGCGCACAATCGT
ACATTAATAAATTAAAACAAATTAATAAGCAATATCGCTTAAATGCGGCGCAAACAAGAC
AAATCAAATTAAATATTGCAAGTGCGAATAAAGAAATTAGTACTCAAAAAACAAAGCTTA
ATAAGTCGATAAAAAGCAGCACACAAAAGTATTATGATAACGTAGCTAAAATAAATAAAA
CAGCTAAGGAATCTATTAACGAAGCGAAGAAGACTTATAACGATGCTCTTAAATCAAATC
AAGAAGCCGCATATAATCAGACTGGATTATTTGATGCTGCTGTTACAGAAAAAGCAAGCG
GAAGTGATTTAACTAAAAATCTTAAATCACAAACAGCCCAACAAAGAGATTTTATAGCTC
AACTTGATAAAATGAAAAAACGCGGTGTTAGTAAAGGGCTTATAGATGAGATACGCAATA
TGGGCGTAGGTGCTACAGGACAAACTAAAGCAATTGCTGGCATGTCCGATACGCAACTGA
AACAATACCAAGCGGAGTGGAGTAAAAAACATGCTAATGCAAACAAGCTGGGTTTAGATG
CTTCTGCAAATGATAAAGCGACTATGGATAAAGCTGTTAAGGTGGCGAACGATAAAGCTA
AAAAAGATTTGGCAAATGCGAACGCTTCTTGGTTGAAAGAACTTGATAAAGCAAAAGAAT
ATCGCACTGCTGGATCTAAACTTGGTGTACAGACCGTAGCGGGGATTATTCAGGGTTTTA
AGCAAATGGATGGGCCATTAGCAAAACAAGCTGATGGACTAGCTAAAACAATTGAATCAA
CAATCAAAAAAAGGCTAAAAATCCACTCTCCTTCCCGGCTAATGAGTGATGAGGTTGGTA
AACAAGTACCAGCTGGAATTGGAGTCGGAATGCTTAAGAATCTAAATACTATAGATTTGG
CGGCTCATAAAATGCAAAAACATTTAACAAGTCTATCACCTGCTATTTCAGTCCCAGTTA
CTCCGAACACAAAAGAAATTACGGCTTACTCAGGGGCTTCTATAGCAACGCAAGGAAGCG
GAAACCCAGTTACGGTACAACCAATTCAAATTGTTAATAAAACAACGTTAGATGGTCGCG
TAGTAGCTGAGGAAACGGTCGACTTTATAACAGAAATTCAAAACAACCGTATTATTAGAA
CTAATCGAGCACAAGGAGTGATTTTATGAGCTTAGGATTCACATACAAAGGTATTCATTC
ATTTGATAAGCATGTGGAAATAATTGACATTAAACCACCATTGTTCCCACAAAACGAAGG
TAATACGGAAAGCGTCAGTGGTCGTATTGGCGCTTTTTATTTTGGCCCAAATGTTGGTCA
ACGGGGAATACAATTAGAAATACAAATTGTTGGAGATAACCTTAAAGAATTAAGTGAGCG
GGCTACATCTGTCGCTGATTGGTTGATGCAGGTAGATGCAGAAGAACGCTCTTTGGTAAT
TGATGATGCGCCTGAAAAGACGTATTATGGTCGATTTGAAGGATCTACAGACTTAGATAG
GCTTTTATATAACGGACGGGCAACGCTGAATTTTGTTTGTTCAGACCCGTATATTTATTA
TGAACAAGAAGAATTTGAGCTAACTAGTGAAAGTAACAAATTACCAGTTCGTGGTTCACA
ACCTACCAGCCCTGTGATTGGAGCAGTTATAAAACAGGATGTCACTTATATCGCTATATC
GAATAAAGAAGATTACTTATACATTGGAGAGGGCGTTGATCCAGATTCTGGAGAAACTCC
AGTTAAACCATCGGAAATAATATTAAACGATCCAATGAACGTGCTTTCAACTTGGACACC
AATGAAGCAAGCGGATTTAACATTTCAGCTTGATGCTAACAATGGAATTATTGATGGAAG
TTTTACTTCAACCGCAAATGTATTTCGAGCATCTGATTATGGTGTTGGAACACAGTGGCA
TGGCCCGATGAGTAAAGTAGTTCTTCCCCAAGCGCAGGATAACTGGCGTGTAAGAATGCG
CCTTCAAAACATAGCATCAACACAAAAGCAACAAGGTAAATTAGAAGTGTATCTTGTTGA
TGAAAAAGGAGCAAAAATTGCAACGTTTCAAATAAAAGATAATGCCACAAATACCGAAGT
CAATATTGTTAAAATATCTATTGGCGATCAAAATGTTGCTAATTATCCTGAAAAAGATTT
GTTTAATGAGGCAGGGAAAGTTACTAAAACATACAAAACAGTTTCAACTAGAAAAAAAGT
TAATGGGAAATATAAAACAGTGACAGAAAAGGTGCAAACAGGCGCATACAACGAATACAG
AGATTTTTATGGTTACTTTATCCTAACCAAAATAGGCAATCAATTTACCGCCGAAATTAT
CAAACTTGATAGCAATATAAAGCCTGTCTGGACAAAGAAAAAAGTATTTGTAGACACCGC
TAATAAATACACAAAAAAATTAGCTCAATTAAATATATACGCTGCAGCATCAGGCACACA
TGACCCAAATAGGGACTTATTTTTCACAGATACACTTGTTGAAAAATTAAATATTGTTGC
AAACACAGCTCCGCAAGTTATAGCTCATGCATCCGATGAATTAATGTTTGATTTTGAAAC
AGAAACAATTTATAAAAATGGCATTCCTTTTATGCAGAATCTAGCGATAGGAAGTCACTT
TTTTAAGTTATTTGGTGGTACAACAGAAATATTAAATGTATCTCCGTTTGAAGCGGCAGA
TTGGACCGTATATGTTAGGCCAAGAACTTTTTAAAGGAGTGTTTAAATGTTATTGATATT
AGATGAAAATAAAGAAATTGTAAAATCCATATCTGCTGACTCCACAAATGGAACTCATTA
TTTTAACGATTCACACACGGAGAAAGTCATAGATTTTGATTCAACTTATGAGTTTTCTGT
TTCTGTTGATGATGAAAGTTCAAAATATTTAACTTGTGGTAACTATGTAATGCTTCAAGA
TTTAGACGACGATACTATATTATTCAAAATCATAGAAGTACAAGACATCAGAGACGACAA
GAGTCCTCGGCCTCAAAAGCGAATAGTTTGTGAGAATGTTTTTATATTTGATTTGAATAA
TGTTATTGTGCCCGACCGAGTTTTAACAGATACCAATATTGGACCAGTATTAACTTATAT
ACTCGGAGGAAGTGGGTGGATTCCGCAAGATACTGAGAATGTTGGAGCGGTAGCTACTTT
GGAGTTAACTGGATATGTAACTGCACAAGAAGCGTTGCATCAGGCTTGTGCAGCGTTTGA
TTGTGAGGTGAAATTTTATGTAAAAACTTATCAGGGAAGAATAGTAGGATACTATTGTAA
AGTTGCGAAAGAATTTGGTGAAAATGAAGGCGTTAGAGTAGAAAGTGGCGTAGGTATTAA
AGGGATAACCAGAAAGGCATTATTTACAAATATAAAAACCGCTCTTATTCCTTTGGGGGC
TACACAAGCAGACGGGACCCAGCTAACTATATCTACTATAAATGGCGGCTTGAATTATAT
ATCTAACGATGAAGCAAATAAGCAATATAATCCTAGCGGCACAGGTTATTTAATGGCCAA
GATGGTAAATGAAAATATTACTAATGCTACTGCGTTAAAACAATGGGGTACGCTAGAACT
TAGAAAGTTATCATCACCATCATATCAATACGAAGTAAGTATTTTGATGTTAGAACAAGT
TTACGGATTTGAAGCACATCGAGTAAGGAAAGGTAGCTATGTAAGGATTATTGATTTGGA
AATGAACCCATCTGTGACAGTACAAGCTAGAGTTATTGAACTAAATATTTGTTATAGCGA
TATGTCGAAAAGCACTTGTGTAGTTGGAGATTTTATTGATGTCAATTCAGCTACACCTGC
GATTATTAATCAATTGAGAGAAAATGCGAAGGTATCTACAAATGCTAATAAAGTTGCAAC
AATAGCAAGTAATAAGGCTGAAACAGCACAGCAAATTGCAAGTAATGCTGAAAATGCAGC
AAATGATGCAAATACAAACGCAACAGATGCAAAACAAGTAGCAAATGATGCAAAAGATTC
CGCTGTTACAGCAATAGATACAGCTAATAATGCATTAATGAAAGCTGGTGATAACAATAA
ACCCTTTTATGGGGAGCTACCGCCAGCTATTCCGAAGTTGAACGATACCTGGTTCAAAAT
AGATGAAGAACAAACTACTATAACAGGTGTTTTTAAGTGGACTGGCATAATCTGGGAAGA
GATACCATTGGATTATAACGCTTTAAAAGTGGGTGAGTTATCAGCGATTACTGCCAAATT
GGGGAATGTAGAGAGTGGAAGTATCACAGGTGCTGAATTTATTCATAATATTAATTATCG
TGATGAAGAAGGAAATTTGTTTACTGGAACCGTCACAATGAATGATGATGGTTTTAACGC
TGCTACATTACTACCAACTGGTGCTGGTTCAGCTATTTTGAAAAGTGATGTCACAACGCT
TGGTGGATTGAAAGTGGCTCAGCAATTGATGGATCATAATATTTCTGGTGAGCTCAAAGA
AACAATGTTAAGAGGGGATTCACTAGATTTCACTAAAGATGGGCAAACAACTTTATCTAT
AAACGCTGATTTATTTTACTCAATGAAGTGGCAAGATTTAATATTAAACTCTGGATATTC
AACAGCGGAAGGGAATACTCCTCAATTTAGAATTATTTGCATCTTCGGTATTAGAATCGC
CTTTTTCAGAGGACAAGTACAAAAATCAACCGCATGGACCTCTACAAATAACGCTTTTGC
GTCTGTTCCTTTTGAAGTTCAAACAACAAAAACAGCGATGGCTTATGCACCGACAAACAA
GTCAAGCGGCGGCCGAGTGCATGCATCATCTAGTAACGCGATGGGATTTATACCTGCGGA
TACAAGTATTACGTATTTCGCGTTAAATCAATTATTTTATATTTTAGATTGAAGCCAAAT
AAGGCTTATTTTTTATGTCAAAAACAGATGGGATGATGAAAATTGGCACTGGGGAGTATT
TCAATAGCAGGGATGAGCGTAGGCGAGTTAATAGCGTTAATCAGCCTAATAGCCGCGATT
GTAGGTTTTGTAATTAGGTGGGCGCTAGTCGCACCTTTGAGAAACATGATTGATTCGCTT
GACATTACATTAAATAGTCTGAGAGAAGAAATGTCAGAAAGCAAAAAAGACCGCATCAGC
TTAAGAGAGAAGCAAAACGATCATGATAAAGAAATCGCTTTATTGAAGCGGGAGGATAAA
GCAATTTGGAAGTATATAGCGAAAAATGAGAAGGAGGAAAAATAATGAAAATTAACTGGA
AAGTACGATTCAAAAACAAAACATGGGTGATTGCGATGATAGCAGCGGTTTTCTTTATTA
TTCAAGCTGTGTTGCTCGTTTTTAACGTAACATGGGATTATAACGAGCTGTTAAAACAAC
TGATTACTGTTGTTACTGGTGTATTTGCGGCGTGGGGTTTAATTATTGACCCTACAACTG
CGGGTAGTAAGGACAGCGCTCAAGCGCAAGAATATACAGAACCACGAAAGGATGATAAAT
AATGACATTAACAGAAACATGGTTAATTGATAAGGCAAATCGTAAATTGAACGTATCGGG
AATGGATAAAGTTACATCTGATAAAACTAGAAATGTCATCAAAAAAATGGCGAAGCAAGG
TATCTATCTATGTGTAGCGCAAGGATATCGGTCAACATCGGAACAGAATGAGTTATATGC
ACAAGGTAGAACGAAACCCGGTTCGGTTGTTACAAACGCAAAAGGTGGTCAGTCGAATCA
CAATTATGGCGTGGCTGTTGACTTATGCTTATATTCAAATGACGGTAAAAATGTAATTTG
GGAGTCAACAACAAGCCGATGGAAAAAGGTTGTTGCGGCGATGAAGGCGGAAGGTTTTAA
ATGGGGTGGAGACTGGAAATCATTCAAAGATTATCCGCATTTTGAACTTTACGACGCCGC
TGGAGGCGAAAAAGCACCGAAAATGACAGGAGGGAACGGCATGAAAACAAATGTACACGA
AACAGAATATAAAGGCAAAAAGGTTTATTTTGCTTATGATGATGAAAAGAAAAGTTACGC
GAAAGTGCTATATCGCTTAGGAACAACTAACAGTGATTACGATGAAATTCCGCTATATCC
GCAAAGCGTTAACGGATATTACATCATTCAATCTAAAACAGATATTCAGTTGTATAGTGA
TAATAACTTAACTAAGAAATATAACCGCAAAATTACTAAGGGCGACCAGGCAGTTAGTAA
ATACTTGAAACATATTAATAAGTGATATTGTTGCCCTCGCTTTTGCGGGGGTTATTGTTT
TAAACAAATGATACTTTTAAAATACTTGAAAAATGTGAATTAGATTACATTGAAAATAGT
GTTTTTAAGATTAAAAATTAAATATTTTTAACTATTAGTTAAACTGATAGTTTCAAGCAA
ACATCAGAAGGACTCAGAGATACGAAATTCGGTTTTTTATATTTATTTTGAGTTACATCA
TGTAACATTAAAAAAACCTCCCAAATGGGAGATACAAGAATATTGTACTGTTTGACCTAC
TTTGATGTTCGTTTTCGTTTCTGAAAAAAGGTTTACAAGCACGCTTTGAGTGATATATGA
TAGTTAATACAACATATATGATAGTTAATACAACATATATGTTAATGAAAATATATAGAG
AAAATGTGACACAGTTTAAATACATAAAGAGGGATGGATTTGTAATGACCTATATTACTT
CGGTTTGTAAACCTTTTTCCGAGGATGAAAGGGAGCATCTGGCGACTAATTTTTTTAATG
GAATGATAAAAAATCATCCTTATTTAAATGAGTTGTATAGACTTATTCTTTTGAAAATGA
AGTATTTTACTATAAAGGATAATAAAATATCTCAGCTTCGTTACTCTAATCAACATGGGT
GGCATTTTACAATTACTTATTGTGATATAACGGGGAGTTTACGACCAATGGTGATTATAA
AAAAATTAAAAAGAGATGATTGTACTTATGAAATTCGTATCAATGGAGATTATGATAAGT
CAAGGTTACTTTTCTTTTATGTTAGCCAAGAAATAATGGAAGAAGTATTATTTATCTTGA
GCTACGGATATTCAAAAAATAGTGGAAAACAAGATTTAACTGATGTTCTTACTCAATCTA
CTAAAAGTATTAAGGCTGATATTGAATCAGCTAGTAATACAAATGAAAAGATAACTGAAT
GGGTAGGAGGTAATTGGAAATGAATATCAATGAAATGTTTATGGATCATCCCCAATTTCA
AACGCCTAAAATGAAATTGTCTGAAAAAATTATTAAAATTGAAACTGAAAAAGGATATAC
TCAAGAAGAAGCTGCTAAATTAGCAAAGATAAAGTTAGAATTATTTGTACAACTTGAACT
AGGAAGAGAGGATATTCATATAATGCACTATATGAACACCCTTGCTCGATTGGAAGAAAG
TTAGGGCTTTTTTATGCAAAAAAATTGTGTAAAAGAGATAAATAAAATATTGAGCAGAGA
AAAAATTGACTTTGAACATTTTTCAGTATTTACTAAGGAAATTAGAAGTAACTTTAATAC
TGCTGATTTTCAGCTTTNAGAGAAGCGTAATAAGGAATCGAAAGAAGAGAGAGATAAATT
TATAAGTACGATGAACGAACAACAGCGATTGATGGATAGGCAAAATGACATGATGAAACA
GCAACAACAATCAATTGACAGCTTGTCTAAATCAGTCGGAAAGTTAGCTCACAAAGTAGA
TTTATTGGAACACAAAATAACGAAGTAAAGGATGATAGAAATGGAGTTTGGAAAAGAGTT
ACTAGTTTACATGACATTTTTAGTAGTTGTAACACCTGTGTTTGTTCAGGCGATTAAGAA
GACGGAGTTAGTCCCGTCTAAGTGGCTTCCGACTGTTAGCATACTTATTGGTGCTATTCT
GGGCGCATTAGCAACGTTTTTGGATGGCTCTGGATCGCTTGCAACGATGATTTGGGCAGG
CGCTTTAGCAGGAGCTGGTGGTACTGGATTATTTGAACAATTTACTAATCGAAGCAAAAA
ATATGGAGAGGATGATAAATAATGACAAGTTATTATTATAGTAGAAGTTTAGCGAATGTA
AATAAATTAGCGGATAACACCAAAGTGGCGGCGAGAAAACTTCTCGACTGGGCGGAAAAT
AGCGGCATTGAAGTATTAATCTACGAAACAATTAGAACGAAAGAGCAACAATCCGCTAAT
GTCGCGAGCGGAGCGTCTCAAACAATGCGTTCTTATCATTTAGTAGGACAAGCGCTAGAT
TTCGTCATGGCGAAAGGTAAAACTGTTAATTGGGGTGGTTATCGCTCAGCAAATGCGAAA
AAATTTATTGCAAAAGCGAAAGCATTAGGATTCACTTGGGGTGGTGATTGGGACGGTTTT
GTTGACAATCCGCACTTGCAATTTGAATACAAAGGCTATGGAACAGATACTTTTGGTAAA
GGGGCTAGTGCAAATGTTCCAGCTAAGCCAAATACGCAAAGTAATAGCAGCTTGGGATTA
GTTGATTACATGAATATGAATAAACTAGATTCCAGCTTTGCGAATCGTAAAAAACTTGCT
GCTAAATATGGTATTAAAAATTATTCTGGAACAGCTTCACAAAACACGACTTTATTAGCT
AAATTGAAAGCTGGGAAACCTCATACGCCTGCTAGTAATAACACTTACTACACCGAAAAC
CCCGGAAAAATCAAAACGTTGGTACAGTGCGACTTATACAATTCCGTAGACTTTACAGCA
AGTCATAAAACAGGCGGGACATATCCTCCGGGGACTATTTTCACTATCGCCGGAATGGCG
AAAACAAAGGGTGGAACACCTCGCTTAAAAACAAAAAGCGGTTATTTTCTAACTGCAAAC
AAGAAGTTTGTTAAGAAAATCTAGTTTGATGCCCTCGCTTTTGCGGGGGTTGTTTTTGTA
ATGTGTTTATTGTACTCAATCATTCGCTATGATATTATTATAGTAAAAAAGCGGAGAAGG
TACTTAAATGAATAGCACATATGATATGTTAGTAAAGAAAAGTATTGAAGCATTTTTGTT
AGGCTTGGAAATATATAACAAACCTACAATAAGATATAGGGTAGAAGGTTTTAGTTTTTT
TATTTGCAACTCATGGGAGCTTATGTTAAAAGCTAAATTAATAAACGATAAAGGTGAAAA
TAGTATATACTTCAAGGATAACCCGTCTAGAACTGTTTCTTTAGAATATAGCATTAAGGA
GATATTTACAAATAAACATGATCCATTACGTTTGAATCTAGAAAAAATAGTCGAGNAGAG
TATATTACTCAAAGTTTTTTATCTCTAGTAATAAAAGAAGATGACTTAGACCCAGCTATT
ATAAGGTCTAAATATTCAAAAGAAACAGCTGATAAAATCTTAACAACGAAAAAAGCGATA
GAGAAAATAGAGCTAGAGAATAATCCAGCTTTTTCCATAGACATTCAACATAATTTTTAT
ATAACCAAGAAAATTAACGATGCAGATAGCACAGTGAGAATAGCAAAAGAGGGAGAAATT
CCTGTTAAAATAATAAAGGAACAAAAAGACCCTAATAAAACACATCCTTATACACAAAAA
AATTGTGTAAAAGAGATAAATAAAATATTGAGCAGAGAAAAAATTGACTTTGAACATTTT
TCAGTATTTACTAAGGAAATTAGAAGTAACTTTAATACTGCTGATTTTCAGCTTTNCGTC
ATGTTATAGGGGAGCACTCACAGTATACATATTCGAGAGCAATCATAGATTTTATCTTAA
CAGAGATAAAAAAGAATCCTCAAAAAACTATTGAACATTTAAAAAAGAAGACAAAAAAAT
AAAGATAACCTCTGGAGCAAAGGANTGTCATGTTATAGGGGAGCAATCGCACTATACATA
TTCGAGAGCAATCATAGATTTTATCTTAACAGAGATAAAAAAGAATCCTCAAAAAACTAT
TGAACATTTAAAAAAGAAGACAAAAAAATAAAGATAACCTCTGGAGCAAAGGAATTCTCG
ATAATAAATTATCTTACTCCCATTCGGGAACCCAGCTTTATCCATCACAAGTTATCTTTT
ACACTTCAATTATAACAAACATGAATTGAAGTGTAAACTGAAAGAACTATATAATTTTAA
CACACCCTAACCACGCGTTAGGGCTTTTTTTATGCAAAAAAATACCCCGAACTAAAAAGT
CCGAGGTTGCTGTTATATTCAGATGAAAAAAACGGGATGTCAAACAGCTAATAGTTGAAT
GAAATAATGAACGAAAATCGTTCATGTGAATATTATTACATAGATTTTTATGTAACACAA
TACTTTTTAATGCTTGATTTTAAGAACGTTTGTTCGTATAATCTTCTTAAGAGGTGAAAA
GCATGTATAATTTAATTGATGATATTTTAGAACATTCAATAGTTTTAGCAGATGCTCTCA
AACGGAATTGGTCAATAGAAGTACTGTTTTTAAAGAACAATCATCATGTACGCTATAAGT
ATGTAGTTCCGGTCCACATTGATAACGAAAAACACATTGTGCAACTTGAACGCTTTGACG
AACGAATAATTGACATTAATATAGAAGATATAATTTTTTGCGAGGTTATGACATGA


>2	 A198_scaffold_3:855-32180
TTACTCACTAACTAATACCTCCTTCTCCCTTATTCTGTAAATCCTATTTACTCGCTTTCC
CGGCTCACCAAATCCGAAATTACAACTTAAATTTCGCACTCCGTTCCCGTCAAAATATAT
AAAAGCGCCTTCCATTTCCGCCACAGAACCTGTCGGAACGATGGTTCCCTTGTCGAATGT
AAAAGCAAGTTTATATATCACTTCTTTGTTTATCATGTCGTAACATATAACTGTATTTCT
ATCAGTGCCAGTTATCCCAGTGCCATAACTTAAATAAGCATAAGGAAATGCCGCGCATGT
ACTTTGTAATGTCATTGTCGCGATATTAAAACCCATTTCTTTTCCAGAGCAGCGATAAAG
CGGCGTTATTTTCCCTTTCAAAACATCGCTGACATTACAAATAGAAATCCCCAAATTGGC
GCCGCCGTCGCTAAGGACAACATAGTTATTTTTAGTATCATATGTTACTCTGTAATAAGT
CGTGCCAGTATTTAATTTATAGTCTGTTTTTTCGTAAGTGAGCAGCGCTGGCGTTGAAGT
CCCGACATATTTAAATCTAACTATTGCATTCGCAGTGTGTTTAGCATCTGTAAACCAATG
CGTCCATATATACATTTCGCTTTCAAGTTCTGACCATTCCAATCCTATCGTTGTCCCATG
TCCTCCTTCTAAACATCGAACGGAGTCAATATAAACTCCTCGCAAGTCAGTTCTAGTCAA
AATAAACGACTCTGTATATCCTGCGTAATTGCTCGCTTGTGTCCAGTAAATGTGGCCTCT
CTCGTAGTCAACTCCAGCGCATTGCATAACGTTCGTAATGCCCGTTCCAGCTCCTAATTC
AGCAAGTAATATGGCATCTTCTTCTTTCGCAGATACAAGCATTACCTCGCTCGCGTCATC
AACAACAGTGCAAGAAATGCTCGCGCCAGCCATTAACGACGCTGGAATAGTTACCATATT
GCCTTTTCCAGCCCATTCTCTTTCCCACGATTCGACATGATTCCCATCTTTATCGAACAA
TGACCACACGAAATTTGCTGGCGCTATGCTAGATGTTATATTATCTTTTCCAGAAAAAAC
TCTTGCGATGATTTGCGTTTCCAGTTGACTAGATTTAATGACATTAGCACCAGCGAGTTC
GATTTTATATGTTTTTGATTCTTCAATATCCCGCTGCGTTTCAAAAATCAGCGCTTCGAG
CGCAGACACATCAGAAGGTTTCACCGATTTCACAGTGACAAATTCTCCGGCCACCACTTT
GTTTTCAGACGGATTTGCTTCGGACTCTGTGACAGAAATTATTCTAGCGATAACGGTTAG
TGCCGGCGACATGTCTAAGTTGATAATACGGACAGTGTCGCCGATTTGAATATCTTCGTT
AAAAAGCGATATATCAATTTCGTAATTAAAAAGAGGGCGACTAGCTTTTTCTAACTGCTC
TTTTCCCCAAGTAAGTAATCCGGATGCGTTGAAAATCTTTTCATTTTGCACTTTGCCGAA
TCGATATTCTTTTCCGTCGTTAAATTGATCATTCGCATTTTCGTTAACAATATAATCTTT
GCCGCCGTTCACGCTCGCTATAGTAATTGGCGAACCTTTTCCGCTTGGTGTGCCACCTTC
GACGATTAAAGCGGTATAAAACGATTCTTCGTTTTCGATGCGACTCATGCCAACAACGTT
TTTTTCATATTCAATACGAACGCCATTGTTATCGCCTATTTTTCTTTTTATATCAACACA
CTTCGTAATTTGTCCTGCCGATAATTCTACATAAGCATCTATTTCAACGTTAAATAGAGA
GACCGCTTCGCTGAAAGCCTCCCTACCTTCTTTCCTACCAGTAAAGTCAATACTTTTAGT
ATCGCCTGCAAATTCATTGTCTGAAATAATCCAACCAGAATTTTGAAGGGCATATTCGAA
AATTTGCTCTGATGTTGCGTTAATCAAATTTTTGTTATCTAATACAGTGTGATTCAGATC
AGAAATTAATAAATTTTCGCAAGTGACCGTTTTTGCAAATGTTTGCCCAGCGGTAGTCTC
TCTCACTTCAATAATGCGATAAATATAATACTTTCCATTTCGTTTTTGCTTTAAAATGTG
ATTGCCAGCGACTATATAATCCGTTTCGTGATAGCCGTAACTCGCTGAAATAGTGAGATT
ATCTGACCATACTTTGCCGGATTCGTCTGCTAATTGCGTTACAACAACATCATCATAAAA
TTTACAAGAAGCCGGTCTATCGTTATCTAAAACACCGACTTGCTGCAATCTATTATCTAA
AATTAAATACAACCAATTCACCCTCTCGTCGGACGATATTCTATATAAATCTCTGCACAT
TCTGTTTCGATGGGAGCAGGCGACCAGATTATATCTGTCAAATTATCGGTCATTTTCACT
TCTCGATAATCCACTCTTGTTCCATTTATAACATCTGAATTATACGGAATGATGCGCACC
CAATTATCGTCTGCTGTAAAACTAAATGTAAGTCTATACCATTGATTGATTGTCCAATTC
GGGTAATCAGACTTACGGATATAAAACGTACTTGTCGCAACAGCTGCGGCATTTGTATAC
TCTTCATCCGGAAACGTTCGCACGCAAAAAAAGATGTCAGAAGACTTATCGTTTTTCGTC
AATCTCACATCACAAGAGACCAAATAGTCTTTTCCTTTTTCTACAAAAATTAAATCCGAC
GCGTTTTGAGCAGCGGCATTAGTATGTGCCATAATACTAAATATCGAACTATCTGGTTTG
TCGGCTTCTGGGTTAGAAATTCGATAGGGATTGCCATTTGCATCGCCGTTTGTCCAAAAC
TTTTTGCCTTCTTTCCAGGTGCTGTTACGAATTAAATTGTGACTAGCTCCATCATAAATT
TGCTCGTAGGGAGAATGAGAAAAAGCTAGTGTCGTTTCATGCCCGCCGTCGAAAGTTGGC
AACTCTCCTCCGATCGCCCAATTTTTTTGTTGTATTGTACCGTTGATGTACACGTGTTTG
TCTTCTGCGTTAAATTTTACTTCATCTCGCGAATTTGCTACATAATCAACCCCAGACGGC
GTATTTTCAAAAAGTTTATTGACTCTTAAAAAAGACATCGACATACCCTGTTGCGAATAT
CCTTTTGCGTGTTTTGGATTATCTTCGTAAATATCCATTTTTGCATTGTAATAGGCAACG
CCGGACAGCGACAGCCCTTTGTAATCATTTAACGTTTTAGTAATGCGGATTGGTGTAAAC
TTTGGATCCTGCGAACGAGATTTGTTATATTTATTTACCAACAAAGTAAACTTGTTTCCT
CGTTTTTCCAGAATTATTTCACCATAAAAATTGCTAAACATTGAAGTTGTTGTGCTTTCG
GCTATTTTAACATCGCTCCACGCTTGTTCTGTTTTTGTTTTGTTTGTCCCCTTCACTTTC
ACTTTTACCATTTTTCCGCCCAGCTTTACTCTGACCGTTTTAGTAACTGTTTTTCCTTTT
TTTGTCGGTCCCGTGCCACTGTAAACGAATGTATTTTTAGAGCCAGAAAATAATTTCACT
TCTAAAATTAACTCACTTGACTTCACTGAATTTTTTTTAAGCGTCATTACTCCGATTTTA
CTTTTGTTTTTGTCTAAGAGGTAAAGCTCGACCTTTCCTTTCGCTCGTGGATAATACGTA
TAATTGTGACAGACGAATTTAACTGACCAATTATCTAGTTCAGCATCCATCATTTTCATA
ACTGCCGCACCATGCCAATTTTCTGTCGTAGTTCCGTTTCCGCCCCAAAACTGTGCTCCA
TTTTTTGAACCAATTCGAAACTCTGTATGGTTCGAAATCATTTTTGCGTCATTATAAATA
AAACCATTTTCTAAAGCGAACGGAATATTGCTAGATGATAATGTTGTCCATGGCGCAAGT
GTGTTGCATTCATCTTGATAAACCAATGGAGACTTATCTACACCGATGTTCCCCGTCTCC
GGATCTACATCTTCGCCTAAATATGCCCATCTGTCTTCTTCGTCCTGCACCACGGCTATC
TTCCGCGTATTTGCGTATGGAATCATAGAAATGATAGGATTGCTTCTTCTAGTTCCTCGC
GGTGTAATAATAAATGGATTAACAGCTACTTGCACCGTTTCTTTTTCCATATAACCCAAA
ACATCAGAACAATTAAACGCGATGGTAAAGAAGCCGTTCGCTTTCGTTCGATTAACCTCA
CTAATATTAGACACGTGCGCAAACCATTCCAAATCTGGTTCGTCGTCAAAAATAAGAGAG
TATTCGTTATCTTTATCCGACCACAACCAGTCAGAAATATCGTGCAAATCTGCTAAGCGC
GATTCGTGTGTGTTTGAAACTAGTTTTACATCAATTTCGAATGGTCTTTGTCCGATGTTG
TTTCCTTGATATACCGCTCCGTCCATCCCTTCAATATTCTGAACTATTTCCGAACTAGGA
GGTATGACAACGCGTCGAATATCAATAATCTTCAAATTATATAAGCTCGAATGAGAGCCT
GCAAAAGAAAATCCGAATTCGTTAATTGAATTATTATACATTTAAATCCCCTCTAATCCC
TCTTGATTGAACGCTATTCTTTTGTTTTTCAAATCTTGCGATAGTTTTGAATAACACGCC
TTCCGAAACCATGCACTCAACAGTTCCGAGCATTACTGGTTTTTGAACTACGACAATGAG
CTGCTCTACTAATTCTTTTAATTGAGAAAGCAACACTTTGTTACTCTTTTGTTCATCGCT
AACTCCTGTTTGTTTTTTGCTTAAAGATGCGTTCTCTGTCGCAGAATTAATAGCACTTGC
TATGTTGACAGCTTTTGATTTACTTACCAAATCTCGTGTCGTGCCACTTGCAAACTTAGG
TACTTTATTCAAAATTTTAGCTGTTTTATCACCTCGCAACACTTTCGTCCCTCTTGCTAA
ATTCAACATTACGTTTCTGCCGTATGGTAAAAAAGTTTTTCCGTTTGGCAAAGTGATTAA
TTCTTGATAATTAGCGCCACGTGCGTCATTAACTACTGCTAATCCTCCTTTATGAAAATT
TGTACCAGTAGCTAGCCCTTGCGGTCCAGATGGCGCTTTGCCGTTTGTCTTGTAGGCGAT
TTCAATTATTTTTTTATTTCTCATATTTAACATTTCTTGCCAATTATTTATTGCGGATTG
CACTTGAGAGGCGACGGATCCGGCATTTGTCTCCATTTTCAACCACTTTAGATTTACAGG
AACACCGTTGTAGTCATATAACACTTTTTTACCACTTGTTACTTTATTAAACAAATCTCG
GTTATTTGCATAAAGTTCTTTTAAGTTAATTTTTCTGCCGTTGTATTCAACGATAACGTC
GTTACCCTTCTTCACTTTATTGAGTACATCGCTATTGTTTGCAAATAAGTCTTTTAAATC
TACTGTTTGATTATTGTACTGCACCAGAACTGTTTCACTTTGTAGTATTTTATTCAATAC
ATCATTGTTATCTACTATCAAATTTTTTTGCCCTGGAATAGCCTTGTCCCACTCAGCAAA
GCCCTTTTTTACGTCTTGCATTGTGTTGTCTACATTAGTCTCTAAAAAAGCTTCTTTTTT
GCTGCTGTCCCATGGAATTTCATCCCATAATTCATAATTTTTTAAAACCTCGTCAAGCTT
CTGCGGCGTATTTGATTCCAAAATGGCTTTTTTTACTTCATAGTCTAAATTATTCCATTT
TTTGTTATCTTCAAGTGCTAAAACGATTTGGCGAGTGCTATCTGATTCAATCAATATCTC
TTTTTCTTCAAAGCTTAATTGATTCCATTTTCCGGATTGCGCTACAGCATCGAGTATAGT
TGCTTTTGCGTTTGAATTTAAATCTGCTTCTTTTATAATGAATTGTAGATTTTTCCATTC
TTTTTCAGATGACATAGCTTTCGAAATCACATCATTAATATTTGTTGTTACTTCCCCGGT
TTTATCGTCTAGTATTAAATCATTCCATGCGACATTAGCATCAGAAGATTCATCTGCTAA
TAACCCCAAATTGTCAGCTGTATTTTTAGTTGTCTCGTTAGAAATACGCTCTATATCTTC
TAGCGACAATCCGAAATTTTTAAGTCCATCCTCTATTGCACTCTCCGAAATTCCGCTGGC
TCTTTCAAGTTCTACCCAACGAACCGCGATAGATTCCGTAACAGCTTTATTTTTCGTCTC
TAAAATATCTAGCGTACTCATGTATCGTTCAGTATTACCGTCTTCCGCATAAAGCGCTTT
TGCATTTTCTTTTTGTTCTTCGTAGGCTTTTTTCTGTTCTGACATCGACTTAGATAGAGC
ATTCGCGCTTTTCACACGCTGACTCCTATCCATTTTTTCAATATCTTGATAAAGAGCCGC
TTTAACTTTTTTCTCTTCGTCGCTAGACAGTTTAAGCGCTTCTACATTTTCACTTAAAAG
GTTCTTTTCTAGTGAAATAAGACGCTTGTTTTCAGTCTCTGTTAAATCACGTTCATTTTT
AGCTGCATTTTCTACAATCTTCATAGCTGAGTCCGCTTGCGTTTGAGCCAACTTTTTCTT
TTCTTCACCGTCTTTTTTTGCCTCATCAAGCGTTTTTTTGTACATTGTTTTTACTTCTTC
CGGGAGATTATTATAAGACTCTTCTAACGCTTTGATAGAATCATCAACGGATTTTTTGAC
CTCGTCAGCCATGCCCTGAAATGCAGTTTTTACAATTTTAGCATTCCCTGACATATCCGT
AGAAAAAGATTCCATTGCGACGGTGCCTTCTGCTGAAAATTGGGACACTTTGCTAAGCGA
TTTGTCTGCCGCGTCGCCTATATCTGCGCCCCATTTTCGTGCATTGTTGTCACCGAAGAC
TTTGTATAATCCGTAAGCAGCTAAACCAATTGCCCCAATCGCCAATACCCATGGCCCCAT
AGTGACCAATGTGGCTCCAAGCGAAGCACCAAAACCGCGCGTTGCCACTGATGCAACTTT
CGCTCCTTTTCCAGCGTTAACAGTTCCAATAGCAAGGGCATCAGTGCCTGTTTTTGCTAG
TTTAGCTTTTACTGCAAAATTGCCTAAGCCTTGCACCATTGACCCAGTAGCTTTTATAAG
CGTTCCGCCCGCACTAACAAATTTGCCAACACCAATCGTCACAGGCCCAAACGCCAGCGC
AGTTGCGGCTAATTTTAAAACTAGCTTTTGTGTCTCTGGTGTTGCATCCGCAAACGCTTT
AGACATTTCTTTGATACTATTTAGAAAAGGCTTAGAAGCTTGAAGACCAGCATTCAATGC
TTTCATGAACGGGCCGCCAAGGTCAATAGCTATATCGTTTATTTGATTTTTAAATATCTT
TAATTGCGATTCAAATGTTTCATATCGTTTAGAAGCCTCGTCGGTCAATGCGCTGTTTTC
TTTCCACGCAGTTTTCGAATTACCTAGCGCATCTGTAAGAATATCCGCATTACCGGATAA
TCGAAGCATAGTATCAGATTCACGAATCCCTTTAATCCCTAGATCGTTTAAAATAGCTGT
TAAATTTTTTCCTTCTTTACTGTTTTTTTGCAAACCATGGACCACGTCATCCAGCGCGCC
TGCTGCATCATCTTTCCAAGCTTTTTGGAATTGTTTCGCTGACATACCCGCTAGATCCGC
AAACCCTTTTAAAGAGCCTTTTCCGGAGTACACGGCGTTGTTAATTTTCTTCATGACCAT
GGACATTGCTGTACCGCCAGCCTCCGCTTCAATGCCGACACTACTCATCGCCGCTGCCAA
GCCCATAATGTCCGCTTCACTCATATTTACTTGTTTGCCTTGTCCGGCCAAGCGGAGGCC
CATATCGGTAATTTCTTTTTCTGTTGTAGCGAAGTTATTTCCTAGGCTAACGATAGTCGC
GCCTAAACGGTCGAAATCGCTTTGTTTCATTTGTACGATATTCGCAAATCGAGCTAAAGC
TGTCGCTGCTTCTTCACTTGACATGTTCGTTGCGACACCCAAGTTCACCATCGTTTTAGT
AAAGTCCAGTATGGCTGGCGTTTGAATTCCCAGTTGTCCAGCCGCTTCGGCAACAGCGCT
TATTTCTGTTGTGCTCGCAGGCATTTCTTTAGACATCTGCCGAATTCCAGCAGCAAGTTT
GTCGTAAGAATAAGTGACTTCACCGTTTTGATTGACGACTTCGTCAACCGTTTTTTTTAC
GCCTGCAAACGCGCTTTCGAAATCGGATGCTGCTTTGACTGAAAGCCCAATTCCAGCAGC
AAGCGGTAAAGCGAATTTCGTAGTAATTCCCATGCCGACTGAACTAATACCCTTGCCGAC
ATTTTGCATTTTAGTGCCTAAGGCCTGCATTTTAATCCCCGACTGGACCAGTTTGCTAGA
ATTTAATGCGATTTCTTTACTTAGTGCATTATATTTTCCGCGTAAACTTTCCGCTTCGGC
AACAGATTTGTGCATTGCTTGTTCCGCTGCAAGAAGTTTCCTTTTTTGTTCATCCGTCGC
GGCGTTAACGTCGCCAGTTGCATCTTTTAAAGCGTTATATTTTTCCGTATTCTTTCTTAC
TAATTCGCTAGAAACTTGCAACTGCTTGCCTAACACTTGCTGTTTTGCTTTTAAACCTTC
AATTGATTTTCCGGTATTTTTAAACATTGCTTCCGTAGCTTTTAAATTTTTTCCCAAGGC
CTTTCCTTGCCTTTCAAGCGTTCGTGCGGAGGTTTGAAAAGGGTTGATATCCAAGCTTGC
GGTAGCTATCAAATCACCAAATTTTTCAGCCAATTAATTCAACTCCTTTTTTAAAATAGA
CCTGGGAAAGCCTTGTCTATTGCTACGATTTTTTCTTCTTCTTGCTTCGTTATTTCGATT
AAAAACTCTACATCGTCTAGCGTCATCGCTTTTAACTCATGTAGTTTATAACCAGCATCT
AACAGACTTTTAAATAACGATTTAAAATTTTCTAAGGCTTTTTCAATCGTTATTTCTGTT
CCTTTTTTGTTTCGTCAGTATTGCCGCCCATCACTTCGAAAAGAACTCCATTCACCACAG
TAGCAAAGTCCTCTCGTGTAATTCCTTTCAGCACATCATCAACTGAAAATTGATTGTCAA
AAACCGTCACTAAAAATTTAGCTGCGTCTTTCGTACCTTCCATCTGCAGCATAATTCCCT
CATGCGTATTTGTAAGTTCCATTTCATCTTTTCCTGCGAAACGTTCCACTTGTCTGATGT
TGTATTCCATGCCAAGCATTGCGTCGAACATTGTCGTCTTATTCTTTTTATAAAGAACTC
CTTGTTTTTCATTTTCCTTCATTAATCTAATTTCCATAATTAAAAATCCTCCGTTTTTTA
TTTATTCACACATGAAAAGAAGTTTTTCAGCCTTGGCCAAAAAACTTCTTTTCTCTAATA
TTTAATTTATTCTCCGTTCTTCGGAGGGGTAACCGCTTCGGTTGGATCGATTCCATACAC
CATTTTATAAAAATCGCCTAACACAAAATCTTCATTATCTTCTCTTGCAATAACCAACAT
GTTACCATCAGCCTCACGAGCTACAAAAGAAGCAGAAATCGTTTCTGTTTGCGCCGTTGC
TTTATCTTCTTTCGTTGTTAAATCCAATCCGGACGGCGCAAATTTCCCCTTCACCAAGCC
AAACCATACATATTTCCCAGAATCTAAACGAGAACGGAAAGAAGTAGCAATATAAGGCGC
AGAAATGTCTTTCTTGAATAATTCCATGCCTTTTTCGACTGCAATACCAAGAAGATCTTT
TTTTGCATCGGAAGAAATATCAGCTAAACCGTATTCTAGCCCAAGCTTTGTGATTCCCGA
TTCAAGAATTGCGAAAATGGTGTCATCTGCATAAAAATTTTCGTTTTCCATTTCCAACTC
TAATTTTGCAGTCGTTAGCCCTGGCAACGATTTAACCTCGCTCGCTTTATCCTTTTCGTC
TAATTTAGCGTATTGCGCTTTATCTAAACCAATTTTTACCATTTTTTTTCCTTCTCTCAT
TATTATTTTTTGAAAACACCTTTATACTGTCGTGCGTTATAATTAAATTTAAAATCCGGC
TCGATGTAAGTGTCGTCAGCGTACTGCTCAAATCCGTTTAAACGCATCGCTTCATCGATC
AACGGAATTAAAATTTCAAGATGTTGTATGCTGTTCGTCATTGTCGATATTTGAATCTCT
GCTGACTCTGCATTTGCTTTGTCGTCAAAATAAAAAGAGCTGTAATTATTTACAGACTCA
ATCCGGATAACAGGAGCATTTTTTTTATTTTGAAAAGTCTCCGGAAGAACAAGCATGTAG
ATAGTTTGTTCTTCTAACGCTTTTCCGCGAATGTTGTTAATTGATTCATTTAATGCTTCA
TTTTGAATAAGAGCGTCATATGCTCGCTTGACCGGTAGCATAATTACAACCCCCTTCTCA
ACGCTTCGGCATAAATGCGTAATGCTTTTCTTGACATCACATTCAAAGTTTTTTCTTCAA
AATTCTGTGCCGATTGCTTCGCTGTTCCGTTGTTGGGAAAACGCGCGCGCCACCCTTCTT
TTTTGTAAAGAATATCTTTTTCAACGCTTCCGCCAGAAAGCATTTTAAATCCCGACAGTG
TAACATCATCTTTTAAATGTTTTCCTGCTTCATCGCTGACTGGGATATTGCTTTGCAAAA
GTTCTTTTGTTTCTACCGCTACTTGATTGACAGCTTTTTTTGCTTCTTGTTTATTTTCGA
GAATCATTTTTTGAATATTTGCTTGCATTTCCTCCAAACCTTTTACCATTCCACCCACCT
CGCTTTAATAAGCTTAAAGTCGTCTGCTTGTGCAGTTGGAGGCAATTCAATGATTTCGAA
GTCGTTTCCTTCGTAAAAAATCACTTGCGTAGAATCAATATTAAACCGCTGTTTTTTCCG
GATGATGAACGTTATTGTGTTTGCGCGGCCTTCGGTGTCTGAAAACTCTTTTATAGTTGC
TCTTCTAACACCAGCCCAGCAAGACCCAACCGATTCTTTAACTTCTCTTGATTCTCCGTA
GTTATTCTTTTTATTCTTTTTTTGTCTGAATGTTATTCTATCTGTGAGTTCTTCAAAGTC
CATTTTTTATAATCACCTCGCAGGCGTTGAATGTAAGAAATTAAAGCAAACGGTACTTCG
TTTTGTTTTTGCAACGACGTAGCTTTTCTATTTTCGTAGTTCGAGCTTAGTAGCAACAAC
GTCGCTATTTTAAATACAGCGTTATCATCAAAAAAAGGCGATTCATACTCAAGTGTAACC
GCACCAACAATCTCTTGTTCCGCGGCAGGCAAGTAAATATTTTGAATGATGCTATCGTCT
TCGTCATGTTCTAACTTCAAGTGTTCTTTCGCAGTTGCTAGGTCTATTCTTGTCTTGTGT
TCGTTTGTCAAACACTCACCTTCTTTCTAAAAAAGAGAGCCGTTAAGCCCTCTTTTCAAT
TAACCCGCGGTTGGTGGAGTAATTTCAAGATAGCACGCAGCGTCCGGATCAATTTTTTTG
AAGTCGTTACGAACATTAACGGCTAATCCTTGACTATATCGGTCGAACTTTTCCCATTCA
ACTGTAATTTCCGAACGATTAAATACAGCTACAGATTCCTCAATATCTCCAACGATAACA
GGATATTTTGGATTTGTCTGCGTTCCTTTAGAAGCTAATAGACTGTTAGAAACGACTTCG
ACGGGTAATGAAAATAATGATTTACCACTAGGCGCGGTCAGATCAGGCTGTAATAAATAA
CGCCCTTCCGAGTCTTTCAATGTGTCTAACCAGTTAAAAGCGTCTTGATTCACGATGAAC
ATTTTATTTAGCGCTGGATCTAAAGTCACGTTTATAGCTTTTTTAATATCATCTGCTCCT
GTCCCCGCAACAGTTGTCATCGAAGAAAGCACTTTGATGATGTTGTAATTTTTTGTGTTT
AAAACCATGCGAGCTAGTTGTTTTTTGATATATGCTTTCACGTCAATAGCGGAGTCTTCG
ATAAGTTCTTCGGATAGAACGATTTGTCCGCTTCGAGTTTGAACGTCCCATTCCACCTCG
ATGAACATCTGTTCATCAATCTTAGCGATTTCTGCTAATTCCTCTTTAGTAGCTAATGTA
GCTGAAATTCGTTTTGCAATTGGGAACTTTCCTGTCTTCGTATTTACATTTTCAACTGTC
GCGTATTTTGATAAATCTAATTCTTGTTGTTTTAATTCTTTAACTGAGTTTGTAATATCG
ACCGGAACAATAACGCCGGTGTTAGTTGTTGTTAAATCTCTTGTTTCAGCCCCTTTACTT
CGGATGTATCTTTCGAACGCATCGACTTTATTTGTATTATCTAAAATATTGTGATTGCCC
TTTGATCGCTCTCCGTTATCTTCTTCACCTTCACGTTTTTCCAACGGATCCGGAATTGTT
TCTAGTTCACTAAGACCAAGTAATGTATCTAATTCTTTTTGTTTAGCTTTTAACGTTTCT
TTCAAAGTGTCAATTTCTTTTTTTAATTTTTCGGCCGCATCAACATCTCCAGACTCCGCC
TTCTCGCGTGCTTCTGTAATTTTTGTGTTAAAACTTTCTCTTGTGGTTTTTAGCTCTTTT
TCCAATTTTTCAATTTTATCTTTAAACATTTTCATTCTCCTTTTCTTTCGTTTATTCCAA
CAAAAAAACACTTGCCTTTTGGACAAGTATTTTTTAAATGGTTAATTCGTCTAAATCAAG
TTGTACCTTAACAATTGCTAAACGCTTTTGATAATCTTTTTCATTAGCTAATTCTCTTGT
AGCTACTGCGACGTTTGTGTCTTCATATGCCGGGATAGTAACGATTGATATTTCTTCGAT
TTCTGAAAATTGTTCAATAGTTCGAATGTAGTCACCGTCTTTACTTCGTTTCCAAGAAAC
ACCGTTTTCTGTCGTTCTAAATTTAAAACTACATTGACTTATATTGCCCGCTTTGATGTT
TTCTTTTAAATCGCGCGCAAAAGAGGTTCCAGGCAATGTACACACAAATCCAAGACCAGT
AGAATCGTTTTTTAGCATTAATGTTCCGGCTTTTGTTCGACCGATACATTGATTCCGGTC
GTGATTAATTAACGCTCTAACATCTGATAGATCCACACCGTTTAGCGCGTTCGGGGAAAT
GATTTCTTTATAGCCGCCTAAGTCTTCACTTAATGAGTTATATTTAAGTGCATAGCCAGC
GATAGAATTCTCTTCTTTACTCTCTACACTTTCGAGCGATCGTGTTTCCATTTCATTCAT
TCATCCTCACCCCCTTCGCCTGCAGAACGGGTTTTATAACCTCTCTCGCTTCTGTTTTTC
TGATATTCTTTTAAACCACTTAGCTCCGTATAATTTAAACTAGCAAGTAATTCATTGCCG
CCTTCAACCGGAGGCGCTCCGAATCTCGCGCGGCCCTCATTTGGTGTCAAGAGAGTTCCT
TGCACCAATTCTTTAACAACTTTCGCTTTTGTTTCCGGATCCATTTCAAGAAGCCGGTCC
ACGTTAAAACTTACTTCAGTAAATTGATTAAAAGGATAGTCAATCATTTTGAATTCAATT
TCTGTGCTAAAACACGAAAAAATAGGATAAAGCGTTGATTTTAAGTAGTCTGCATTCGCT
TGTGATTGCGACGTATTCGTTGTTTCAATGCCTAGTTTTTCCAAAGGAAGGCCGAAACTT
TTCGCTACTTGGGCAGTAGAGAACGTATATCCGTTAAGAAATTTAAGAATTTCGGTAGGT
ATTTCTAGTTGTTTGAAGTCCATCGTGCTATCTAAAGCTAGTACGCCGCCCGCTTTCATC
GCACCGCCATAAGCTTTTGAAAATTCTTTTCGTTTGTCCGTTAATTCTTCTGTGCTTTTT
AACGCTTTATCTAGCTTCACGATTCCCCCAACCATTGCACCACGTTTAAAAAACGAATCC
AGCGCACTTTTAGAGCCTTCCTGGATGGAGATTTCTTTTGCTAATGTGTGAAGTGGACTG
TATGCGTTAAAGCCATCGAGCGTAAAAATCCGGAAATGAAGCATATTTTTCGCCGGAATT
GTTTTCGTTTTTCCATCACTTTGGACAATTGTGTAAACGATAGCATCTTTTTTTTGTGTA
AAAGTAACGGTGCTATTTCGGTGAAAAAGCAACTCTGCTGGGACTCCGTATTTCGCACGT
TTTATTTCTACAAAAGATTTACCGTTTAATAGCATATTTGCTGTAATGACAAATTTAAAA
TGCCACGGATTCATTTGTTGGTTAGGTCGTTTGTTAAGCAAATAGTTTAAATTACTATCT
TTTTCTTTTATTCCATTCACAACGATTTCAAAAGGAGAACTTGCAACATCCGACGAAATT
GTTTTAACTGCAGTGTAAATATCGCTATTACGCAAAGCTCCAACACCTGACCACGAAACG
TTTCCTCCGTAAGCCTCTGACAAAAGCACGTTTAGCGTATCTGTATCCACTTCCGTCTTT
TCTCGAACTTCACTTCTTTTTTTAAAAAACATTTTTAATCACCCCCCTTTTTTGGGGCGC
TAAGCAAGCTTATAACTATCAACATAATGCCAGCGCTAATTATTCCAGTTTTGAATGTAA
ATAAAAACGCCGCATACACTAGTAGCGACATTCCAGCAAGCAATAGTAGCGAGTGACTGT
TATCAGCAATCCAAACCAAAAAAGCTAGCAAAATTCTATTTAATTTTTTAACCAAGTTAC
CTCACCCCCATACATCGAAATAAAGTTCTTTACTGTCCGGCTCGTAGTACATAGCTTCCG
TAAATCCATCCACAACAGCAACGATTGGATCTATTTTTTCGCGATTTCGTTCTTTGTTAA
TCTGACAAGCATCATTTGTATATTTTAAGATAGCGTTATTTACTGCAATATCAAGCAAAG
CATTATTGCTGTGTGTAATGCGCTTATCAATAACCCCGAGCTTAAATTCTTTTGTAGGGT
CTGATAATGTTTTAACGCCTTGTCGAACTTCGATTAATTCGTAATCCAAACCTCTTTTTT
CTAGTTCTGCGAGAAAAAGAGATATATTATAAGAATCGTAACAAATTGCGCGAACGTTTA
AGTTGTATGCTTGTACGTAACGTTCAATATAATCAATCATTTGCGCATAGTTAATGATTC
CAGACTCTAAATCTGTTAGAGTCGCAACACCTTTTTTAACCATCAGACGGTAATCAATCT
TATCACGATCTATTTTTAAATCTAATCCGCCGCGCGTGCCAATAAACGAATGCGCATCCA
CATGAAATTTTTTATCTTCAAACGGGAAAACAAAACCAAGCGCCGAAATATCTCCGCCTT
TTGACAAATCAACACCAATATATACGTCTTTGCCGTAAATATCTGCATCGCTGGCCCCTG
CTGCTTTCCAGTCCTTGGCGTCCATGTAAGATTCTTCGCTAGCTTGCATCCAGTAATTAA
AATTTTTAACTAAACGGCGAAAAATTTTATTTTGTTCTATTCCTGTTTTAATCCGTTTGC
GCAAATACTCCATGTTGTCTTCGTATTTTGCCTTAATTTCTAAAATCGGATTTGATTTTA
TCCAGGTCGTTTCGTCTTGCCATTCGTCTGCAAAATCTTGTTCTGCAATAAAAACAAACA
TTTCGTCATCAATCACGTTCCCGGCCAAAATACTTTTAGCGTAAGGGTACATCGTTGTAT
ATAACCATCCGTTCAATTTAAAACCTGCAGTAGAGATAATGAAAGTCAATGGCGACTCTA
GTTGACCTTGTCCAGATTCGATCAATTCAAAAATTTCATCGTCTGTATATTCGTGCGCTT
CATCCATTGAAGTAAACTGCGGTTCGAACCCGTCCAAACTACTCGTGTCCCTTGAGAGCG
GAATAATGAACGAGTCGTCTATTAAGTTCCGTATTTCTTCGCGCACTTTTTTTGTCGCTT
TTCTCACTTGTTTGTCCTGCAAACTCAAAGCTCGTAAGAACTTCGCAACCATTTTAAAAA
CAAGGGAAGCTTGTTTTTTATCATTTCCAGCACAAAACATTTGTCGGCTCATCTGCGGAT
TCTTAAAGAACAAGAATTCATATAACATTAAGCCTGCGATTAAAATAGATTTTCCGTTTT
TTCGGGCCATCATGACCAGTGCGGTTTTAAACCGTCGCACATTTTTCTTACCTTTTTTAT
ACCAGCCGTGGATATTTCCAACAATAAATTTTTGAAACATCGCTAAAGGAAAAGTTTTGC
CAGTTTTTGGATCCGGAAGAACTTCCATGAACTTGATTGCATTTTGGGCTCTTTTGGGAC
GGTAGGAATATTTAAACGATTGCTCTTTTATTTCCAATAAATCGTTTAAATGCCTTTCAC
ATGCCGCAATTACTGCATTAGATGCGAGTATTTTTTTATCTAAAATCAATCGACAATATA
AATACGCATCATCTTTGTACTTATCTTCAATTTCACTAAAATTAGTCATCGTCTTCATCT
TCTTCGTCATCATCTGCGAACATATCAAAGATAGAAGATTCTTGTTTCTCCTCCGGCGTA
ACAATTTTCATTCTGGAATCTACTGTTAAACCTAGACTTGAAGCGCTTTGGATAATTTTT
GCCGATGCGTCCGCCATCATACCAACCGCCGGATTTTTCCTGGAATAATCCGTATAGTAT
TTAACTTCCTGGTTTTTGTTTAAATAAGAGCGCGTCATATAAATTCCATTTTTTTTATAC
TTATCATAAGCTTCACGCCAAACTGAATACCAAACACAATATTGTTCCAAAACCCCTCTA
TCTAATCCCCGAATCGGAAGCTTTTTTATTTCTTTTACAACACGACGATATTCATTTCTT
GCTAAGTTATTGAAATACTTCGGTGGTGTTTCTTGCAATTCTCCAAATCCGTCTGTTGCT
TTATTTTCAACGTTTTCACGCTCTTCTTTTTCTTCTTTTGTCAAGTGTTTTTTGTTAACT
GCTGTTAGTTTTTTCTTTCTTCCTGCCAATTTGAAAAATCACCTCCTCCAAAATATTTCA
AAAAGGGAACTTTGGTCACGTTTAACAGCCCAACGTTCTACAAACTTTAAAACATAGGCC
CGGTCATTCGGGTGGGGGGTCCTTCTTTTGAAAAGTTTCTTTATTGTGACAAGAAAAACA
AATGCTTTCCAAATTTTCCGGATCCATTCTTTTATCCCAACCTATAGACGTATAAGTATC
TATAATGTGATGCACTATGACCGCTTGTGTGATGACCCCATCGCTTAAACATCTTTCGCA
AAGAGGTTCTTTAAGCAGCTGATGGTATCTACATTTCTGCCACGTTCTACTTTTATAAAA
TTTAGTTCGTTCGCTCTCTGTTCTAGCTCGTTCTTTTTCAAAAGCTTTTCTTTGATTAGA
AACGTATCCGACCGGGACCAGCTTCGATTTTCCGTTTTCGATTATTCTTTTTTTAGATCC
GTTCATTTTTTCTTTTTCGTTTGCGCTGGATATAAAGTTTTATTCGCAACATCCAACTGT
GCTTTCTTCATTGCTGTAAATTGTTTGTCACTGATAAGCCCGTGGGCGCTCAGTGCCTTG
TCATAATCACTAGCTAATTGTTCCAGGTTCCTAATCATGTGAGTATTATAATTTGTTTTG
ATTTTCTTATTCATTGCTTTAAATGTTTCTATCACGGTAATCAGATATAAACGAAGCGCA
AGTCCTTCTTCGTTTAATTTGTTTTGAGATAGCATCATCTTTATTGCTTCGCCTTCTAAC
GATTCGTATTTCGTTGGTTCTAAATTCATTTCGTTTCCTCCTCCTTGTTTTCCTCCTAAT
TTTAAAAAAGAAGTAAAGCAGGAGGCACTTTACTTCTTCAAGTCAAAGGGTTGTTAACTA
CCCTTACATATATAGTGCGCATTGCCCTCTAAAAAAACGGCTCGAATGTCACATATCTTA
TATTGTGTGTGTTTTAAAATATCTTCGTAACCCTTTGAGTCACAACTTTTTTCAGCGTTC
TTAATTTCGAATGTCATGTTGTCGGTTTGAATGTGTATTCATTTAAAAAATATTACTTTT
GTTTTTCAATAAACGAAACTTCTGCCCTATAAATCAGATCGCCTTCATTTGTTTCTGTAG
CACTGTAGAAGTGAACATGTTCTTTTGCTTGTTCCAGCAACATTTCAATGAGATTCTTTT
TCACTAATTCAATAGGATATTTATGTTGGCGCATATCTAACGGCACGCAAAACTCGCTCC
CTATTCGGATTGTTTCTGCTAATTTTGTATTTATAACCACTTCCTTTTCTATAACATATT
CTTCCGGATTTACTTTCTTATTCAAATTAGATGTTTTCTTTTTAAACCATCTCTTTAAAG
GTCCAACGTTTTCGTGTTTATAGTTTTTCATTTTTAGCGCTCCTTTTCCTACAAATTAAA
TTTAGCCATTTTTTTATCTAGTTCGTCCTGCTGTATACCGATATAAAGCAGTGTTTCTTT
TTGGTCCTTGTGATTGAATATTTTTTGCAAAGCGACAACGTCATTAAATTGTTTATAAAA
GTGATATCCGAAGGTTTTTCGCAGCGTATGCGTTCCTACGCGATCAAGCTTGAATATCGG
CTCTAGCTCTTTCAAAACCCGATATGCGGTTTCGCGTGTGATAGGCTTATTTACACCTTT
GCGACTTTGGAATAAAAAGTCTTCGTCCTCTAAATCTAATGTGTACAATTCCAGTGCTTT
TTTTACATCGCGTGGAATAAGTATTTTTTTATTTTTATTCGTTTTTTGTTCTCGCATAGA
TATATGGCCACCACGAACATCTTTTACTTTTAGTTTTAAAAGGTCGCCTATTCTCAATCC
GACATTTATGCCTAAGAAGAATAAAATGTAATCTCTACTGCTCTTTACAATCAAGTATCG
TTTTATTTCCGTGATCGTGTCGCGGTCTCGAATCGGTTCTACTGTATTCATTTATGCACC
TCGTTTTCGCCGTTCAAATACACATTAACTAATAAACTTTTTTCTTTTTGCACATCAATT
TTATGCTTCGCTCTTCTAATTGAATTTTCTACGCTTTTAATTGTAATGTTTAAATACTCT
GCAATATCACTGTAGCTACACATGCATTGCTTATTTAACAAATAACATTCTTTTTCTTGT
TTCGTGAGTTTGCGCAACAAACTGCTTATCATTTTCGTTTCAAATTCCCCCAGCTCCTTT
TCGGCACACGTCTGCGGATTTTTATAATTAAGATAATCTAATAAATATGAATCAGCATAG
ATTGTTCTACTTTGTGTATTTGCTTTTTCACCCAACTTGAAATCCCAAGGCGAAACACCC
GTTTGCATATAAGCTATGCTATTTTCTAAACTGGTTGTTATTTCTCCCCAAATCTTTTTA
TCTGCTATATTCTCGCATTCTGCCTTTTTTCTATTTGCATGCTGCAAGGAAACCTTATAC
TCGAAAATTAAATCATCTAATCCCAACGTGCGCCCTCCTAACAAAAAAGCTATATCAACG
ACGATATAGCTTTTCTTTCACTATATTTAGTTGTCATTTTTAGAAATATAAGCGTGCTCT
TTTGCTTTGAAATTTGTAATATAACAATGATTACAAGCGCCATCCGCAAATAGTTTTTCT
GCCTCTTGTTCTGCCTCTTTTTTTGTTTTATATGAATTTTTATAGCAAAACGAGGTTTCT
TTTCTTACATACAAATCCCACATTTTTGTCACTCCCATGTTATTTTGTTATAAGTATCTA
ATTTAATTTTTACGTATTCATCCATTTTCATCGTTCATTTTCACTTAAAACGGCAAATCA
TCATCTGAAATATCGATTGGCTTGCTATCACTAACAAACGCACCGCCTTTCTGGCTCGCA
CCCGATTCATATGAGCTTGTTTGAGTGTTGTTTGAATAATTAGCTTTGCTTTGATAATCA
TTCGTTGTAGCTCTCCCTGGGTTGTTTTTAGGCTCTAAGAATTGAACTGATTCAGCAACT
ACTTCCGTAACAAAAACGCGTTTACCGTCGTTGTCCTCATAATTTCGAGTCTGTATTCGA
CCATCAACGCCCGCCATGCTTCCTTTCTTCAAGAAATTAGCAACGTTTTCTGCTGGTTTT
CGCCAAACAACACAATTAATGAAATCGGCTTCTTGTTCTCCTTGTGCATTTTTAAATGGG
CGATTTACAGCTAATGTAAAAGTCGCAACAGCCGCGCCCGCTGGAGTGTAACGTAAATCA
GGGTCTTTTGTTAATCGTCCTACAAGTACTACACGATTCATCATTATTTGCTTTCCTCCT
TCAACACATTCGCCATATTGTTGATTTCTTTTTGCGCGTTACCCCTAAACGGATGTACAA
CTTGTGGAAATTTTTGTGCAAAGAAATGTAACACTAAATTTCCGTTTTGAAACAATAATG
TCTCTGTAATTTCCGCAACTTCTTTTCCGTTTAAAGTTTGACCAGTACCACGGCACTCGA
TATTTACATAGCCTTCGATTTCGCAAGCAGTGTTGACCGCTGCATATAAAACAGGCACTT
CATGTTGATTTTTTATCGAAAGAACTGTGCTCTCCGCTGGCAGTGTAATTACTTGAGAGT
CTTTTATTGCTAAAGGATATTTATAAATTTTTAATTTCATCTCATTTCCTCCTATACAAT
CCCTAAGACGACAAACCCGTCTTTTTGCTCATAATCTGTCATGTAAACTACTTCAACAAC
GGTGTAAAGACCTGTATCCATGTCATCCCATTCGCGTAGAATCAAAGTATCTCCTACCTG
GAAGTCACGGTCATTTTTTCGAATTTCGAACGTTTTCCGTCCTTCCGTCACAGCTGCAAA
AAATTCTGGTGCTATTTTTAATTCGTGCGTTTTAGTCATCGTCTTCCTCCCACTCGTCCC
AGCTATAAGCTATTTTCTCCATAAACACGTCTGCATGTTGATAACCTACTTCCACCAGCC
ATTCTTTTGTTTCCTCAAAAGTCGAACATGCTGAACCGAGTTGTTCAATAGCCAAATTGA
AATCTACTTCATAAACGGCTAGCCATTGTTCTAACGTTACAAGATTTATATCTAATGATC
TTTGAGTGATTAATAAATCTTCTAACTCTTCTTTCGTCATGTCGTGATGCGTTGGAGCTT
GTCTAAATACTCATATGCTTTTGTACCTTTTTCGATGCTGTAATAGTTCATCATTTACCT
TCCCCCTCAAAATCTTTAATTTCCGGTCGCTCTCCGTGAGTTTCAACCATATATTTTTTC
GCTTTTTCAACTTCTTTTCTAAATTTATCTAATCCATTTGCTTTAATTTTTTTCTGGATT
AAAGGAATCACATTATCTTTATAATATTCGATTGCTTTATCGCGAGTATTTAAATCTAGA
AAGTCTATGAGATTGTTTGGAATATTAAACAATGAAGCTCCACTGGACATTTCATTAACG
TGCAAGAATACTTGGGTTAATGTCCCTTCCGGATAAATTGCAAAGTCTATACCATCTATC
GTCACTTGCATTCCCACCTTCACAACCCAGCCGCTTTTCGTCGCAATCTGAAACACTTTA
TCTTTTTCAGATATTTTTATTGTGCTAGTCATTCTTCTTTTCAGCTCCTCTCTTTAGTTG
TTGTGTTTGCTATTAAAAGCTGTGTAACTGTTTAACAATTCGTCAGCTTCTTTATATAGT
TTCTTACTGTAGTCAGAACGATGTTCGTTTAATTCGGTCACAGTGAAGTGAAAACCTGTT
TTAATAAAATCCCCCGGTTTTACAGTTCTAAATAAGTGCCCTCCGCTTAAACATAGCAGA
ACTACTTCTTGACTCGTGCTGTATATCTGCACAACAACGCCATAGACTGGGATTATTCCT
CCCTTGTCTTTTATCTCGTCTCCGATTCGCAAATCCCTCAAGGCTCTTTTGTTTTTATAC
CTATCAAAAATAAAGATTAAGATTAAAGTAAAGAGACTTGCTACAGCTAATATCCCTATA
GATGCTAAAATACTCATTCCGCCACCTCTTTCTCAATCAGCCAACCAGAGTCAATATTAC
TGCCTAGCCAGTCGTCGTAAGCCACTGTAATCTCTTTTTCTAATTGTTCAGTTGTTAATA
TATCGAACTCAATATTCAAGTCTGCTTTCAAAAGAAATGTTTCTGTTTCAAGTGATCCGT
GCATACCAGTAGAAACGTAGAATCTTACTTTTTTGTCGTTCATTCCGCCACCTCTTCTGT
TACCCAGTAAGGATTTTTTTCATAGAACTTCTTCACTTCTCTGTTAAGCGAGCGTGTCAT
GCTTTCCAATAAGGTTGCTTTAGTCCCCATATTTACATGTTTCCTTTTCGCTTTAATAAT
GTAATTCAATTCTCCTTTTTCTGTAACTGTAATAAGTCCAATACCGCCGAATAGTTCAAG
TATTTTAAGAAACTCCACTATCCTAGCTCCCCCCACTTCGCCAAGCAAAACAGTAGCTTT
ACTTTTCTTATTATTTTTTCATTATTCATTTTTAAACCCCCTTTCCTAACTCTCTAATAG
CATACGCATTTCGTTATATGCTGATTCAATTTCTTTATCCGTCATCGCTAACGCTTCTTT
CAAACTGCATTTTTCAGTATGTAAAAGCGAAGCTATCTGATGTTGAATCCCGATTCTTCT
TTTGCTCAACTGATTTAATAAGTCTTGTTCGTTTTTTCTCATGAAGAAACCCCCTTATCA
TTTCGTTTTTTAGAAACAGAAAAACTTTCGTTGATAATTGCCAAAAAGCTAAACTCTTCC
TTCTTTCCGTTATTGTCTAGAAGTATGAAAGTCCCACGCTTTTTGTTAACTTTCACAACT
TCGTATTGTTGCCCTTTATCGAACCCAAACGCGCCTACGTTGCAATGTACAAAATCTGTA
TTTTTGTTGGGGATTTGAATTAAATCCGCTTCTGACTCTGTGATACCTGCCATTTTTTCG
AGTCGTTTTATTTTTGAATTTCTCGCTTCTATTTCAGCGTAAATAGTCGCGAGCGTTTCT
GCATCGAGCTTGTCAGTCAACATCATTCTGTTATTCTTTGCCGCAAAATCTATTTTATCT
ATCACTTTTTTTAATCGATTATTTGCTATTATCATATGTTTCTCCCCTTAACATTATTGT
TCCACGGAACTAAATTCTTTTTTCTTTTCCAGTCCGCGAACGTTGAACGACAAACACCGA
GTTCGTCTGCAATACTTTTATCCGAATTTGACTTTGCTAGTTCTTTATATTCCTCTACTG
TAAAAGCTAGGAGTTTACTTGCCGCCGTGATTCCTTTTTTAGAATCTCTAATGCCTTCTA
AAAATTTTAAATCATTTTGCAATTCCTTTCGTTCATCTCTCGAAAGATTGTCGTAATTAG
TTTCGATATTTGCTATCACTTCGTTTTGCAATTGCCTGATTTCTGCAACGTTCATTTTTC
GCACTTTATCCATATCAGATTCTTTCATTTTACAAACCTCTTTTCCGTCGATCTTCTTCG
TATTTTGCTTGTGCTTCTTCAAGTTTTTGCGCGATCTGCGCTTTCTCGTCCTCTGTATAT
ACTTTTCCATCAGCTCCGTTCTGGTCTTTATCAAACCACGGCGGAAGCTCTTCTTTTTTC
GGTTCTTTTTCCCAAGGCTTCTTTTGATTTCCAGAAACCGTTTTTTGATTTAAATAACCT
TCGAATTTAATTCCGAACAAAGTTCCGGGCCTCAAATATCGACTCATCGCACTATCGTTT
TTCCAGTCTTTGCATTTGATGATGATTACTTTTTTAAAGTCTTCAAAAGTGAATCCATCT
TTCAGCCTAGCTCTTATCAATGTTTGAGTAACTTGCGTAGTGTGCCTGTAATTCGTTTCT
GCGTTTTCATTTAAGAAATCAATAACATTTTTAAAAATGGATGTATCGTCGAGTTCCTCG
ACAGTATTCTTTTTATTCTCTTTAGGAGTCTCTGGTAAGTCTAAGGTATTGTCTGGCTCA
TTTTGAGCTAATGCATTAGCTCTTTTTGGGCTAATCGTTGGCTCATTTTGGGCTAATCGT
TGGCTCATTGCTTCCAACGCGTCGTAATCAATGGAATACCAGACGGTTTTGTCAAACTTC
TTTTTGTTATAATTAGCAGTTAAAAGCAACTTTTTTTCTCTCAAAGAAGTAAATGTGCGC
TTTACTGTGTTTAAGCTCCAAAAAGAAAAATTTTCTTCTTGCCACTTTTGAATACTTCTA
TACGTCCAATACCTACCATCGTGCAAATTTTGTTTCTTGTTTAACCAATAGTGAATTTGT
TGCAAAACAATTGCTTCGTTTAAGCCGATTTCTCTTGCTAACGTTGGCAACACTTGAAGA
GGATAATCATTTATCAATAGATTGTTGTTGTTGATTCCAGACATGCGTAATAAGCCCTCC
TTGCTCGTCGTGCTTTTTTAAGTTATAATTGACTTACAATTTATTATTTATCGGTCCTAC
GTTGACGCGTAGGGCTATTTTTTTGCGCTCCGGCAAACGTTGCTATTGCAGAGCCTAACG
CAAAAACTAATAGCGTTATTTCAAAGATCAATTCCATCACCCCCTCATAATTTCCGGGAA
ATTATTTTCAAGAAAATCGTTCATCTTGCTAGCAAGAAATGACCATTTGCGATTTTCAGC
CGACGGATATTTCACGAAACCGTCTGGATTTTCGTCAACGTCTAACATACTTCTAAAACT
AGGTTTGTAGAGGATTTTTTCTTCTATCCAGTCCCGTTTTCTTCCAATTTTATTTTCCAA
TGCTTTTAAATCCCAATACTTTCCAACAATTTCTTGTTTTAGCAACTCTTCGTATTCTGT
TTTAGTAATAATTACATGCGATTCTGGAATTGGTATCGTTACACTTAACTCTTGTGTCAC
CATTTCTTAACCTCCTTTCGATTCTATTCGTATTTCGAGGATCTGATTACACTTATTTAT
TTCTAAAATAAGCAGTAAAAATGTTTCTTTTTAATTAACATCAGCGTAAAAAAATATCAT
CAGGATTTTTATCAAAAACCGATGCGATTTTTTTAGCGGTGTTATAAGTATAACCATCTC
GTTCTCCGTTCTCTATCATCCAGTAGTACTCTTTTGATATACCTACTTTCGTAGCCACAT
CTACGTAAGTTAAGTTGTTCTCAATTCTTAATTCTTTTAATTTTGTTATCATTCATTCAC
CACCTCTAGTTAACTATTGGTTATCCTTATTATAGATAACCATTAGTTAACTGTCAAGAT
ATAAAATCCCTTTTTGGTTAACTTTATTTTAATTCCTTGAAATTAACTAACCGTTAACTT
ATCATTAAAATATAACTTATTATTGAAACGCAAAGGAGTGGCAATTTTGTTTGGAAAAAT
TTTAAAAACATTAAGAATAAATAGAGGTATGACACAAGCTGACTTAGGTTCCAAACTAAA
CATAAGTAAAGTGTCTATCTCAAAATACGAAAATGGAAATCAGTTTCCGGACACCGATAC
ATTAAAACGCATCGCTGATATTTTTAATGTTTCTACGGACTTTTTACTTGGCAGAGAAGA
GGCTATCCCTCAAAATTTAGCTTTTGATGATCTACGAGGATTAACGGAAGATGATTTAAA
GAAGGTCAATAATTACATTGCTCTCATAAAAAAACAAAGACAAGAGCTCGAAGAAATTGA
AAAAGAACTTTAAGGGGATGAGTATTTGAATATTCTAGATTTTTACCAACCTAGCGTGGC
AGAAAAGTATTTATCAGATTATTTAATAGCACAAAACGTTTTATTGCCTAGCGATCTAGA
AATTGAAAGCTTATTAATTAAACTCAATTTGTTTATAGTAAAAGGCGATTTCTCTATGTC
TTTGGCTGATTATGGCGGTATTGTTTTAGCGCAACAGTTGTCAAGGGAACAATTTATTGA
AAAATTGCATCACGAGCTAGTACACATTATTACACATTGCGGCAATCAACAATTAATGAA
TTTAAAAGCTATTGAAAATCAAGAAAAAAATGCAAATCGTAGTTTAATGTACATATCAAT
TCCTTATCACATGTTAAATTTTATAGATTTCACTTCTAATTACATCGAGCAAGATTTGCT
CGAACTATTCCCTACGACAACAAGCGATATTATTAGCAATCGAATGTTATCTATACGCAA
TTATTTATTACAAAGTTCTTCTTTGCCGAAGTTGCAGTATGGATGATTTTTATTTTTAAC
AACAAACAGAACTAGCGTTCTTGGAAAAGGTGGAACTTAAATGAAAAAGATGATTCTGGG
CTTTGTGCTTATTTTAAATGTATTTCTCTTCGGATGCGGAGAACCTGAACTTTCAATCAA
AGAAAAACAAAAAGACGAATTTGTAATTAATGTAAACGGTAAGACTGATCCAGGAGCAAA
AGTAACGCTGATAGACGAATCTGGAGAAAAAAGCGATATCGTAAATAGCGAAGGTGACTT
TGTTCTAGTTGTTCCTCGCATGTTGTCGGACACCACTTATCAAGTAACATCTGAAAAAGA
TGATAAAAAGACAACTACAAAAGTAAAAGTTCCTAAAAAAAATAAATTAATCGCATACTA
TGATTTTGAAAAACAATTCAATGAACTAAGCGAACAATATCCTGGATTAAACACCAAAAT
TCCAAGCATTGATTCAGCAAAAAATCAGCAGGACGGTTTTTCGGTTTCTTTAGATGGAAA
AAATATTATGAGCATACGCCTTTCTTATTCAGAAAATAATTCCGACGCTTCAATTTCATC
TTTTACAGATTATCAAAATTTCATTTTATCAGTTGCTGCAACAAACGTTATATTAAATAA
AGCAATTGATGGAACTGATACTATAGATTTCATCAAGAACGCAGTAGATGAAAAAGAGGA
TGCAAAAAAAACAGTGGATAACATTATCTACAATGTATCAAACTTGGACTATATGGGTGA
TACTATCACTAGCGTAATGATTTATCCTAAATAAAGATTGAAAGTAGGTGCCTCAATGGC
TGTTTATAAACGCGAAAATTACTGGTCATACCGCATAAGTTTTAAAAAAGAAAACGGAAA
ATACGGGCGTATAAATAGCGACAAAAAATATAGAACTAAAAAGGAAGCTCAACTTGCCGA
AAGCGCAATAAAGAACAAATTAAGCAAAGGATTTCATTTAGATGAAGGAGAAACTTTATT
CACTGATTATTTCGAGGAATGGTTTAAAATCTATAAAAAAGGTAAATTGAGCATCGAAAA
CGACGTTGACATAAATAGCACGCTAAACTTTGTTAAAGCAAATTTCGATGGAATAAAGTT
AAAAAATTTAACAAGAAAAAAGTATCAAGAAGTTTTAAATAAATACGGCGAAGAGAGAGC
AACTGCAACGGTTAAAAAGAAACATACTTATATGCGCGCTTGTATAAAAGACGCTGTTCA
AGAAGGGGTAATATATAAAGATCCCACGTATCGCGTTCGGGCGATAGGAAACGCCCCAAC
TCAAAAAGAAAGCGAGAAATTCTTAACTGAAAAACAATTAATTATCCTGACTAAAAATTT
GATGAATACACACAAAGTTGAATATACATCAAGGAATATCATCTTCTTTCAAATAGCTAC
CGGGTGTCGATTTTCCGAAGCGTTAGGATTAACTTGGGATTGTGTTGACTTCGAAAAGAA
AAGTGTCATCATAAATAAAACGTGGGATTATAAATATACTAAGTTCTTTAGTGACACGAA
AAACTTTTCTAGCAAGAGATCTATTACAATTGATGAAAAGACAATTGAACTACTACGAGA
AATAAAATTAGAGCAAACTAAATTCGAGTTGAAGAAAAACATTCGAAACAAACACAATCT
AGTTTTTTGCAGTTTCGATTCTTTTCAAGTAGTTAGTAACAATGCCGTTAATAAGACTTT
AAAAAAATTCTGCGAAAAAAGCGGCATTACTCCTTCGATTACAAGTCACGCTTTAAGACA
CACGCACGCATCTTTATTATTGTTTAAGAACGTTAATATTAAATACCTCTCGAAGCGCTT
GGGGCATAATTCAATTACAACTACATTACAAACATACAGTCATATAATTGACGAAATGGA
ACAACAAGAATCTAGACATGTAGATAATATAATATCAAGCGTTTACGGAATAAAAGAAGT
TAAATAATTTGCCACGGTTTTGCCACAGCCAAAGAGTGAACAGCTTTAAACGCTTTGATA
TCAAACGTTTCAAGTATAGTGTTTGTATAACCGTTTCTCCGTAGAAATAAAAAGGTTCAC
GCTTAAAAATAGCTTTGATTGCTATTTTTAGACGTGAACCTTTTTGCTGTTACTTCTTCA
CCGCAATACTCACATACATACCCTCATCCAACTGCCAATTCTTCACCACTTCAAACCCAA
ATCCCGCAAGTTCTTCCTTCAATTTCTCCGCAGAAATCTGAATTTCCATTGGTGGGCCTT
TCAAATCAGTTCCTTTCGTATCAAACTCCAAACTAGCAAAGTAGCCGCCAGTTTTCACAA
CTCTACTCACTTCACGCAGAACATCCGCGAGCGAATCTGCTTCATGTAATACGAGCGATG
CGAGCACAACATCCACGGAATTTGCCTCAAGTGGAATATCATCCATGCTGGCTTCTAACG
TTTCTACATTAGCTAAACCCGCTTCCTTCGCTTTCGACTCAATTAATTCCAACATTTTCG
CATCTAAATCTAATGCAAAAACTGTATTATCAACCAATTTTGCAGCTGGAATTGTTAAAA
ATCCTGTTCCCGCTCCTAAATCTAAAATACTTGCTGTTTTTCCGATTGGCATTGCCTGCA
AAAAATCCTCTGGCGACAGCACTTCACTCCGCTCTGGCCGATCTAAATAATCTACTTTCC
GTTTAAATCCAGCTTCCCCGTGATGATTATGATGATGTTTCATTTTTAGCACTCCTTTAA
TGTTGATGTTTTTCAATTTCTACGACAATACTACCTACTGTTTGTTTGCTTAAATAATCT
TCCATTTGTTGCTCTGCCTTATTCATCACTTCGCCAATCAAGCAGTGCGGCTGGCTTTCA
CTGTGGTTTTTAGGGTCACAATGGAAAAAAGCGCCCTTCCCTTCAATCGCTTGAATGACA
TCAAGAAAACTAATACTACTTGCTGGTTCCGCTAACTTATACCCACCATTGACACCCGTT
ACTGACTCAACAAAGCCAGCTTTTACTAACATTGTTAACACCTTAGATAGATACGTTGGT
GATACATTTTGCTTGGTCGCAAGTTCTTTCACGCCGACAGACTTTTCTGGTGACAAATTA
GCTAAATAAACCATCGTATGTAGTGCATAATTGGTTGCTTTGGAAAATTTCATATTTTCA
CCTTCTTAATTAAAGACTTAACCACTCTATAATATCTCTTATAATTGAAAGTGTCAATTC
ATAACTAAAAAACCTTTTCCCAAAATGGAAAAAGGTCTTAAAATATCTCCTGTAAAATTG
CGAATAATTGTTGCTCATTTTCAACACAATAATCTGGCTGAAATGCTGCCTCTGTTGGTC
TCAAATGTCCTCGTCTATTCAACCAAATAGATTTCCATCCCGCGCTTTTTGAACCAATTA
CATCATTTTCAAAAGAATCACCAATATAATATGTTTCCGCGCTGTTAATACCTATTTGTT
CTTCTACTAGCTTAAATATTTTCTTGTCTGGTTTTTCGATACCGACTTTACCAGAAATAA
AAGTGTGCTCGGCTGGAATCCAATCATTGATTTGTAAATCATTTATTTTATGTTGTTGAT
GTTCTTTTGGTCCGTTTGTAATAATCCCCATCGTTATTTCGTTCTTTTTAGCCCATGCGA
GAATTTCTTTAATCCCCGGTGAAAGTTCAATTTTACGTTGGTTTTGTTCGTAGGCGTGTT
GAAATGTTTCTGCTTCTTTTTTCGTAATTTGGTAATCAAAATCGCTTAGTGCCTGCGTAA
TCCGATAAACGTGCATTTCTGCTTTCGGCATTTCTCCTCGGACAACGCGGTGATACACTT
CATCACTATAAAATCGACTTTTAATATATAAATTTTCGATTTTCAGGTGGTCTGCTTTTC
CAAAAACAGTTTTAAATGCGTTTTCAAATGGTTTTAGTTGGTCATAAACTGTATCATCAA
TATCAAAAATTAAATTAATCATCATTTCCTCCTGCAAAATTCACTCCTTTTACTCTACCA
TTAAATCGAAAAAGTAGGAAGAGTCTAAGCAAAACGCTTAGACTCTCTATATTATTTAGC
TAATTGTTTAATTCGAGTTGTGGCTCCTTTTAAATTGTAACATTCGGAGTAATTGCGGAT
AGGGCGTTTGATGTGATCAATAACAAAGCGTTTTCCATCAATATTATTCGCAGCTAAATT
GGCATATAATGTGTTGATTTCTTTCTTAACCATTGCATCATTGAATGTGTAATGACCTGC
TATATCTAGGATTTCAAGTGATAAATCATCATCTTGCATGATTTCATTGATAGTGATATC
TTTTTGACCATCTAACATCCATTTGCGCCAGCGTTCACTTTTAATCGATTGAATGAGTAA
AACTTCCCGTGCGTTAGAAGGAGTTTTGATTAAACCATTCTCTACTAATTTTTGCTCTAA
CTCAACTAGTTTCAAGTACGCGCGAGTCTCTTCTGTTCCGTATTGTGGTGCTACATTGGT
CGCTGTTATTTCTGATGGAATATGTTCTAAAAGCGTTACATCATCAAGATAATCGCCATT
ATGCTCTTTCAAACCGACACCATATTTTTTTGCCATTTGCGCTAAATCATAGGCGTTTTT
GAAATTAAAGTGACCTACTTGCTCGGTTTTACGAGTTAATGTCCCTGTTTGCCCAACGAT
GAAAGTCGGTAATGGTAAATCGCGTTTTTCTAATTCCACTTTTAATTGAGTAATGAACTT
TTCATACGTTTCTGTTGAAGTTAGCCCGCCGTTTGTTTCTTCCGTTCCAACTTCATAACC
GATTTCTGGCAGCCCACGTTTTTTTCGTTCCTCCTCACAAAATGCAATTAAATCAACCGT
TCTTTCCAGTACAGTTTCCAGTGGAATAACTTTTCCTACTTCAAAAGGGTCTTTGGTTGG
GTCAATCATTAATAAGTCAAAGCCAGCTTCAATATCCGCTATATAAGATTTTTTTCCTAA
CTCCATTGCCTTTTCTGTTGGTAAGTGATCATTTCTCTCTTGATCCCGTTGCCAAGGTCC
CCCGTGATCGCGACAAACATAATATAGCCCATCAAAATCCACTTCTTTAGCAACTTCTTT
AATTGCATCAATGAAACTAAATTGGTTCCAGCCATTAACATATCCGCCACCAAGTTCGTC
TGCATCTACTTGATTACGACTAGCGATAAACATAAGCGGATAATCATCTTCCTTCGCTAA
TTCGAAACTTGCTTGTAAAAGATTGCGAGACATTGGTCCAACGCCGATAAGTGTAGCGCT
ATCCCCTGTTGTTTGTAATTTCAAAAGTGCTTCTACTGCTTTTTTTATTGGTAATTTCAA
TTAATT


>3	 A198_scaffold_4:387949-424423
AAAAGTTATCTGTTCTGCAAGTGTAGAAACAAAAGTTCCACCATTTATGCGAGGTGAAGG
CCGTGGCTGGATTTCTGCTGAATACTCGATGTTACCACGAGCAACGAATACACGTAATAT
CCGCGAATCTTCCAAAGGTAAAGTAACCGGTAGAACGATGGAAATTCAACGTTTAATCGG
ACGAGCGCTCCGTGCAGTTGTTGATTTAGATGCACTTGGCGAGAGGACTATCTGGCTTGA
TTGCGACGTTATCCAAGCAGATGGAGGCACACGTACAGCTTCTATCACGGGCGCATTCAT
CGCGATGGTCATGGCAATCGCCAAACTAGACGAAGCTGTACCATTTGCTAAATTTCCTGT
CAAAGATTTCCTAGCAGCAACTAGCGTAGGTGTTTTAGAAGAAGGCGGCACAGTACTTGA
CCTTAACTATGTAGAAGATAGTGCAGCACAAGTTGACATGAATATTATCATGACTGGTAG
TGGCGCTTTTGTAGAACTTCAAGGAACAGGCGAAGAAGCTACATTCTCAGAAACAGAACT
TGCTGAACTAATCGCCCTAGGTAAAAAAGGAATTAGCGAACTAATCGAAATCCAAAAAGA
AACACTCGGAGACAAAGTCACAGCGCGGATTAAAGGAGAATAAGAAATGAGTAAAATTAT
TATCGCCACCGCAAACAAAGGAAAAGCAAAAGAATTCGAAAAAATCTTTGCGAAATTTAA
TATCGAAGTAGCAACCCTTGCTGATTTTCCAGAAATTGGTGAAATAGAAGAAACTGGAAC
AACCTTTGCCGAAAATGCCGCTCTTAAAGCAGAAACGGTCGCTAGCGTGTTAAATCAAAC
CGTCATTGCTGATGATTCTGGTTTAATCGTAGACGCGCTTGACGGAGCTCCTGGCGTCTA
TTCCGCACGTTATGCAGGTGTCGCGCATGATGATGCTAAAAATAACGAAAAACTACTTAA
AAACTTAGAAGGCGTTGAACCGGACAAAAGAACGGCTCGTTTCCACTGTACACTTGCTGT
AGCAACACCTTCTGAGAAAACATCTTTTTATACAGGTGAAGTAGAGGGTGTTATTGCCGA
ACAACTTTGCGGCACAAATGGCTTTGGCTATGATCCACTATTTTTCTTACCAGAATTCGG
TCTTACAATGGCAGAAATTCCAGCAGAGAAAAAGAACGAAATCAGCCACCGAGCTAATGC
CATTAAACAACTAGAAAAAGATTTAGTAGAAGTAGTAGAAAAAGTAACCAAAAAGTGAGA
AAATAAGTAACAGTATCACGGGGGAGGAAACAAAATGAAATTATTAGTAGTTAGCGACAG
CCACTCAGAACGTGACTGCTTAATCCATCTTAAAGAAAAATACGAAAATACAGTCGATGC
GATGATTCATTGTGGGGATTCTGAATTAGAAGCTGACGATCCTGCGATTCAGGGATTTCA
TACTGTTCGAGGCAACTGTGACTTTGGCGGTGGCTTTCCAAATGATTGGGTGGGAGAAGT
AGACGGCTACCGTATTTTCACCACGCACGGACATCTGTATAACATCAAAATGACACTCAT
GAATTTACGGTATCGCGCACGTGAACTAAACGCAGATTTTGCCTTTTTTGGTCACTCTCA
TGAATTAGGAGTAGACATGCTAGACGACACCATCATTTTAAACCCAGGAAGCATTTCCTT
ACCAAGAGGGCGCATCCGTGTGAAAACATACGCTCTTATCGATTCAACACCAGAAGGTAT
CCAAGTTCGATTCATGGACCGAGATGACAACGAACTAACAGACCTAACCCAAACCTTCCC
ATTAACGAAGCGTAACTAGGTCAAAAGACACCCGAAAAAGAAAAAATGCAATAACTTAAA
GAAAACCATTGACAAACAAGCGATTTAAACATAAAATGGTATTTGGCTGTTGAAAAGACA
GTGCCATTTGTCCTGATAGCTCAGCTGGATAGAGCAACGGCCTTCTAAGCCGTCGGTCGG
GGGTTCGAATCCCTCTCAGGACGTTAAGTAGTAATGTTAAGAAATCTCTAAATCATTGAA
AAGCCTTGGTATTAAAGGGTGAATGAATGTTTTAGAGATTTTTTTATATCTTATAATACC
CGTTTTATTCCGTTGTTTTTGTGGTATTTGTGGCAAAATTTGTGGTATTTTCGTCTGTTT
TTAATGTGAAAAAAGCATCTACTTTAGACTGATTATGTTGACGTAAATTAGAACTTAGGT
GGCTATAATATTTTAATGTTGTATTAATATCATCATGACCAAGTCTATCAGCTACATAAA
TGATATCCATGCCTGCCTCAACGCATAGTCCTGTGTGAGTGTGTCGTAACTTATGCAATG
TCACTGGTTCAGAATTAATTGTACTGCATATCTTTTTCAAAGCTTTATTACATGATGCGT
TATCCACTGGTTTATTGTGATAGGTAATGAATAATAACATCTGTGGATTTTTTATACTAT
ATTCTTTTATATAAGCAGAATGCCACGCGAGATAAGACTGTAAATATTGAACTGTGGAGT
TATCAATATAGATCACACGTGACTTTTTCGTTTTAGTATCGGTGAACGTATTAGTGTATT
TATAATCCCAAGCTTTATTCACTGATATAGATTGTTTAGTAAAATTGATGTCTTTCTTTG
TTAATGCAATAATTTCTTCGAATCTCATGCCTGTCTGGACAGCTAGAAAGATAACTGCTC
GTGATACAGAATGGAATTTTGCAAGTTCTTCTAATAATAAATGAACCTTGTCCGTTTCCA
TGAATTGCGCTTTTGTTTTCGCTACGTCCTGTCCGCTTATATGAGCGCCTATGGCTGGGT
TTTTCTTCATGTAGCCTAAATGGACAGCTTTATTAAAAATCGCTCTAATTTTGCGGTGCC
TGGTGTCTACGGTGGATATGGCATAGTCAATAGATAAATGATTAATAAATTGTTGATACT
GAACAGCATCAATCGAATTAAGTTTAATTTTTTCATCGAAATAATCAACGAATTGGTTAT
AAGCTAACTCATATAAATCAATAGTAGATTGACTACTTTTTCCATCTTTAAAAGTTTTCA
TGAATAACGTATAAAATTCTTTGAAGTTCCATTCTTTTAAAGAACTGCTATCATGCTGAA
CCTGTTTTAAAAGCTTAGATGCTTTATACATTAAGTTTGTTTCACTTGTATCTGTCAAAC
GCTTTTCTTTCCATTCACCGTCGACTTTGATGCGCAAACGAACGGCGTATTTTCCATTTT
TTAACTTTTTAATTTTCATTAATAGCACCACCTCTTTGATTTGGAACGTATGTTCTTTTG
AAGGGTACAGCAAACTATGTTAAAATATATTTGCATACTCCTATGTGTGTGTTTGAAAAC
GCTTATCTCTTGCGGGGAGGGCGTTTTTTGTTATTTAAGTGTTATTCTTGCATCATAATC
TTTAAATGAATCTTCTTCGTAATTATCTGTTTCATAACTAGCAGACCAAGTTAGTCGTAT
ATCTTTTATATCAGATACATCATTTAGTGTTGGTAAAACATATACTACTGCACCATCTTT
ACTTACACCTTGCATTATTTCTCCACCAACATCGTCACTTTCAAACATTGAAGCTTCTAT
TTGTTCGCCATTTGTAACTAATACTCCTTGTTCAGGATAAGTATTGAAATCAATCTTACT
AGTATTGTTAATTTCATAATTAACAATAACTAGCCCTTCGCCTTCCTCACCATCTTCTTC
AAGTTTAGCAGGATCTACTTTAAAAACAGATACTGAACTTATTTTTGTTTGCAAACCTTT
CCAATCTTCACTCCAAGATGTTGCATAGTCTTCACTATCAATAATACCACTATCAGTTTC
TTCCTCCATTGTTGTTTCATCTTCAGTCAAATCTTCAGACTCATTTGTGGTAGAGGTACT
TTCTTCTTTGCTTTCTTCCTTTGCACTATCAGATGAATTTCCACATGCTGTTAGGCCAAA
ACTAAAAACAATTAATAAACCTGCTAACAATAATAATTTTTTCATCCCAATTCTCCCTTT
ATTAAATTTTTATATAAACACATTTGTGTAAATACCTAACAAGCAATAATCTGTATACTA
CTTCTAAAAATGATAACATATCCGTTACACTCAACAGTGTTACCATATTTACTTTTATAA
TATTCTATAGAATGTTTTAAAAATTCTTCTGTAACTTCTAAAAAATCCGCAACTTCGTAG
TAATCAGTGAATCCTTCATAATAAGCATCAATAATTTTACGCAAAGGGATAAGTGATTCA
TAACCCCAATTTCTCGCAAGTTTTTCTTGTTTTCTATCATTAACTGTTTCCTGTTTAATA
ATATTGCCAACGGTCAAATGATGATGTCCAATTTCCTCCGCTAAAGTGCAACGCATTTCA
ACATCATTTTGTTGAGGATTTAAGAATATTCTACTATTATAATATAATCCTTTGTGAACT
TCCTGCATATTTTTGTCTTCAATGATAGTTAGTTCAGGATATCGCTCTCTGTATTTATCC
AACCACATAAATTCAACTCATTTCCTATTTATATTTTTGTTGAATGAAATCAATATATTC
AAGAATTTTTTTCATATCATCTTCAGTTGCAGAAGGATCTATGTGTGCTGCCAGTGTGGT
TGCTTCTGGCGGGATGTCGGAGTCAATTTGCGGATTGTCAGTACGCCCTAAAAGATAATC
GGTAGAGACGTTGAAGTAGTCTGCTACTGCTTTTAATTTGTCAGCGCCAGGTGTTTTTAC
TTTCCATGAGTAAATAGCATTTTCTCCCATGTTCAATTTTAATGCCAGTTCTTTGAGAGA
TATTTTTTGTTTTTCTGCTAACACTTTTACCCTTTCAAACGTAGTCATGTCAATATTCCC
TCCAAAGAAACATATGAAAGTACGAAAAAGAATAAAAAACGCTTGACTATTATTCTAAAG
AGTACTATACTATGTTCATAAGCTAATTATTTAGCTAAACAAGATAACAAATAACCCCAT
ATAAAATTCGTTCCCCAACGATTAATGGCTTTTGATAAGGCTTGTTTAGCTATGTTTATA
TAGTACTCTATAGAGTTCTTTTTGTCAACAATATGCTAAATAATTAGCTAATAAGATAGA
AAGGAGTGATGGAGAGGTGAACAAAAGATATTTAAAAAGAAAAAAAACCAACATTCAACA
AATTGAAGTCGGTCTTTACAAAAATTATGAAATTAAAGCTAAGTATGGAGCACCGGAAAT
TGACCTAAGCAAAGTTAAAAGAATTGTCATAGTCTTCTAAAATAATTCAACGCCTCATCT
AAAGCCTCTTGGAAGCCAGGAGTACCAATATTAGAAAAATAATCCCTGATTTCATCTTCG
CTTTTGCTTTCTGTTGGGAAATTACCATCTAGTTGAACATCATGAGCTAGATCGCCTAAA
GGACTATTTTCGCTAAGGTAATAAGTTATTAAAAAATCATAAAAAGTCATCTGCAATCAC
CTTCAATCAAAAATAATTATATCACGTGAAAACCAAAACAAGAAAGGAGCAAAAACATGT
CAGTAGAACATCAGCGTTTCGCTGTTGCGGTATACGCAAAGTTAAAAGCAATAAATATGA
AACAATCTGATTTAGCAAAAATGTTAGGTATTAGCAATCCTTATTTATCAGACATCATAA
ACGGCAAAAGAGACGCATCGAAAGTTAGAAAAGAAATTGCGGAAATTTTAGAAATAGATG
TTGATTAAAATAGAAAGGAGAATAAGAAAATGGGTCGTCCTGTGAAAAATAAAAACAGGC
ATGTGAATTTCCTGTACGGAGTTTGGACGTTAGAAGATTTTGCGCAAGCTAGTCCACGAA
GTTATGGGTGGTGGTTAGATAACATTAAAGACTTTCCAGAGCTTGCAGAATTTAGTAACT
GGGCTACAAAGAATCAACGTGAAGCGTGGGCATTCGATGCAGTAAAAGCGAACGATTGGC
TGATTAAAAAATTTGTATATAAGGAGGTCTGAAAATGATTGATGAAGTCGAAATACTACT
TGCCAAAATACGAAAATACGACCCAAATTACATTCCGAAATCGGTTGGAAAATATTTGCT
AGTTGAACTTCAATCAAGGCATTTAGATCATCAAATTAAATATAAGAAAATACCCAAGTA
CAAGCATAGATTCGCGAATTCGATTGAGCGGCATTGGTAAAAGAAAAACCCACAGCTATA
AATAGTAAGTTAGAGCTTACTAAAACTGTGAGTTACGAAATAATATTTAAATTAATTATA
TCACAGATGTGGAGATAAGAGAATGAAAAAATCAATCAAAAAACATGAAAACACATTATT
AATTTATCTATTTTGCTTACAAATCGGCATGTTTATATCAGTAATTTACATTTTACTCGG
ATGGTTCACATTATTTCTGAAATGAGGTTTTAAAATGAAAATATTACGATTTTTCGGGCT
CATAAGTATTGATGAGGACGGAAAAGAATACATTGAAAAATCAGACATAAATACAGTAGT
ATGCTTAGCTTTGACTGTTTTAATCGCATTTGTGGTCTGTATAGGAAGTCTGATACTAAA
TGGCTGAATTAATAACGATTATTGCATTGATTCTTTTGCTAATGCTACTTGCCAGAGGTG
ATAGAGAATGAACGTAGAAAATCCGCTAATAGTTGATGATTTTTGGGACGATGGATTCCG
ACATTGAAAGGAGCGAACAAGTGAATATAAACAACACTATCGAAATTTGCAGACTGAAAA
AAATGTTGCAATTTCAGCTCGAAAAAAGAAATGAGTTAGATTTTCAAATCGAAATATTAA
AACGGCTAATAGATGAAAGTTACGAAAAAGATTTAGCAGAAACGCAACAATGGTTAGCGG
AGAGGGACGAGGTGCAGACGTGAAAATATTAGACGCATGTTGCGGTAGTCGGATGTTCTG
GTTCGATCGCACAAATAAAAACGTCACTTTTATGGATAATCGAGAATTAGAAACGGAATT
ATGCGACGGTAGGAAATTAGTTGTAAAACCAGATGTAATTGCAGACTTTAGGAGTATGCC
ATTCGATACCAATACATTTCACTTAGTAGTTTTGGATCCACCGCATTTAGTGAAAGTTGG
CGATAAATCATGGTTGGCCAAGAAGTATGGGAAGTTGGATTTGCTAACTTGGAGAGATGA
TATAAGTAAGGGTTTTGAAGAATGTATGCGAGTTTTGAAACCAAATGGCATATTAATTTT
CAAATGGAACGAAGACCAAATAAAGCTAAGCGAGATTTTAAAGATAATTGATTTTGAACC
GCTTTTCGGTAATAAGCGTTCTAAAACGCACTGGTTAGTTTTTATGAAGGAGGAACAAGC
ATGAGATTTAAGGAAGGCGAAAACGTACACGTAATTGTAGGCAATGAATTGTTAAGTGGT
TGGTACAACGGTAAAGAGTTTGGAACAGGCAACTCTTTAGTGAAAGTTTCTAAGGACAAG
ATAATAGCTACTAAAGATTGTTTTATTGCAAAAGAAAAGGAACCAGAACTGGTAGTAGTT
CCGCGATTTGCCGATGACTGGATAAATCACTGTGAACAAAGAGAATACGATTTAGCTTGT
TTGTTAGATTATGGCAATGCAGGTATGCCTGATGAAATGTACGGATGGTTAATTTCATCA
GCTGATAATCAAGAACTACTCGCCCGCGCGTGGATGGACGGCTACGAAGTCGAGAAAGAA
CCGCTTTATTATGTACAACTTATTGACCACGCAACTGGTTATCTAAATGTTCATTATGAT
AATCAGAAACTTGTAGGTAGTAATGATGAAGCAAGTGAGTATAAAACACAATTCACAGAA
TCAGAGATTAAAGCAATGAATAAAGGTGAAGCATACTGGTTACTTAAGGAACCTGTTGAG
GAAGTGGAGGGTGAAGCATGAgagagattgAGATTTACGGCAACATACACGAAAATCCGG
ATTTGTTGGAGGTGGCGGAATGAAACGAGTAAATGAACGACAAAAAGAAGAAATGAAAAA
ATTGGCAGATTTAATTATCGAAAACCCTGATTTACCAGTTGTTACGATGACGGATAACTT
TGATGATAAGGGGACTAGCGTTTGGACAGCAGGCTGTTGCTGCGAAGTAAGTATTGATTA
CATTTATAGTCCTAAACAACGTGATTTACTTTCAGGTCCTAGAGATGATAGACCATATGT
TAAAAGTTTTGATTATTATGAAGCAATAGAAGAAATGAGTGAAAGAATACATCCTCATGA
CGACACGAGTAGACCAGAGGAAATTTGGAATAGTCTTGATTGGATAAAAGTCATTTTAGT
GTATTCGGGTCAATTAGAAAAAGTAGATGATGTCTATAAAGAACGTTGGGTGGCGGAATG
AACGATAAAAAAGTAAGATTCTACGTTTCTACTGGTATGCACGGATCACTTGAAACAGAA
ACATTTCTTTTGAAAACGGACTTGAATATTGAGTTCGATATATTAACACTTGAACAATTA
GAAAAAGAGATTACAGAGGCTTATGACGACTGGTTAGTAAATAATATTGACTCTGGTTGG
TCTATCGAGAAAGAGGTGGCGGAATAAATGGGAGTGAGTATTGATTTATACAGTTATGAT
TATGAAGCACTTGTGGAAGGTATTAGTTACGATTTACGACGTATTGACTTGCATGACAAG
ATTCCTGATAGCTCTAAAAAGAGTTATTGGCAACTAGAAAGCCGATACGAATTAGTAATG
GAGGAAGCAGAATGAATCAAGCAGAACTAGATGTCGTTATAGAAAAGCATGAGAAATGGT
TACGTGATGGATATGGAGAACGTGCAAATTTAAGTTATGCAAATTTAAGTTATGCAGATT
TAAGTTATGCAGATTTAAGTTGTGCAAATTTAAGAGTTGCAAATTTAAGTTATGCAGATT
TAAGTTATGCAAATTTAAGAGGTGCAAATTTAAGTGGTGCAAATTTAAGTTATGCAAATT
TAAGAGTTGCAAATTTAAGTTATGCAGATTTAAGTTATGCAAATTTAAGAGGTGCAAATT
TAAGTGGTGCAAATTTAAGTTATGCAAATTTAAGAGGTGCAAATTTAAATTGGATTAATT
GGCGGGATGTTGTCGGTCTAACTGTAATAGCTGTACAAATTAATACTACGAGAAAAAACA
ATCAAATCACGTATATCAAAGATCTGGAAATCTGGACGACTGGATGTTTTCAAGGAACTT
TAGAAGAATTGAAAGATTCTATTGAGCAGACTCACGCTAGCAATGACTTTTTAAAACGTA
GATACTATCGCGCGATTAATTATANGACAGAGTAGAAGTTATTTGGCGAAGTGAGTTGCA
TCAGGGCTTGGTAGAAGAGGTTATTGAATTAACTGACGAATTAACTGACGAATTAATGGT
TAAATTAGCTAAGAAGCCCGCGATAGATTATTTATTTAAACAAAATCAAGTTAGCAAAGT
CGAACTTGTGAAAGTGCCGAAATTTGTAGCTGATGCAATCGGTACCTTCCAAGAAAAGGA
GTATGACCTTGCTGTAGCTATTGACTACGAGACATATACGGATGAGTGTGTTAAGGAACT
GTCACTAGATAAAACCATGTGTGGGTGGTTATGGGAAACATCTAATCAAGAACTATTCGC
ACGAGCATGGATGGATGGTTATGAGATTGAGCAAGAACAACTGTTCATAATGCCCATCCC
ATATTCCGTTCTACCTGTTCATTATTATATTAATCGACTAGATGAAATTTCCTTTAAACA
AGGTAATGCACAAAAATTCACATGGAATGAAATAGAAAAATATTTCCCGGAAATTACAAA
ATACGCAGTGAAAGTTGAAGGGGTGGCGGAATGATAACATTTCAAGTAGACGATGAAATA
TACATCGCAAGAGTGCTTTCGGGGCTGCGTTTTATCGGTTCCTTTTATGATGAACGGCGA
ATGATACAAGCTCATTTACCTTTAATTAGTCTATTCAAAACCGTTGATTCAGAAAATATT
GATGAGTTTAAGACTGAAGATACAGAAGTAGAAACGATGTTATATAAAGGTTTGTTAAAA
GCGAATGGAAATAATACGAGCAAAGTCCCGTTTGGGAAAGTTATTGAATTAGCAATTTGT
GCATTGAATGCGAACGATGGTATCACAGCTGATAATATAACTCACTTGCTCTCAAGCAGA
TTGATATACACGGTGTCTGGCTTTTACGAATATCAAATCGCAGACATAATCAACTGGTAC
TTTAACGAAGATGAAATGATCACAAGAAAATTGCTCGATGAATTTTGTGAGTTCGTTATG
AAATTAAGGCAAGAAGTGGAGGCGGAGTAGATGAAGACTACTGATATTTATAATTTTAGA
CAATTGTTCTTTTTAGACAAGTTTTTGGTTGGTCATAAAGGTTTTGCGGCCGGAGGGTGT
TTCAAAAACATATTTAACAACGAGCCGGTAAAAGATATTGATATATTTTTTATAAAACAG
GAAGATTTTATTGAAGCTAAAGAACATTTTTTGGATTTAATAAAAAAGGAACNTTTGATT
TTACAATTACAAAATTTGCATATTATACTGACTATGGAAAAGCTGATGAAGATGATTATC
TAGCGCAGTTTGAAGTTATGTACCATGAAGACTATTTTGAGCATCTTCAAACGAAAAGTT
TAGTCCTTGATAACGCTATTCCTTTCCCTATATCAACTTTCAATCGCAGCTATAAATATC
AAAAATATGGATATGGTCTTTGCAGAGAAAGCAAAATTAAATTGCTTCAATCAATATATG
ATTTACCTAGTATTGACGCGGAGCAATTAGGACTTTCCCTGTACGATGGAAAAGATTGAA
CTTTTGGAGGTGTCGGAATGAGAATGTTTAAAGCAACTATTTATTATGTTGATGAGGAGT
CGACAATTCGTGATGAATCAGATTTTAAAGACCACCTAGAATACATGTTTGAGCGATCGT
ATGGCATTACACACTTTGAAGACATAGACAAATCGAACGAATTCGAATGGGACGACGATA
TTGATATAAATTCTACGAAGGCTGGCAAGGAGACATACGAAAAATACTTTGATAAGAAGG
TGTCGGAATGAACGAACAAGAAGCGAAAGCGATTGTGTTGGAGTGGTTGAAAGAACAGAC
AGGTAAAGCAGCCAGCCCATTAATTACTATAAACTATTTTGAAAACGACTTTTTTTCTTA
TGATTTACCTGGTGAGGTAGTACAGGCATACGATTCAATCAGCCGCCATACTGAATACGA
ACTTCTAGCCGAATTTGCAGCGTGGGGATTGAAGGAGGGTGCAGCGAATGAGCAGTGAAC
CTTTAGGTAAGAAGACAATTACGGTAAATTTCTATAAACCCTCTGGAAAATGGTATGCAG
GAGGGACAGCAGTAGTAAGTACCTATATCTTTGATGAAGAGGCATTCTTAGAGGAGATAG
GAAAGACAAATACTTGTTTCAAGTGGGATTGGCGTAACAGTAGTTTTGACTTGGTCACTA
ATTATGAAAGTGACGACCCAGAAGATAGGTACTTCTGTAATTATTTATGGAAACTAGCGA
AGGAGTGGGATTAAGTTGAGCAGTGAACTAGTGAAGAAGTTGGATGCGGAATGGCATAAA
TGGGACGACAGTACAAACAACAATTAAAACAGACAGTTTAGAAGTTTTTAGAAATAAACA
AACAGGCACTATAGTAAGGGTTGAATACAATTTTTTTGATGAAAGTTCTCGACGAATATA
TGTCATTGATATATCCGAGATAGCTTACATCACATCTGAGCTGGTATCATGACAAATTAT
CACATCACCATTTCCGCTTATGAAAATATCATAAAACAAACGCTTATTGAATTTATAAAA
AATGATGAAACAGATTTTAGTATTGTTGCAGAGGAGGTTGAATAACAATGACAAAACAAA
TCATCATCAACGAAGCTAACAGTTTACTTCACAGAAAAAGCAAAGAGCTAAGTAAATCAA
TCATCAAAACGCCTAAAGATCTCGAACGTTTCGCGGTTGGACTGGATAAATTATCACAAG
ACATGTGGGACTATAAAAATGAATTGGAGGCGATAAAATGAGTATTCAAGCAGGCGATAA
AGTAGAAGTGCAGGATAGAACAGGAGTGACTGATTTATGTGTTGATGGAGAACAGTTTTA
TGTTCTCATTAACAATGATGGGTTGCTAACTGTGCAAGATACTGACGGTTTTTCATCTTT
TAATATTCCGTGTAGACAAGTGAAGAAAGTGAAAGAAGAGAGTCAGCTAATAAGTGAACT
TTACAAAGAAGCTTATGATGTTGAATTCCGCTTGTATTTTGCTAATGTTTCAGATGCTAC
TAATTTTGTGTCAAAAGTTGAAAAACCTAAATTTGAACAGTCAATGGATGTGAAATGGTT
TTCGGCAACAAACGGAAAAATAACTGCTACTGCATTTTTAAAAAAGGAGGACTAAAATAT
GACAACACTTTATTCCATTCAAGAAAAGTATCAACAGTTATTAAATTTAGCTGAGCAATT
AGATCCAGAGACATTAAAAGATACCCTTGAAAGCATAGACGATGAATTAGAAACAAAAGC
AGAAAATGTTTCGTTTATTATCAAAGAGCTAGAAGGACAATCACTTGTTTTAGATGTAGA
AATTAAACGTTTATCAGAACGAAAAAACACGATTAACAATAATGTGAAGCGACTGAAACA
ATCACTACATGATGCTATGCTAGTTGCTAATAAGCAAAAAATAAAAACGAATCTATTTAC
ATTAGATATTCGGAAAAACCCTCACAGTGTACTTGTAGAAGATGAGAGGAAGTTAATTAA
TTATTTAGTTGAACAACCTAAGAAGCTGGATAAGGCTAAGTTAAAAGATGATTTGAAAAA
AGGCATTGATGTACCAGGAGCCGTTTTGGTTCAAACGGAAAGACTACAAATAAAATAATA
AGTAAGGAGGAATTTCATTGGAATTTATTCAATCAGAAAAAATGAAAAGGTCGGAGTATT
TCAATATTATGATTTATGCAAAACCGGGCGCTGGAAAGACAACGACAGTTAAGTATTTAA
AAGGGAAAACTTTAATGTTGGATTGTGATGGTACATCAAAAGTATTAAGCGGATTACCTA
ATATCACGATTGCGACATTAGACCCTCGAAATCCCGTACAAGATATGGCTGATTTTTATG
GATATGCGAAGGCACATGCAGAGGAATATGACAATGTAGTAATTGATAATTTAAGCCATT
ATCAAAAATTATGGCTAATGTTTAATGGGAGAAATACAAAGTCAGGTCAACCAGAACTGC
AACACTATGGAATATTTGACACACATTTAATAGATTTGATATCCGTGTTTAATAATTTAC
CAAACACAAATATAGTATATACCGCTTGGGAAAACACACGACAAATACAGATGGAAAGCG
GACAGCTTTATAACCAATTTTTACCAGATATTAGAGAAAAGGTAGTTAATCATATTATGG
GTATTGTTCCTGTAGTTGCAAGATTAATAAGAAATCCTGAGACAGGTCAGAGAGGCTTCT
TACTCACAGAAAATAATGGTAATTTTGCAAAAAACCAGTTAGATAACAGAGAGTTTGCTT
TGCAAGAAGACCTATTCAAAATCGGTGATGTTGATGCTGAAGCTTAGAGATTATCAAATC
GATACAATCAACGAAGTAAGGGAGGCTTTTATTAGAGGGTGTAAACGTCCGTTAGTTGTT
TCGCCCTGTGGTTAGGTTCAGGCAAATCGGTTATTTTAGCAGAGATTATTAGGCGAACCA
CAGAAAATAAAAATCATGTTTTATTCCTGGTACACAGGAAAGAATTGATTGATCAGATTC
AAAATACACTCGAAGTGAGTGGGGTTGATATGAAACACGTCACTTTAGGAATGGTTCAGA
CCATTGTTAGACGGTTAGATCACACACCTCAACCAGAATTAATAGTCATTGATGAAAGCC
ATCACATCTTAGCGAACAGCTACAAAAAAATCATTGAATACTTTCATGAGGCACGAGTTA
TCGGATTTACGGCAACACCTGTCCGAATTAATGGCGGGGGATTAGGCGATATCAACGATA
CGTTGATTGAGAAAGTCAATGCCAAATGGTTGATTGAAAATAGCTTCTTATCACCTTATA
AGTATTTTGCACCGGAAGTTATTCAAACAAGTAACTTAGACATCAAACGAACCGGGGAGT
ATGACATCACACAATTAGACGATCAGTTCAATCAACGAAAAGTATGGGGAGACGTGATCA
AGCATTATCAAAAATTAGCCGACGGACAGCAAGCTATTCTTTACGCTTCTTCTCTCTATC
AAAGCCAAAAAATGGCAGCTAGTTTTGAACAAGTGGGTATCACTGCAGCACATATTGATG
GCAAAACACCAAAGGCGGAACGCGATCACATTATCCAACAGTTTCGAAATGGCGAGATTA
AAGTGCTATGTAACTTAGATTTGATTGGCGAAGGATTCGATGTGCCAGACTGTTCTACTG
TGATTATGTTACGCCCGACACAGTCTTTGTCTCTCTACATTCAGCAATCTATGCGTGGCA
TGCGTTACCGTCCAGAAAAANAATATGTCCCGATTGCTTTATGACAGTCTTATCCAGCAA
TAAGCAATGTGAGCATTGCGGGCATGAGTTTAAAGTGGAAGCAAAACCGATCCAAATCGA
CGACGCAGCAGAACTTCAAGAAATTACTGAACCAATATTTCAAGTGGACTACAGTAGTCC
GAACGATTGTAAAAATATGAAAGAACTATATGAGTATGCGAAGCAGCATAACTATAAGCG
AGGGTGGGCATACCACCAAGGAAAAGTAAGAGGATTTATCAAATAAAAAAATCGAAAGAA
GGAATTTAATTATGTTTAAAGTAGATCATAAGGATGTTTTCACAAATGGAGTAGAAAATG
GTACGTATGAGGTGGTTTTATACAACGCAAATGAAGATGCGACAAAAAACGGAGCGGAGT
TCATTAATATTGATTTAATTATCCGTAATGATGTAAATCAAAAATTCCAGAATGCGCATA
TTTTTCACCGAGTATGGAAAGCAAAAGCAACAAATGAATATAGTCAAACAGCATTAAATA
CAATCGCTAAAGCAATCCAATTACCTAACGGCAAAGATTATAATACATTGGATGAATTAT
TAAAAGACCTGTTAACTAAGACATGCCAAGTTACTGTGAAAAATGAAGAGTCTGAGTATA
ATGGTCAAATTTATAAAAATTTAAATGTGAAAGCGTGGGCTGAAAGTAAAATTACTGGAC
CATTACAACATGTATTTAAAAAGAAAGATGCTGAACCTATGCCAGAAATAAACGAGAGTA
ATCTACCGTTCTAAGCAATGAGAGGAGCGCACAAACGTGTATGAACAAATTCCGGACGAA
TTAAAAAAATTAAAACAATGGTGCGCTTTTCAACTTGTTTGGGATGAAGAGCGTGGCAAA
AACAAAAAAATACCGATGAACGCAAACAACGGTTCATACGGTAATAGTGTAGACGAACGG
ACATGGGCAGATTTTGAAACTGCCCTTGATTCCCTCGAAAAATATCAATTTGATGGGTTA
GGTTTTTACTTTAAGAAACCATATTTCGGTGTGGATATTGATGATATAAAGGATGAAATT
GAAGATTACCTTTATGGTAATACAGAAAATATTGCTGGTGAATTTATTCAAACGTTGTCT
AGTTACACAGAATACAGTGTGAGCGGGACAGGAATTCATATTATTGCAAAAGGAAGTTTT
CCGGAAGGTGGTCGGCGTAAAGGAAACATTGAAATGTACCCGGACGGTCGATTTTTCGTT
ATGACAGGTCAAGTAATTGATAACTACAGACAAGTCAATGAAGCGACAACGGCAATACAA
TATTTGCATACGAAATACATTGGGACTAATGAAGTAAGACAAATAAATAATTTACAATCT
ACAGTTGATTTGCCTGTAAGTGATATTATTCAACGTGCTGAACGAAGTAAACAAGGCGCA
CAATTTAAAACACTTTACGACGGATTATGGGATGGATTATATCCCTCACAATCCGAAGCA
GACTTAGCTTTTGCAAATATGCTGGCATTTTGGACAGGATGTAATGCAGAAAAAATGGAC
GAAATTTTCCGTTCAAGTGGTTTGTATCGAACAAAATGGGACCAAAAACGTGGAGCGCAA
TTATATGGAGAAATGGTTATTAATAAAGCGATTGCCAATACGTCAGAGGTTTATCAACCA
GGAAGTGATTTAGAAGGTTACTCGATCACTGTGAAAAATCAGAATCGAACTGCTCGAAAA
GTATATGGTTTAGATGATACTGGAAATGCAGAACGTTTCCGTGATAAATTTCATGACATT
GTTCGTTTTTCATACATTAACAAAGGATTCTATTTCTACGATTCGAAAGTTTGGAAATAT
GACAACATAGGCGCTGTAAAAACACTTGTTGATGATGTGATCAAAGATATGAAGAGTGAG
TTTGCTTACATGGAAAATGAATCAGATGCAGAAAAAGCATTTATGAAACATTTAAAAGCA
ACAAGAAGCAACAAAGGTAAAACGAATATGTTAAAAGAAGCACAACATTTAATGCCAGTT
TTGCCTGATGAATTCGATCGCTACAAATATTTTTTGAACACACAAAACGGATATATCAAT
TTGCAAAATGGAGAACTTATCAATCATGACAGGNAGCAGTCGGTTATTCATTATCAGGAT
CCACGTCAGAGCAAGTCATGTTTATCCTTTTCGGCAATGGGCGAAATGGGAAATCGGTTT
TTCTTGATATTATCAACGATATTTTTGGTTCCTATGCGACCAACATCCAGCCACAGACAA
TCATGGTCAAACAGCAGTCTAGTAATGCAAACAGTGATATTGCCCGTTTACATGGCGCCA
GGTTCGTTACAACCACCGAACCAAATGAGGGTGTACGTTTAGATGAAGGACTAGTTAAAC
AGCTCACAGGTGGCGACAAGGTCACTGCACGACACTTGTATAAGGACGAATTCGAGTTTA
CACCCGAATTCAAAATCTGGATGGCAACCAACCATAAACCAATTATCCGAGGGAGAGACG
ATGGAATATGGCGTCGATTACATTTAGTACCTTTCACAGTAAAAATACCTGACGAAAAAG
TAGATAAACAGCTAAAATATAAACTTCGCAGTGAATTGACTGGGATATTAAACTGGGCTG
TAGAAGGATTTCTTAAATGGCAAAAGGAAGGCTTGGGAATGCCGAAAGCAGTTGAAAATG
CTAGCTCTGAATATAAATCAGAAATGGATGTTATTACTGCATTTATTGAGGATTGTTGCG
AAACAGGCGAGAACAAACAGATCAATGCTAAGACTCTCTACGAAACATATAGAGAGTGGG
CAAAAGATAATGGACAGTATCTAATGAGCAGCACGAAGTTTGGGAAGGAAATGGGTTTGA
AGTTTGAGAAGAAGAAAAGTAATTCTAAAAGAAATTATGTTGGAATAACACTTAATAATG
AGTATTTCAAACTTAATTTGAATTTCTAAACAGGGCAGGTTTAGTTAAAACTTGCCCTCG
CTTCTATCGGTTGCAGGAGAAAGGGTTTCAGCGTTTTTTATTTTAAACAGGGCAGGTTTG
ACTGTTTTTCCCGAAACTTCTCTATAAAACTTTCCTAGTAATACTTTTCCTATTTTACTA
CTAACTTGCCCTGTTAATAAAAAAAGTATTAATAAAGTAAGTAATAGCAACGGGTTTCAA
GCAGGGCAGGTTTGAACCAACTTGCCCTTAACCTGCCCTGACTTGCCCTGTTTTAGCTAA
TAATTTAGCACTTTTTAACCAACACATAACATACGTTCGTATTTTTGACCAAAGGAGTGA
TTAAATGACAGCAGAAATGGATATACAGAATTCTATACGTTTAGAACTTTCCCGCCATGG
GCATTACGTTTTCCGTGCCAATGTTGGCAAAGTGAAATTACCAAATGGACGAATTTTTGA
TACAGGATTACCGAAAGGTTTTCCAGATTTATTCGGATTTCGCGGAACAGATGGAAAAAT
GTTTTTTATTGAAGTGAAAAATGAGATAGGGAAGTTACGACAAGAACAGAAAAACTTTCA
ACAAGCGATGGAAATAACGCCAGCTATCTGTGGAGTAGCAAGAAGTGCTGCAGAAGCCGT
GCGAATTGTGGAGGAGGGGTAAAATGAAGCTAAGAGATATTACAAACAGTAAATGCGATG
TTCGGGAGTATATGAATGTTGATTTTCCAGATTGGCTTTTAGAACAACTAAAGGACGAAA
TAGATTTTGATATTATTGAGGCGTTAAAAGAGTATGCCGTTATTTATGTGAAGCATAATG
CGCTGGAAAAAGAAATAGAACCTTTTGATATTTATAAAAAAGTAGAGGATGGGTAAAAAA
TGAAGAGCGACGATTAAAGATGTGAGGAATTTAGAGACCAAGGCAGTCAAAATAAATGGG
AAGACTGCAAGGGTTTATCAGAAGTGTTAATTGTGCGGAATACGAGTAATATTCTGACAA
TTGGTTACAGAAAAATGTAACCCGAAGCAAAAAATGTAACCTCCCAAAATCGCATAGTAC
CAGTAGCAAGACACGTAAAAGTTACAAGTTACATTTTTTTCTTAATAAAAAGTATTATAT
TTAATTTATATTTAAGAACTGTATACGAAAATAAAAACTTTTTCGCCGTTTTTTTGTAAC
CTGTAACTGCGTTCTGGGATAGTGGGTTTGACGGTTACAGGTTACAAAATAGGTTTTGTA
ACCGAGTGATTTTGAAAATCGTGGAGAGATAACAATGTTCAGTCATATTCAAAAATTTAT
AAACAGATGGAAATTTAATCAAGGATGTACATTGAAGCTATGAGTCTTGATGCGACAATT
CCATTAAACAAGGAGGAAAAACGAATGAAAATATATCACACAGAAACACAAGAAGATTTT
GATGCATTGTTGGGAAAATTGAAAAATGAAGGGTATAGCTGGTTTTTCGGAGAGGTTATT
CCGTCATATGACTCGGAACTTTGGGAACGGTATAAGCAAGATACTGTTGTGCATATAGAG
GAAGAAGGAGTAAGTTGGGGGAGTCTTTCTTATGCTAAATATTTACACCCCAACACACCA
ATTGAAAAATACAAAGCGAAACAAGACGAAGTTGCAAAGTGGTTCGGTGGCGTTACAAAA
GCCATGAAAGCATTTTCATCCAATGGAGTATCTATGAAAAATGAAAATAACGACAAAGTA
AATAATCCTGCACATTACACAGCAGGTGGTATTGNTTTTATTTAAATAATTTGATTGAAT
GGATGGAGAGTGATTGAATGTTTAAAACATTAAGTTCATTTTATTTTTCTATGATTTTCA
TTATCGTATTATTGCGCGCTTTCGGCTTTCTTAGTCTTGCAGAAGCAGAATTTAGTTTAC
TATTAATCATTTCTCTTGTCATGGTTGAGGATATGAATGGGAGTCGTAAATGACAAGTGA
CTCTTCGCCTTTACAAGTATTGCTAAAATATAAAAAAATTGGGGCTGGTTGACAATGGAG
GAATATGTAAATATCAGTTTAGATAAATATGAAAGGTTAAAAATGTTTGAAAATGATAAA
TACGAAAAAGATGCTAAGGAATTTCTAAAAAAGTTTACTAACTTCACAACGATATTTGGA
AATCAAAATGAAGAGTATTACACGGCGCATGTCAACAAGGAAGAACTGAAAAAACTAATT
GAACAAATACTAGGCAAAACGTGTGAGATAGAATTTTATTAGGAGAGTGATACAATGTCA
AAACGATTACGACAAGCACATTATAAATTAATTGAAGATGAACTTCGTTACTATCATTCT
ACTAAAAAAGAAATGTTAGAGAAACGCGCAAATATTGTGATGGGATCTATGCATCAAGAA
TTTAGGGACGAGAATCGAGGTGGAAGTTCGTCTGGACAAATATCAAATGAAGTAGAACAG
CGTGTTATGCTTTTGCAAGTCGATAAAGAAATACAAAGAATGTCTGATATTGTCAGAGCA
ATTGATACGGTATTGAGCACTTTGTCTGATGAAGATAAGCAACTGATTCATTTTAGATAC
TGGGATAGGAGTAGACCAACATGGTTATGGATTGCATGTAAGTTGAATATTAGTGAAAGC
ACAGCTAAAAGAAAACGGAAAGAGATTATTTATAAAATTGCCGCGCGATTAGGTTATTAA
AAAAGTTGACCCGTTTATGACCCGTTTGACATGTTTTTTCATGTTAATATTATAGGGTAG
AGAAGTGAATGGAATTCCAAACACAACTGTCATGAGTTGATTCACTTCTTTAAAACCCTT
TTACCATCTGTGCTAGTCATGGGTGGTTTTTTATGTCTTGAATGGGACTTGTAATTTAAT
TGACATACATGTATATTTAAAGTAAAAAAAGGGTGGAAGATGAAGATGGCAAATACTCCT
GAAGATTTAACTAGTGAATCTATTACTTTTAAAATTACTGGAGATGACATGGTTAAAGAA
ACTGGTTATAGTCTGGATAAAGTTTTAGAATCTTTAACTTCGTTTGAAAATTTGGTAAAC
AAAACATACTTACATTTTAATAACAAAAAAAGGTTTACCAAGGAAGATAGAGAGCAACTT
ACTATAAAAATAAATGAAGTAAAAGAAGGTTCTTTTTTAACAGTACTGAGTGTGATATAC
ACATCCACTCTGATTCCTTTGGTGCCCATTGCTATTGATCATGGGCCAGTTATCATGAAA
TCAATTAAACATGTGTATGATTTTTTGAAAATTAAAGCTACCGCTGATAAGGAGGGGAAG
AAGATGGAAATTAATCAAACGCCAGCTTCTGGCGCAGTGGCGGTGGTAAATAACGCTGAT
AACACTGTTACAAATATTATCATCGTAAATGCACCAGAAGGCATTCCTGAATTAGCAAAA
ACTTTAGCGGCACCTATTAAAAAAATGAGTGATTCTATAGATGGAGAAAGCGTCAAATCA
ATTAGTATTAGTAGTGATGAGGAAATAACAATCACCCATACAGAGAGAGAACTCTTTTCA
AGTAACACTATGATCACTGAAGAACCTATTAGTATTTTGGGTAAGATTGTTAGTGGCAAC
TATAGGAATCAAACTGGCAATATTGAAATAACAGAGTGTGCTGATAAGCGTATAGAAGCT
GGAGAATCATACTCTTTTCAAGTTGAAGGAGATTTGCGAGCCGAAGAAAAGTGGAAAGAA
ATGTTTTTAGATGTTAAACCATATTATTGTAAGTTGAGAATATCTTATGATATGACCAAA
GATAATCCTTATAGTGTTCAACAAATAATTATAACCGATTGGGATCGGGAAAATTGGGAG
CAGGAGGAAGATGAAGAATAGACAAATGCTGATGTAATTATGCAAGGTGCAAATCCTTGC
CGAGTATATTAATGACAATGCCTTATCTCTATTTAATAGCAGATACGTTCTGATGTTAAG
GCTTTATAATCTCCACCCTTGTGAAAGCCAAAGGCAAAACAACACGGTGAGTAGTGCAAG
ATAAAAACCTATCACTGACGAGTGATACCGTAGAAGTTTAAGTGGTTTTATAACCACGGA
TACATAGAACAATGAAGTCCAGCACATTCGTGTTGGGCTTTTTATATAGGGGTGGATTGA
TGCTAACACAAGCAGAACGTCATACATTCTACAAGTCAAAGGCATGGGTAAGCATACGTA
AAGAAGTATTAAAGCGTGATAACTATGAATGTCAAGAGTGTAAGAGGCAAGGCAAGGTGT
TTACTGATTATCATGACCCAAACAAGCATAAAAGACTCGATGTAGACCATATTAAGGATT
TAGAACATCATCCTGAACTTGCGCTTGATATAGATAATCTCACTACTCTGTGTGTAAAGT
GCCATAACAAAAAACATAATCGCTTTCAATTTAGAAGGAAGATAAATAAATGGGTGAACG
ATGAACGATGGTGACACCCCCGGGTCAAAGGTTTGCTCTTTAATTTGGCTCTGGGGAACG
GTGTGGGGGTCTTCTCCGCAGAAATATTAAAAAGTCTCATGAAGGAGGGAGGGTTGAAAG
TGGAATATAACATAAAGAAATTGGAAAAAGAATTGTTATCAAATATTGATACTACTAGTC
AGAAAGAACTCGAAAAAGTTAATCGTTATATTAATTTAATACGTATATATTACGAGTTAG
ACAAAAGCATTGAAGTGGATGGTGCTGTTGTTGTCACTGAAAACGGCTCGCAAAAATTCA
CGAAAACTAATCCAGCAATACAAGAAAAAAATCGAATCAACACTTCATTATTATCTATTG
AACGTTCTTTTATATTCAAAGGCGAAAATGATAATCAAGATGGTAGTGACTTGATATGAT
ATCAAATAAACACGTTGATAACTATATACAGTCGTATGAAAGTGGAAAAATACTACTCAA
TAAAGAGCGAATCGATCTAATAAATTACTTACAAAAACATGTTCTTAGTAGAGATGATAT
ATATTTTGATGAGACACAAATAGAAAATTATATTGCTTTTAGTGAAAAATGGTACTTTCC
TTTGGATAACTGGGAAAAGTTTATTGCACCATTTATTTTTTTATATTTTAAAGAAGACAA
TGAACTGTTTTATGAAGAGTTCTTTATAACACTTGGTCGCGGTGGCGGTAAGAACGGGTT
TATAAGTACATTATCAAATTATTTTATAAGTCCGCTACATGGGATTAACAATTACGATGT
TTCGGTAGTAGCGAATTCCGAAGACCAAGCGAAAGTTAGTTTTAAAGAAGTATTTAATAC
AATAGACGGAAATCCTAAATTGGAAGGCAGCTTTGACGCGTGGAAAGCACAGATTATTGG
CAAAGGAACCAACAGTGTTTTTAAATTTCAAACGTCAAATGCAAAAACTAAAGATGGTGG
TCGTGAAGGCTGTGTTATTTATGATGAAACACATGAATATGAAGATAGACAAATAATTGA
TGTATTCTCTGGAGGACTTGGCAAAGTCGCAAATCCCAGAGAATTTTTTATTGGCACTAA
TGGATTTGTAAGAGCGGGATTTTATGACAAGTTGGAAGAACGTAGTAAAGCAATTTTAAG
TGGTGAAAATCTTAATGATCGCATGTTTCCTTTTATTTGTAAGCTAGATAATCCAGAGGA
AGTCAAGAATGAAGATATGTGGGAAAAAGCAAATCCTGCTTTTGAAAAGCCATTAAGTCC
TCGTTCTAAACGCTTACTAAATAAAGTTAGAAAACAATATGAAGCATTAACGAATAATCC
AAGCGGCAGAGAAGCATTCATGACTAAACGAATGAACCTTCCAGAAGTAGACTTGGAAAA
GGTAGTAGCACCGTGGGAAGATATTCTCGCAACTAACCGAGAAATGCCAGAACTCCAAAA
CCGAGCTTGTATTGGTGCGTTTGACTATGCAAGCGTTAAGGACTTTGCGGCTGTTGGATT
GCTGTTTCGTGTAGGCGACGATTATATTTGGAAAACGCATTCCTTTGCTAGAAAAGGATA
TTTGGATATCGCAAACCTTAAACCACCCATTAAAGAATGGGAAAAACAGGGATTATTGAC
CATTGTAGATGAACCTACAATCGACCCTCGTCATGTGGTCAATTGGTTTGTTGAAATGCG
AGAAACATATGGTATTCAAAAAGTAATTGGAGATAATTTCCGAATGGACCTGATGCGCCC
GCTGTTTGAAGCAGAAGGATTCGAACTGGAGATTATTAGAAATCCACGTGCAGCTCATAG
TTTGCTAGCTCCGCGAATTGAAACACTATTTGCTAATCATCGTATTGTGTTTGGAGATAA
TCCGTTAATGCGATGGTATACAAATAATGTTGCAGTGAAAATCAAACCGGATGGGAATAA
AGAGTATCTTAAAAAAGACGAGCATAGACGTAAAACTGATGGATTTCAGGCTTTTGTCCA
TGCTCTTTGGCGTGCGGATGAAATAGAAGATATTGATGTAGAAGAGGTATTGAACATGCT
TAACGCGATTGCGTTTTAAGCTGAATAACTATAGACCTAAATGTTTGGATATGGTGGAAA
GTGCATACTTTCCTGCTAGTTCTGCAGTTACTAACAGCGAAGCAGAAGCAACTTTGTCAG
CTATTTGTTTTACTTTTTTCCATGATTCATTGTCTCTGATATTATCTAAAAATAGATGAC
CTTGCCAGGTAATGGATTCTATTGAAACATCGTATTTAGAACCCGACTGTATGAAAGTTC
TAGTTGTTAAGAAACCAGCTTCGCTTAACTTTTCTATACAGTAGTTTACGTCATCTGAAC
CAAATTGCTTGTGTGCATTAAAGTCTAACAATTGATTATAGGCTAAATATCCACCATAAG
GCATTCTTTCTTCTATATCTAGCATAACTTGACGAACGCAGTCTTGATTTAAACGCAATA
TAATCACCTCCCTATTTTAAGGTGATTATAGCACAAGGAGGTGATAAATTGGGACTCTTT
ACAGAACTGTTTAAAAGAAACAAAGAAATTGAGTGGATGTGGGATTTAGACTTTTTAGAG
GACAAAACTACAAAAGTATATTTAAAGAAAATGGCTTTAAATACATGTGTAAAACATATC
GCGAGAACCATTGCAAAATCTGATTTTAGGTTAAAAAATGGAGAAATTAGCGTGCGGGAT
AAATTGTATTATAAGTTAAACATTCGTCCAAATACAGATATGAGTTCAAGCTCATTTTGG
GAGAAAGTGATTTATAAGCTAATTTATGATAATGAGTGCTTAATTGTCCTTTCAGATACA
GACGATTTTTTAATTGCTGATAGTTATGTGAGAAACGAGTTTGCGTTATTTCCAGACATT
TTCGAAGGAGTTACAGTGAAAAATTATTGTTACGAGCGAAAGTTCAGCATGGATGATGTT
ATTTTCTTAGAATATGGAAATGAACGATTGTCGGCATTCACAGATGGGATGTTCGAGGAT
TATGGAGAGTTGTTTGGAAAAATGATTCGCGCACAAATGCGCAACTTTCAAATTCGTGGA
GCTGTCAACTTCAAAATGGCAGGCGTTGCAGATAAAGATAAACAAATAAAGCTACAAGAA
TACATTGACAAAGTCTACGCCTCGTTTAGCAACAACGAAATTGCGATTGTTCCTCAATTG
GAAGGCTTCAATTATGAAGAATTTGGAACAACAAGCGTGAATAATAGTCAAAGTTTTGAT
GAAGTTAAAAAGTTACGTAAAGAAATGATTGATTATGTGGCAAGTATTCTCGGCATTCCT
TCTTCTTTATTGCATGGTGACATGGCAGACTTGAGTAACAATATGAAAGCTTATATGGAA
TATTGTATTGATCCACTCACTAAAAAACTAGAAGACGAATTAAACGCTAAATTATTTACT
TCTAGCGAGTTTTTAGCAGGTGAACATATCAAAATCATACACAAAAAAGACATTATAGAA
AATGCAGAAGCTGTAGATAAGTTGGTTGCTTCTGGTTCATTTAATCGTAATGAAGTTCGA
GAATTATTGGGCGCTGAACGAGTAGATAATCCGGAATTAGATAAATATTTAATTACTAAA
AACTATCAGTCAGCTGATGAAGGAGGTGAGAATGAATGAAGTTGGAGATTAAAGGAACGA
TTATTTCAAATAATCAAAAATGGATTTATGACATGCTTGATATGGAAAGTACTAGCCCAA
GAGACATCGTTTTACCAGAAAACAATGAATCGATTGATGTGATTATCAATTCTGGCGGTG
GTGATGTATATGCTGGTAGTGAAATTTATACTACATTGAAAGGATATAACGGAACTGTAA
ATGTGAAAGTTGTAGGTATAGCTGCTAGTGCGGCTTCGGTCATTGCGATGGCAGGAGATA
AAGTGGAAATTAGTCCCACAGCCCAAATTATGGTGCATAATGTCGCTTCCGGAGTATTTG
GTGATTATCGAGATCTTGAACATGAAGCAAAGGTTTCAAAAGGTTTCAATGTATCTGTGG
CAAATGCTTACATGGACAAGACTGGAAAGAACATGGACGAACTATTAAACCTTATGGGCG
AAACTACTTGGTTTAACGCACAACAAGCAGTAGAAGCTGGCTTTGCTGATGAAGTAATGT
TTTCTAATGAAAAAGCACCGCAGTTAGTTGCCAGTCTCTCGCCGGTAATCCCACAGGATG
CAATTGAAAAAATCATAAATAATATAAAACCGCCGCAGTTAGATATCGATGCAATTGTAG
GAAAAGTAATAAATAAGTTAGAACAATCAAATGATAAAGAAGAGAAGCCGAAAAAAGAAA
ATATACATCCTTTCAAACGGTTTCTTTTTTAATACTAAAAAATAGGAGGAAATAGATTAT
GACTATCAAATTAAAAAACAACCTTGTAAATTACGAGGAAAAACGAACAGCTTTTGTCAA
TACTGTTAAAAACGAAGAGACACAAGAAATTCAAAACAAGGCTTATGTGGAAATGGTAGA
TGCAATGGCTGCTGATATTATGGATCAAGCCAAAAAAGAAGCGCGTCAAGAGGCGGACCA
GTATATTTCAGCTAGCCGAACAGACAAAAATATCACGAATGAAGAAATTAAATTCTTCAA
TGATATTAATAAAGAAGTTGGTTACAAAGAAGAAACATTGCTACCACAAACAGTCGTGGA
TGAAATTTTTGAAGATCTAACAACTGAACATCCTTTCCTTGCATCTATTGGAATGCGTAC
AACCGGTTTACGTACTAAGTTCTTAAAATCCGAAACTAGTGGTCTTGCTGTATGGGGCAA
AATCTTTGGTGAAATCAAAGGACAATTGGATGCTACATTCAGTGAAGAAGAATCTATTCA
GAATAAATTAACCGCTTTTGTAGTAGTTCCTAAAGACCTTGAAAATTTTGGACCTGTATG
GGTGAAACGTTTTGTAGTTACTCAAATTGAAGAAGCGTTCGCAGTGGCGTTAGAAAGCGC
GTTTATTATTGGTGATGGTAAAGATAAACCTGTTGGTCTAACTCGNATTCCGTAAAAGAA
AATGGCAAGCCACTAAATGTAGCTGGTGAAGTTACGTTACTAGTCAATCCTACAGATGCT
TGGGACGTTAAAAAACAGTACACAAGCTTAAATGCAAACGGTGTGTATGTGACTGCTTTG
CCTTACAATTTAAATATCATTGAATCATTATTCGTTCCAGAAAAGAAAGCTATTTCTTAT
GTTGCAAAACGTTATGATGCACTTGTTGGTGGAGCATTGAATATTTCTACTTTTGACCAA
ACGCTTGCATTTGAAGATCTTAACTTATATGCTGCAAAACAATTTGCGTATGGTAAAGCC
AAAGACGAAAAAGCTGCCGCTGTGTGGACATTAAATATCAAACCAACAGATCAAACTCCG
GAAGGGTGATTGTAAATGGCTAAATTTGAAGTATTAAAGAAATTCAAAGACAAAGAAACA
AAAGAAGTATATGAAAAAGGAACTGAAATTGAATTGACTGTAAAACGTGCAGATGAAGTC
GCTGACAATTTGGGAGCTTCTTTTTTAAAACGATTGGATGAACCAAAAAAagataaaaaa
AAGTAGGTGCTGTACATGGAAGTATCAGATGACCTTCTTAAAAAATTTAAAGAGCGTATG
CACATTTCTCACAATAGCGAAGATAGCAATTTAAAAGAGTTGCTATCTTTTTCTATTGCT
GATTTACAAGAAAAATGCGGGCTGTTTAATGTAGATGAACATGTTAGGGCAAGAGAATTG
GTCATTGATCGTACTAGATATGCGTATAATGATTCGATAGAATTCTTCAACGAAAACTTT
CAATCACAAATAACTAGCTTAGGCTTCTCTCTCTATGCAGATGAAAGTGGTGAATCTGAT
GAAGTTTCAGTTTAAACCTCAAAAAGTTCAGAGTGGCGATTTACGTACTCCGGTTGTTTT
TTTTGAATATCAGCCGGTAAGTGGTCCTTCACCAGGTGAAATAGAAAAGATTACTCTTTT
CGAATGTTTTGCAGAAGTTTATAAACCATCCATGAAAGATTTAGAAATTTTANTGTGATT
GATGTTAGCCAAGACTTGCAAAATAATCGCTTTGTAAATGTACTTCTGGGGGTTCAAACA
TGAGTGTAGAAGTTACTGGAGTAGAAGAGTTGGAAAGACAGTTAGTTAATTTATTTGGAC
GAGAAAACTTGCCACAATTAGTAGACCCTGCTCTAATTGCAGGCGCAGCCCTTGTTGCAA
AAACACTTAAAAGTGAATTTGTTCAATTTAAAGACACAGGCGCATCTATTGATGAAATCA
ATATAGAAAAACCCGTGTATGACAAAGGGGTTAGAAGCATAAAAATTGATTGGAAGGGAC
CTAAAGACAGGTATAAAATAATTCATCTCAACGAATATGGTTATACAAGAAATGGTAAAA
AAATCACACCAACAGGAACAGGTAGTGTTGCCAGGTCACTAAGAATATCTGAAAGAGCTT
ATAGGGCAATTGTACAGAAGAAAATAGGTGATAAACTATGATTGATATTTTGAATGTCAT
ATATACAACATTAAGTAAAAACGATATCATTCACACTACTTGCGAAGAGAGAATTAAATA
TTATGATTTTCCAGGCACAGGTGATTCTACAAAAACCTTCTTGTTAATAATACCTTTAGA
TGTTCCAATACCAACTAATTTTTCAAGTAATGAATCCAGGATGGAAGATTTTTTAGTACA
AATTGATGTGCAATCTAACGACAGATTAATAGTAAAAAAAATACAAGACGAAGTTAGAAA
AGAAATGAAACAAATAGGATTTGGACAACTCGCTGGTGGTTTAGATGAATATTTTCCAGA
AACAGGGCGATTTGTAGATGCACGAAAATATAGCGGATTGTCCTACAAACTATATCAATA
AAAAATAATAGGAGTGAAATAAATGATTACAACAATCGGATTTGAAAAAGCAACTTTTGG
AATTTATGATGAAAAAGACGAAAAGGTAACAGAAAAAGTAGAAGTAAATGGTAAGAATAA
AAAAGGTGGTACGGTTGAAGCTGATATTTCTGGTCTTGATGCTGAAGCTATTAAAGTTTT
CGCTTCGAACGGTCCATACTACATTTCCAAAAAAGGTTCTGGCGATGTTAAGCAAACAAT
CGGTATCATGGAACTTCCATTTGAATTAGGACAGAAGTTATTAGGTCGTCAAAAGAATGC
AGATGGTATTGTAACTGTAGGGAAAAACACTGCTCCACCATATGCGTCATGCGTGATGGA
AAGTGAAACGTTGCGAGGGGAGCCGGTGTTCTTTGCTTTATTAAAAGGAAAATATGGACA
AGATGACGTTAAATTAAACACATCTGAGGACAAACCAAAGGAACCTGAAGCAACTAGTCT
CACTGGTGAATTTGTTTATAATGATGCTGGGGACGTTTTCGCGATGGCTGTGGGCGAAGA
ATTCCGAGATAAAATTTACAGCATGGCTTTTCCTGGTTTTGTTGAAACACCAGTAGTACC
GGAAGGATAAAAAATTTTAAGAGTAGGTGAAATCCTACTCTTTTTTGTTGACCAAAATCA
TAAAAAAGGTGGAGAAAATAGTGATTAAACTAGAAATATTTAATAAAAAAGAAAAAAAGA
AAGAGCTATATGAGAGAGAAGATACATCTGTAATTGAATTAGAAGAATATTGGAAACTAC
AAGAAAAAATTAGAGAATACATCAATACTTCTGACGATCCAAAGAAAACGACAATTTTGG
AAATGCAGTTAAAATTTATTGTGAAATTATTTGATGATGAAAACATTACAATAGATTTTC
TTAAAAAAAATATTCCTTCGAAGAAATTAAACGATACGTTGGTGTCTGTCTTTCGGGAGA
TTTCACCAGATGAATACGAGGATGAAGATGGTGGAGATGAGGAAGCAAAGTAATAACGCT
TACCGAGTTTTTGTCCGATCTCGATGCAATTAGGCGTTACTGCATGAAAGAGTATGGCTG
GACAATTCGAGAAACAGATAATCAAGAGTATAAGAAGTTATGTCGTCTGATAATCGAAAA
AGAAGAAGCAAAATCAGAAAATAACAAAGTTTCACTTGTTGACTTTGTATCACAATATCA
AGATGTCAATCGAGGAAGGGGGTAAATAATGAATAAACTTCAAGGATTGTCGATTAACCT
AGACCTTGATGCTACTAGAGTGGACGAGGGAATGAAAGGGTTGAAAAGGACTCTCGGTTC
TGTGAATAGCGAAATGAAAGCAAATCTTTCAGCTTTTGGCAAGGGAGAAAAAACATTATC
TCGTTATGAAACAGAACTGGATGGACTTAATAAAAAGTTATCTGTTCAGAGCAAAATGGT
TTCTCAAACTAAAAACGATTTTAAAGATTTAGAAAAACGAAATGCTTCTTTAAATGGAGA
GTTGAAAGACTCTAATAAAACGTTGACTGAGTCAAAAAAACGTTTTGAACAGCTTTCTAA
ATCTGGTAATGCAACTGAAAAAGAATTAAAAGAAGCGGAAAAAGAAGTCAACTCAAATCA
AAAAGCATACAACAAACTTAACAAAGAACTACAACAAATGCCCAAAGCTTTATCAGCTGG
ACAAAAAGCAGTAAATAATGAAGTTGCAAATTACAATAATTTGCAAAGAAAGATTGATAC
TACCACAGAATCTTATAAGAAATTCAAGAGAGAGCAAGCTGTTAAAAGCTCACCGTGGGG
CGCAATGACTCAAGATTTAGACAAGTATCAAAAAAAGTTAAATGAGACAGGTGATAAGCT
TGTTGCCTTCGGAAAAAAAGGCAGTTTGTATATGGCACCTGTTGCGCTTGGTTTAGGTTT
TGCTATCAAAAAAGCGGCTGATTTTGAACAACAAATGTCGAATACTCTTTCTGTTATGTC
CCCTGGCGAGGTAAATCAATATAAAGATGCATTAAGAGAACTCGCTATTCAACAAGGTGC
AGATACGAAATACTCCGCCTTAGAAGCCGCACAGGCACAAGAAGAACTTTTAAAGGCAGG
TCTTTCAGTAAAAGATGTTATCAATGGCGGGCTTTCAGGTGCGCTTTCATTAGCAACAGC
AGGTGAGTTAGATTTAGCTTCAGCGGCAGAAATCGCGGCTACAGTTTTAAACGCATTTAA
GGATGATAATTTAAGCGTGGCGGATGCGGCAAACATTCTAGCTGGTGCGGCAAATGCTTC
TGCCACAGGTGTAGAAGAAATGAAATTGTCTTTACAACAAGTTTCTGCTGTTGCCAGTGG
TGTTGGTCTCTCGTTTGACGATACATCAACAATGTTAGCAGTATTTGCACAGAAGGGTTT
AAAAGGTTCCGATGCAGGTACCTCTCTCAAAACAATGCTACAAAGATTGCATCCTACGAC
CAAAGCGGCATGGCAACAATTTGATGCTCTTGGGTTAAGCATTGTGGACAATGAAACTGC
TATGAAAGTATTGCAAGAAAATGGTGTTAAACCACTCTCGAATGATACAGATAAATTAAT
GGGACAAATTCAAGATTTAGCTAAAAGTTTGGCAGGTCCAAAGGCAAGTGCTTCTAAAGT
GAACAAAGAATTTGAAGAATTGACCGTTGCCACTGGCGCAGTCCACTCCGCATTTTATGA
TACAAACGGGGAATTAAAATCAGCAGAAGAAATATCTGGTCTATTGCAAAGTAGTCTAAA
AGATTTGAACTCCGAACAGCGTAGTGCAGCGCTAGGTGCTATGTTTGGCTCCGATGCAGT
TCGTGCTGGGAATATTGCTTATCGCGAAGGCGCGGATGGAATAAAGAAAATGCGCACTGA
AATGGGAAAAGTAACTGCTGATGACGTAGCTAAAATGAAAATGGATAATCTGAAAGGTAC
TATTGAAGAAATTTCTGGTGCAATTGAGACCTTTGCTATCAGCATTGGAACATCATTGAC
TCCGGTATTACGTGGTCTAGGAAAGTACATTCAAAAAGCAGCAGATTGGTTCAATGGATT
GAATGATAGTACTAAAACGGTTATCTCTACAGCAGGTGTAGTTGCGGTAGCGATTCCGGT
TGCTGGACTAGCATTTGGATTTATTGCAAAAGGGGCAGCGGCTGCTATCTCACCTGTAAA
GAAATTAACAGCCGCGTTAGCAGAAAACTCTGTTGCTGCTGGAACTAATGCAGCGACTAC
GCAACTTGCTGGAAACGCTTTGCCGGTAGCTGGAGGGAAAGGTAAAGGTTTCTTAGGTAA
AGCTGGCTCGTTTTTTAAAGGAAGCAAAGGAACAAAAGCGCTATCTACGGCTGATATGGC
TGGTGATATTGCGAGTTATAGCAAATTCGGAAAAATTGGGGCTGGTTTGAAAGGTATTGG
AAAGGCACTACCTGGGCTAGGAATTGCATTATCTGCAACACAACTTATTGGTATTAATAA
AAAAAATGCAGGGGATAAAGCTGGTAGTGCTGGTGGAAGTTTAGCGGGAGGCGCAGCTGG
TGCAGCAATCGGAACAGCAATTGCCCCTGGAATCGGAACAGCTGTAGGTGCGGCAATTGG
AGGTATTGCTGGAACTAAATTTGGACAGGCGTTTGGTAAAAAAATACAGAAGGAAATACC
TGAATATAAAGCTAAATTTGATTTAATTTGGGAGGCACTTTCATTCTCAGCAAAAGAACA
TCCTATTCTATTGAATCCAGTTAATCAAATTAACGATCAAATTAAAATGGCAAAAGCGGG
GTATGCAGCTATAAAAGATGTGTTTGCTAATCCTTTGAAAACGGATATTTCCGGAAAAGG
TATTAGTAAAGATACAGCAAAAAATGTAAATTCTTATAAAACTATGTCTCAAAATGCAAT
CTCTGAATTAAAGTATTTGGAAATGTCCGGGGATGTAATCACTAAATCAACATCAGCTAA
AATTAGTAAAAATTATAATGGGATGGTTGCTCTTGTAGAAAAATCTTTTGAGAAAACCAA
AAAAAGTTCTGATAAGAATTTAAATACTTTGTCAAAAAATGGATTATTAGCAGAGCATGA
AATGATTCAAATTCAATTAGAACAAAAAAGAAATCAAGATAACAAATTAGATGAAGTAAA
GAAAAACAATGAACAAATTCAAAAGCTAAACAAAGATATGGCTACTAAAAATGCTGATAT
AACAAAGAAAGAGAAAGCGGACATAAAAGCGATTAACGACAAGGCTGCAAAGGAAGGTAG
AGTATTAACCGCCTCAGAGGAGCAAAAAATTACAACTATCAAACGTAATGCTGCAAACCA
ACGCAAAACTAGTAATCAAATGTATAGTAATCAAATTCAAACAATANGGTTAGCGAATCG
AAGAGAGCAAAAGATGAAGCAGTAAAAGAAGCTAACAAGAAATATAAGGATGTAGTTGCT
GCTGCTGACAAAGAATATTATGTGAATGGAACTATTACGAAAAAGCAACATGATGATATT
GTAAAAAAAGCAAAAAGCCAAAAAAACAAATCAGTAAGTGAAGCAAAAAAAATGCATAAT
GGCGTTGTTGATCAAGCAAAAAAACAAGCCTCTGGTCACCTGAAACAAGTAGATTGGGAA
ACTGGAGAGTCTTTGTCCAAATGGGATAACTTCAAAGCAGGTTTAGCTAAAGTAATTAAC
TCTGTCACAGGTGGAATAAATAAAGTATTAAAATTCTTTAGTTTACCTACCATACCAGAA
TGGAAACCAGCGGGTTACAACAATAACACTAAAACTTCAAAATCATCTAGCAAAAAAAGA
ACGTCGTATGGTAGTCAGCTAGCAATGGATTACACAGGTTCTAACAATGCATCCGGACAA
ATCATGGCTGGCGAAGAAGGATTTGAGATTGCATATAATAAACGCAAAGCACAAGCTCAG
ATTTTAGGTGCGAATGGTGCAGAAATAACGCATGTTGCGCCAGGTACTAAAATTTTGAAT
CATGCAGATTCGAAAAAAGTCATGCAAGGTGGACTTGGTAAAACATTACCTGGGTTTGCA
AGTGGCAATTCAACGATCAATGATTTCTTAAGTGACGCTTGGAATGGGACAAAAGCGGTA
GCTGGAAAAGTAGTTGATTTTTCTAAAAAAGCTTTTGACTGGGCAGCGCATCCTATCAAA
AATTTAAATAAACTTTTTGGTGGCTTGTCTGTTGGCGTTAAAATGGGTAACGATGGTAAT
TTAGGTTCTGACATGCTGAACTATTTAAAAAACAGTATCGGCGCACCTTTGGAGAAAATG
CTATCTGGTTTTAAAGAAACTGCGCCAGTGGCAGGACCGGCTGGGAAAGGTGCTTCGGCG
TGGTCTAGTGTTATTAAGAAAGCGGCTCTAGCCATGAAAGTGGATTTGTCCGGTAGTGAA
TTAAAAGGCATTATTGCACAAATTCATCGTGAATCTGGCGGGAATGAAAAAATAACTCAG
TCATCTGCTGTTGTGGATGTTAATACATTATCAGGCAACCCTGCTAAAGGTTTGCTTCAA
TATATACCGCAGACTTTTAACGCATACAGAATGAAAGGTCATAATAATATTTTTTCTGGT
TATGATCAGTTGCTGGCGTTCTTCAATAACTCATCATGGAGAAACGACCTTCCCTACGGA
AAACGAGGCTGGGGACCACGAGGGCATCGTAGATTTGCTAATGGTGGTTTTGTAAAGAAA
AATGAAATGATAGAAGTTGCTGAGAACAATAAGCCGGAAGTAGTCATACCGCTTACTCGG
AAAAATCGAGCGGTTCAATTAATCAAAAAAACAAAAGAAATCATTGGAATGAACGATGGA
GGAAGTGTTGTTGTCAATAGTCCTGACAATTCTGACATGATTTTATTGCTTCAACAGCAG
AATCAGATTTTGATGCAACTACTTCAAAAAAATAGTGACGTATACATGGACACAAATAAG
GTCGGAAGTTTAGTGGAACCTGCAATTACAAAAATGCAGAACAATCGTATAAGTAGAAAA
GACCGAGTTCAGGGGGTTAGAAAACGTGACTAGAATAGGATTTACGTACGCCGGAATTCA
TAGCAATGACATTCCAGCAGTTGTTAATAGTATCAAAAGAAATGCAATCAATATCACTGA
GAATATCCAAGAAGTACCTGCCAAAATTGGTGGGTACTTTTTTGGTAATTCCGTTGGTAC
TAGAAGCTTTGACATTAATATTACGCTTATGGGGAAATCGGAAACTGAACGAGTAGAAAT
AGCACACGATCTTAATAACTTAATCATCCAAACTAACAGTTTTGAAAGCGAAATAATCTT
TGATGATGAACCGGAATGGATTTATTACGGTCATTTTGCCCAAATGGCAGAGTTAACAGA
ATTACAGACAGATAATTATACAACAACCATTACATTTATATGTAGTGATCCTCGTGGATA
TGGAGAACAACAAGAAATTAGTTTACCAGAAAGCCCGGCTATAATCGAGGTGGCGGGTTC
ACAATCAACAAGTCCAATTATTCATGCGATAGCAACCGACGATTTAACTAGTCTATCATT
TGCAACAGATGATGATTATATATTTCTAGGGGCTGATATTGACCCCGATACAGGACAAAC
AGCTGTGAAAATGTATGAGAACGTGTTGTCCGATAGAGCAAATGACATGACTTTGTGGGA
TGGTATTGGGCAAAGTAATATTACTTGGGAGCTAGAAAATGGTAAGCCTGCGAAAACAAG
TTCATTTAAACAAACTATAAATACCATTCGTGTAAATTCCTATGGTGAAAAAACAGAAAC
CGCGCCTTACAAATCATGGAGAGGTCCTGTAATGAAACGAATGTTGACGTCAGAATTAGA
CAATTGGAAAGTCACCGCTCGATTGGCAAATATTACTCAAAAATATCCACGCGCTAGAAC
AAAAATAGAATTGTATTTATTAGACAAAGATAGCAAACGCATTGGTAAATTTATGATTAA
AGATGCCCAAAATGGGAGAGCTATGAATTTGGGACTAGAGATTGGGAGAACAACGAAAGA
TAGATACCTTTTTGCTGCAACTGAGGGGAAAGTAGTTAAGAAAAAGAATACGAAAGTGGT
TTATTCAAAAAAAGTACAACAAACAGTGAAGTATACAGAAAAAGGTAAAACAAAGACTAA
GCAAGTTTGGAAAACAATAAACACGACGTATGAAGTCGGAAATAACTATAATGAATTTTC
AGATGCGTACTTTAATCTATCTATTGAAAAGCGTGGACAGTTGTTTATTGCGGAAATAGT
TAAATTGAACGACAAAGGTAGTCAAGCTTGGAAACGAACCTACAAATGGAAAGACTCAAA
TAACAAATTTGCTACTAAGTTAGCAGGCATCGGAATTTACATGGCCAAAATGGATATTCC
AGAAGATTTTAATAATCAAACTTACAAAGACAATGATGTTGTTTTTTGCGACTTGGTTGT
ACAAAAAGTTAATCCAGAAGCAGATGTTAAAAATAATCCAGAGGTTATTATCCATAAAGG
TGATGAGATTATGATTGATTGTGAAGCTGGGGTCATAATGAAAAACGGTTCAGTGTTCAT
GGAAAATTTAGCAATTGGAAGTTCATTTCCTTCGTTTTTTGGTGGCTATCAAACTCCAGT
GGCTTTCAGCGAAGGAGCGGAGTGGTCCATAGAATACAGACCGACGACATATTAG


>4	 A198_scaffold_7:152095-166503
ATGCTGAAAATAAATACGACCACATTTAATCCGCAAATTTTGTATATCGCTAATTGTTAT
ACGAATGAGGTGCGCGTAGGTGAAAATCACCATCATGATTTTTTGGAAATCTCGATTATT
TGTGAGGGAAACGTTATTTATGATATTGAAGGTGAGCGAGTCAAGCTAGGAAAAGGTGAT
ATGCTGATTTTTAATCCTGGCGTGAGTCATTATGATATAACCGAACCAGGTATGACCAAT
GCGCAACTCCATATTGGTTTTCGGAACTTTGCACTGGAAGGGTACACTCGAAATACGTTC
CCGTTTAAAAAGGCCTTTTTACGAAAAAAAGAAGAAGAATCTGCCATTTTATCTATTTCC
AAACAAATTATAGAAGAAAAAGACGCAGGAAAACCAGGATATGACTTGATTTTAAAGGCT
TTCGTCATGCAATTAATTATCCATGTTTTACGCGAAGCCACCCCAGAACAACTTGAAAAT
AACGGCGTCAAATTATCTACCGACGAACAGCAAAAACAGATACTTGTAAACGAAATTATT
CATTATATGGAAAAACACCATACAGAAGACGTCTCGCTCTCAACGCTTTCGCAAACGATG
TACATTAGCCCCGCCTATATCTCCAAAGTATTTAAAGAAGAAACCGGGGAATCGCCAATT
AACTATCTAATCAAAATCCGCCTTACTCGTGCAGAAGAATTACTGAAGAATAAAGACGTT
AGCGTAAAACAGGCTGCGAATATGGTCGGATACAATGATGCTTATTATTTTAGCAAGCTT
TTCAAAAAATATTACGGATTCCCGCCATCCGAAAACTGGCGCAAATCGAGTTAGAATTGC
AAAAAAAAGACAGAGAGAAGGAAGACTAGATGGATTATGAAAAAGCCTTAGCGTTTATAA
AATCAAATAGCACATTAGAACAAGAAGAAGGAACCGAAGTTATTTTTAAACAGGCACAAG
AAACAGCTCGAGGGAATTTGGATCCTTTTTTATTAAAAGACCTGAAACAACATCTTGGCG
GTACGAATGATGCGATAAAAGAAGCGCCGCAAGAAATCCAAATGCCAGATTTTTCTAATT
TGGAAATAGCAACGGCAGCTGCACTACAAATGCGAGCAACAATGGGAAGTCCGAATATTG
ATTTATCAAACGGCGTAACTACGGAGTATCGGGTTGTTGAAGGTGATTATGGCGATATTC
CGGTACGAATTTATCGTCACGAGGAAGCAACCAAACCAGTTCCCGCATTCATTTTTTATC
ATGGTGGTGGCTTTGTTGGTGGAACGCCAGCTGTAGTGGAGAATTTTTGTAAAGGTATCG
CGGAAAAGTTACCGGCAGTTGTTATTAATGTGGACTATCATTTAGCTCCAGAATTCCCGG
CGCCAGCAGCTCCAAAAGATTGTTACCGGGTGCTTGAATGGGTAGTGGAACAAAGCAACG
AACTTGGCATCGACGCTTCGAAAATAGGTGTTTCCGGAGATAGCGCGGGCGGAACTTTAG
CAGCGGCGGTAAGTTATATGGATTATGAAGCAGAGACAAATTATGTAGGATTTCAAGCTT
TACTTTACCCAGCGCTAACTTTAGTAGATGAAGATAATGATAAGTATCAGTGGGATATTT
CCAAGTTTGGGGCATCCGAAGATACACTTCCGCTCGTTGCGTCAGGTATCATTGGAATGA
ACAGCTCTGGCGAATTACTGCGGAAAGCCTATGTTAGAGATGAAAATCCCGCAGCGCCAA
TTTATTCCCCACTATCGGCTGTAGATAAAAGTATTTATCCGCCTACACTTATAGCCAGTG
CGGAGTTTGACGCGTTACGAGCTTTTGCAGATGTTTTTGCTAAAGAACTGCGAGCAAGTG
GTGTACAAACAAAAGCAATCGTTTACCAAGGAATGTGCCATGCTTTTATTGATAAATACG
GGATTTTCCCTCAAGCGGAAGACGTGGCAGATGAAATTGTTCAAATGATGAAAGAAATAT
TTTAAAGAATAATTTGCAGGCATTTTTCGAAATGCCTGTTTATTTTTGGACTAAATTTTG
CGATTAGTACTAAAAATGTATTAGAATAGAGAGGAGAAATGAGAAGGGATGATGGGACTC
ATGAAATTTCAGCTTTTTATTCAACCAAAATTAGATGTTCTTCAGGGAAATATTGTCGAA
TATGAAATACTTTTACGTGATGATAGTGCAGTTCCTAGATTTCCTCTATCAGAATTAGAA
GCTGTGCTCGCGGACGAAGAACTGTACTTAGCTTTTTCCGAGTGGTTTAGCGAGGCTTTC
TTAGACGTTTTAAAGAAATATCCAAATGATCGATTTGCCATAAATATTGCGCCACAACAG
CTTTTTTACATAGAAACACTCCACTGGCTAGACAAATTAAAAAGCGAGAGCCATCGTATA
ACTGTAGAAATGACCGAAGATATTTTCGATGTACCCGGTCATAAACGCCACCTTAATGCG
AACGATAAAAACGCATTTATTCTAAATAAAATTAAAGTGATTCACGGTCTCGGCTACCAT
ATCGCCATAGACGATGTTAGTTGCGGATTGAACAGCCTAGAGCGAGTGATGAGCTACCTA
CCTTACATAATAGAGATTAAATTCTCCCTCATTCATTTCAAAAATATACCATTAGAAGAT
TTACTATTATTTATTAAGGCTTGGGCAAATTTTGCTCAGAAGAATAAGCTCGATTTTGTT
GTTGAGGGAATTGAAACGAAAGAAACCATGACTCTACTAGAAAGTCATGGCGTCTCGATT
TTTCAAGGTTATCTGGTTAATAAGCCGTTTCCGGTTTGAAAACTATCTACTTGATCGAGT
AGATTCTCGTGCGAGCTAATGGTGATGGGCTTTTTGGAAAGCAGTAGTCCGCTTTCCCGT
AATTCTTCTAACACTTCAGTTACTCTAGCTCGACTCGAACGACAATAATCAGCTAAGAAC
GTTTGCGTGACATAGACTGGAAGCTCAATTGAGCCTTCTGTTTGATGCAAATGAAGTAGC
TCAATAATTTCCACCAAAATACGCGTTACTTTGACTATGGGTGCTTGATTAATATTCTTG
TAATTTTTTGATGTAAATAAATATCTAACAATAACTTCATCAAGTATAAGATGGAAAAAT
TGTGGATTTGCATATAAATAATTGAGAAGAAACTCGCGGTCAATAAATAGAACGGTACCG
TTTTCTAATGCGCGAACACGGTATTCAGTAAGTTCAGGCGCTGTTTTTGTTTCGAGTAAA
CTTTCCATTCCAAAAAGCGCGTGTTGACCAATCAACGCATTTATCATCCAGCGGCCTTCA
TTTGTAGGACCTTCTAAAACAGCCGTTCCCTCTAAAATAGCACCTATTTGCGGCGCCTTT
TCTTCGTAATCTCTATATGAATGAATAATTTCTCCTTTTTTAAAAGAAATTTTACTTGAA
TAATCACTAGAAAAAATATCTGAAAAATCTATCGTGTGAAGCATTATCAAAACTCCTATA
CTAAGGTAAAATTGGTATTTACCATATTACTGTACTGCTATTTGTGTCAAAAAGATACCG
AATAAAAATCGTGTTCACAATTTAGACATGAAAAAGTCACTTTTTAGCAACAATTTTAGT
GATTTTATCAATAAAAACTTACTTTTTCTTCCCTGGAGAGATATCCAACCAAAAAAAGAC
CCTCCATAGATAGGAGAGTCTTTCAAAACTTCTTGTAAACATCAATGGAATTGCCAAAAT
TAATGAAATATCCACCATAATCATACATTGGACCATATTTTTCCGCGTAATGAGAAACTG
TATGGCGCAAAAATTCTTCTGTTACCTCTAAAAACTCCGCTACTTCAAAATATTCTCGTA
AGCCTAGATAAAAACAAGCAATGATGTCATCAAGCGGTATTAGTTCCTCATAACCTTTGC
GACGAGCGAAAATTTCTTGTTTTTTATCCATGATTGTTTCCTGTTTGGTGATATTACCTA
CAGTGTATTTGTAATGCATCAATTCTTCTACTAAAACACAGCCTTTTTCAATGGAAGATT
GATCCTTACTAATAAAAATCATCCCATTTAAATAAAGTCCCGGAAGTTTGTAAGGCATTT
TCTCTTCTCTGATTGTTACCTCATCTTGGTATTTATTTACCAATTTTTCGTACAATAAAA
TCACATCCCGCGATGGAGTTTTTTCTTCATCTCTATATAAGCTAAAATATCCCGCATTTC
TTCCTCGGTTACGTCATCATCAATATGGGCTGCAATTGTTACCAAGCGTTCATCAACAGG
GGGTAAATTTCTTTCAGGAAAAAAGTCATCTAATCGTTTGTTGAAGATTTTTGCAAGTTC
AAATAAAACATCTTGATTTGCTTTTCGATCGCCATTTTCATAACGGCTAATAGTTTGGCG
AGTTGTATGAAGCTTTTCTGCTAATGCTTCTTGATTTAAGCCTCGTTCCTCGCGATATTG
TTTTATTTTATTTCCTACAAATTTATTTAGCTCCATAATAATTGTCCTCCATATGTTTAT
GGCTTCAGTATAGCACTTTTAGCACCAAAACGGAACTTTTTCGAACATATTTGTCGGATA
AAGTTTACCAGTAACCAAAATGGTGCTATAATATTTGTAGAGCTAGAAAATAAATGTGGC
TGATTTTGTACCGATAGCACCAAATTGGTGACAAAACTACTATATTAATTTATGAGATGG
AAGTGGGAATGGATGGATAGAAAACTTTTAAAAGAAAAGCAAATCCAACTAATTTTTCAA
CTAGAACAAGAAGAAAATCGATTTATTCGAAAGCGTTTGATAGAAGAGTTGGAGTTTTTT
GAAGCACTTGGGGATAGGGAAAAAGGACTTCTAACGGCGGAGCAAAAGTTGCTTATTTTA
ACACCTAGTGAGTACCGAGAATACAAAAGAACCAAATCAGATGTGCAAATTAGTAGGATA
ATTGGAGTATCGAGATCGTCACTTGCAGAATGGAAACGAAAAAAAGGTTTAAATAGAAAA
AAGTCGCAACCGGTTCAGCAGGAAATGATTGATGTATTAGCTTTTCATTTAGATAAAACA
AAAGAAGAAATTGGCGCTTTACCTGCTTCGGCGATTGAATGTCAGTATGAGGCTTTTGTG
ATTAATGAAGCCAATAATTAAGGAGTGATAAAATGCAGGTTTTAGTTTTACCAGAAAATA
AGGATATCAATTATATAAAAACGGTCCAAGAAGTAAAACGATTTTTTGCGGATTTTGAGC
GGTTTCGGATGATTACGGGGTTATCAAAAAAGCCACATTTACTTAGAAATGGTTTTCTGG
AAGAGCCGCAGTTTGAGCCGGTAGCATTTTCTGCTAGACATAATAAAGAAGTCATTTTGG
AAGCGCGATGGTTGGTAGAGAAATATACTGAAATGTTGAATCAGATGGATGATTTATATC
GAACTATTTTGATGGAATGTTACGTGGAACGAAAACAAGATGTGGCGGTAATGATGGATT
TACCGTATGAAATTGCCCAGTTTAAACGGATAAAAAAACGGGCAGTGCTAGAACTTGCAA
CGCTAATGGGGATTTTAGTAAGGAAATGATGATACTTTCGTGATATTTTGAAACATCATT
TTCCTATTAATATAGAAGTAAGCTAATTGTCCAGTAAGCGGATGACAATAAAAGCTGCAT
CAGAATGAAGGTGCACCGATTTTCTGATAATACATGATGTTTTACAAGGAATTTGTTTTT
ATGATTGGATTTAAATCCGTTGAGATAAACAAATATTCTATTTTGGAAAGTAAAGTTCGG
AGGAATAAATTATTAAATGTGGTCTTGACCGAACTTTGCTTTCTGTTTTAAAGGAGTGAA
CGTTTGGTGAAGAGTTTGAGCTTCATGAGAGTTTTGGAAGCAGTGAGAACAATGCTCCAG
GAAAAAGGCGGACTAGATATTTCTATTGTAATGCGTGACCAAGTGGAAATGCCTACAACG
ATGATCGAGATGATTGATCAAGAGGAAGAAGAAAGCCAAACTGCCTGGAAAGAAAAATAC
CGTTTTGCAATCCATCATTATACAAATGAAACGGACTTAGCGGGAGTCGAAAAGATAGAT
ACGCTTATCCAAACAGGATTCACTTTGCCTGAAGGATACAAATTAATCGCTGTTCGACAT
TACGGAAAACAAAATTTAGTCAAAGAAAATACGTTAATTCACGCAAAAACCAGTTTTGAA
GTAAGTATTTGTCGTGAATTAAAAGTAAAAATTTAGGGGGAAATATTAATGGCATTTGAA
GAGAATTTATATTGTGATTATACACCGGGAGCTGCTAAAGCGGTCGCGGGGAAAGATGTA
ATTTTAGCAGTTTTTAACGCAGCGGGGGACAAACTATTAGCGGTTGCGGGCCAACAAGGT
CTAACTGTAAACCGTTCTAAAGATAGCATTGAAATTACATCTAAAGATACAGTTGGCGGA
TGGAAATCCAAAATTGGCGGTATGAAAGAATGGTCAATTGAAAATGACGGATTATATGTC
GCTGATGCAGAGTCTCACAAAGAATTGGCGAAATATTTCGAAAGTGATAGCCCGGTTTGT
GTGAAAATCATTAATCAAGCATCTAAAAAAGGTCTTTTCGGTGGTTTGGCAATTGTAGCT
GACTATAGTTTTGAAGCACCTTTTGACGAAGCGATGACTTACTCTGTAAAACTAGACGGA
ATGGGCGCGCTTGTTGATTTAACGATTACTGAGGGCGGCGACCAAATGCCCGGCGAAACA
CCTGTAGCACCAGCAGAATAAAATAGAAAGCCACTGAAATAAGTGGCTTTCCCTTAGGAG
GAAAATAAATGTTTGAAGTGAATGATACAACTTATATTTTACGATTTAATAAACAAAAAG
TTAAAACGGTGGAATTAACATCAGGGATTAGTTTAGTTGCAGCTTTGACTGCGAATAAAG
GGATTTTGAGCTATCAAGTGATTGAAACGCTATTTGTTTCAGGACTTGTGGAAGAAAAAG
GCTTAGTACCTGTAAAACAAAAAGAAGCTTTGGAGATTTTCGACAAATTAGTAGAAGAAC
AAGGCTTAATTTCGCTTAATGTAGCTGTTATTGAGAAATTGCAAGAGGATATGGGTTTTT
TGTTCCGTTAAAACAGATTGAATTTGAGTATTTTGGTGCTGAGGACGAAGAAGTGGATAG
TGAAATGAACCATGATTTTGATTTGGAAAAACAGTTCGCTTTTTTTGTAGTCAATTTTCG
AATGTCCAAGCATGATTTTGAAGAACTTACTGAAGTGGAGAAAAATTTCATCATGAAAGA
ATGGGAAAACAAGGTGATTTTTGAATCTACTATGCTTCGAAATGCAGTTTTAAATGCGGA
ACAAAATCTCAATCGAAAACGAAATTCCCGTTTTATCGACTTGCATAAAAAACGTCAGAA
GAAAGCCGATGTTAATTATACAGTAAATGCACTTCAAGCAATTTCCGAGAATGAAGCGAA
GGAAGGTAAAGCGTGGATTGATCGGATTTATGGTGCAAATGGGTTGCGAAGACCTAAGAA
TAAAGAAGAAAGGAGGAACGTGAATGGCGGATTCTAAAAGTTTTACATTTGAACTCAACG
AGAGCGTTTTAACAGCGCAAGTTGGCAGGCTAGATGAAATGGCGATGGTTGTAGAGCAAC
GATTTTCAGAGCTCAAAATGACTATTGAAGATGTTGGAAATGCTGATCCAGGTTCGAAAA
TTTCCGAGTCTTTAGGTGGGCTGCAGTCTGGGCTTGGCACGATTAGTTCGGCGTTTGGAC
AGCTGGGTTCTAGTAGTGAGGCGATTACATCTGGATTCGGTACTGCGGTTGGTTCTGTTG
GTGGAATCACGGATGCGTTTAAAAATCTAGGTTCAAGTGTGCAAAATGGTACGTTATTTT
CAAGCTTGGCGACTGGAATTGGTGGCATGAGTACGATGCTTGGTGGAGTATCTGGCGGCG
TTCAAGGAATTACAAATCTAGCTAGTGGTTTTATGGAGTTGAAGAACCATTTAGGCGGAT
TAATGTCTTCTATTGGCGGCGTTGGTGGAATTATGGGTAAACTGACCTCTCCTATGGGGT
TAGTTATTATCGGTATTGTAGCGTTAGTAGCTGCATTTGCGTATTTGATGACGACGAATG
AATCATTCCGAAATACGGTGATGTCAGTCGTAACACAGGTTGCGCAACTGTTCGGTCAAC
TTGTCGCCAGTTTAATGCCGATTATCATGCAAATTGTTACTGCGGTTATGCAAATTGGTG
CCGCGTTAATGCCAATGGTTATGCAATTTATTAGCTTTTTTGCGCAATTGTTAGCCCAAT
TAATGCCGTTTATTAATATGCTGATTTCCATGCTTATGCCTGTTATTATGCAGATTGTTC
AAGTTGTTATGTCGCTTGTTTCGGCACTATTACCGAGCATCATGACAGTGATTCAAGGCA
TTATGAGCGTTATTCAATTTTTAATTCCAATAATCATGCAAATTGCGACGGTGGTTGTAC
AAATTGTTGTAACGATTATTTCTTATATAAGTAAAATTATGCCGATTGTAATGACGATTA
TTGGCGTTATTGTTTCGATTATCACAACGATTATTAGTTACGTCGTTATTATTGCGACGA
CGATTGCTAGTGTTATTGGGAAAATTATTAGCTTTATTGCGAGTGTTATTACGGCGGTTA
TCGGGATTGTGCAACCAATTATTGCCTTTATTACCAATATCTTTACGACTATCGTGACAA
TTATTGGTGCAGCTTTCCAAATGGTATTTACTGTTGCATCCAAAATTTGGAATTCCATTA
TGTCGACTATTTCCGGAATTATTGACGGAATCAAAGCAGTCATCACAGGTATTTCTACTA
CAGTTTCATCAGTGTTTAACGGAGTGAAGCGCATTATTACAGGTGTTTTTGACGGAATCA
AAAGTGCTTGGGGTGGTTTAACTGATTTTGTAGGAAATATTTTCGATGGTGTTTCAAGTG
CAATTCAAACAGTGGTAGACAATGTCAAAGGTTTTGTAAACGTGGTAATTCGAGGGATTA
ATGGAGCCATTGGTTTAATTAATAAGATTCCAGGAGTTGAAATCGGCAAAATACCGCAAT
TAATTTCCGGAACAACAAATTTCCAAGGTGGCTTTGCTCGAATGAATGAAGGCGGCCGAG
GCGAAATGGTTGTTTTACCGTCGGGTTCGCAAGTAATTCCGCACGATGCAACGATGAAAT
ACGCAAGAGAAAGTGCGCGCGGAAATAAATCAATGCTTTACACGAGTCAAGGCGCTGATT
TGGCTAGAGTTGAAAATCTTCTCGAGCGCTTACTACAAAAAAATCCTGTAATCAAAATGG
ATGACAAAGTGGTAGCTGAGGTAGTTAGCCGTAATCAAGCTAACTCATTTGATCAGTACA
ACTACACAATGGGAGGTGCAGCTTATTCATGAGTGACTTGTTTTTAGAATTAAATGGAAA
AGTGCATTCGCTTAGTGAGACATTTCCAGGTCTTTCTGTACAAGAAGTTTCGAGACAAAG
TCCCCAGTTAAGCATGGAAACTGCTGAAATAGCTGGGACTGATGGGGTTATCCCAGGAAT
GACCCAATTTAAACCGTTTATCTTTTCAGCAAAATGTAATTTGCAAGCACTTGATATTCC
AGATTATCATTTGGCAGTCAGAGAAATTTATGAATTTTTATTCCAGCGCGATAGTTATTA
TATTTGGAGCGATCAAATGCCAGGAATTCGGTATGAGGTGCATCCTAAACCAGTTGATTT
TAGTCGAGAATCGGATCGTGTTGGTTTACTCACTATAGAATTTGATGTATTTAAAGGTTA
TGCGGAGTCACGTGGCACGAGCCTTGACCCTATGACTTTTGAAGTGGATTTATGGCAAAT
GGGAATGAATTTATCGAACCGTGATGATTTATTTTATATTTTTAAAGAAAATACATTTCG
GGTCTATAATGCGGGGAGCGACCGTGTTAATCCACTGATGCGGCATGAACTAGATATTGC
GATGACGGCGAATGGGACACCAACGATTCATAATCTTACAACGGGAGAATCCTTCGAGTA
TCAGAAAGAGCTCCGAAAAACAGATGTTTTACTGTTGAACAATATTTATCCACTTGTTAA
TAACCGCCGTGTTGGAAAAGATACCAATCATGGGATTATCACCCTTGAAAAAGGCTGGAA
CGATTTTGAAATCAAAGGTGTAACGGATGTAACGATTGCTTTTAATTTTCCGTTCATTTA
[truncated: 4,632,966 more chars]
