# Supplementary material for: Molecular characterization of Listeria monocytogenes strains isolated from imported food in China from 14 countries/regions, 2003-2018
Source: Front Cell Infect Microbiol. 2023 Dec 20;13:1287564. doi: 10.3389/fcimb.2023.1287564 (PMC10765603; doi:10.3389/fcimb.2023.1287564)
Supplement: Supplementary file 1 [file DataSheet_1.zip › supplemental data/total_CRISPR.fna]

Sequence 'A189_scaffold_1' (1551995 bp)
CRISPR 1   Range: 1301534 - 1302118
POSITION	REPEAT				SPACER
1301534		CATGTTAGTCACTGAACTGGTATCAAAGGTACTTAAATC	AAGCTTCTCCAGTTTTTCATTATCAGAAAACATGGCAGC	[ 39, 39 ]
1301612		CATATTAGTTACTGAACTCGTATCAAAATTACTTACATC	TAACGCTTCAAGACTAGTACAACCAGCAAACATGGCACG	[ 39, 39 ]
1301690		CATATCAGTTACTAAGCTCGTATTAAAATTACTTACATC	CAACTTCTCAAGGGCGCTACAATTTCTAAACATTTGAAC	[ 39, 39 ]
1301768		CATTGCAGTAGCGGAACTGGTATCGAAATTACTTACATC	TAGTTTCTTCAGTTTTTCACAGCCATTAAACACTCTATA	[ 39, 39 ]
1301846		CATATCAGTTACTGAACTCGTATCAAAATTACTTACATC	CAGCTCTTCAAGACTAGTACAATCTTCAAACATGGCATA	[ 39, 39 ]
1301924		CATATTAGTTACTGAACCGGTATCAAGGTTGCTTACATC	CAGCACCTCAAGGTTTCTATTATCATAAAACATGTAAGA	[ 39, 39 ]
1302002		CATATTAGTTACTGAACTCGTATCAAAATGACTTACATC	CAGTTCCTCAAGTGCCCTACAGCTGTTAAACATATCCCA	[ 39, 39 ]
1302080		CATAGTAGTTACCGCACTAGTATCAAGACCACTCAAATC	
Repeats: 8	Average Length: 39		Average Length: 39
Sequence 'A189_scaffold_3' (356053 bp)
CRISPR 2   Range: 348038 - 350648
POSITION	REPEAT				SPACER
348038		GTTTTAGAGCTATGTTATTTTGAATGCTACCAAAAC	GGCGATTCTGTTGAAACTGCAACGAAACTT	[ 36, 30 ]
348104		GTTTTAGAGCTATGTTATTTTGAATGCTACCAAAAC	CCACGTCAGACCAAGAACTTAAAACTATGC	[ 36, 30 ]
348170		GTTTTAGAGCTATGTTATTTTGAATGCTACCAAAAC	CTAAATTCATGTTGCGGGATGTTGTGGATG	[ 36, 30 ]
348236		GTTTTAGAGCTATGTTATTTTGAATGCTACCAAAAC	GAACTTCTTCACCATCCTTCATTTCTGTTT	[ 36, 30 ]
348302		GTTTTAGAGCTATGTTATTTTGAATGCTACCAAAAC	TCAGACTTCTATATCCACAATAAAAGCCCT	[ 36, 30 ]
348368		GTTTTAGAGCTATGTTATTTTGAATGCTACCAAAAC	GCGAGTCAATTCATCAAACCCAATCAGAAA	[ 36, 30 ]
348434		GTTTTAGAGCTATGTTATTTTGAATGCTACCAAAAC	GTGTACACGATAGTCCAAGTCGGTATTTCC	[ 36, 30 ]
348500		GTTTTAGAGCTATGTTATTTTGAATGCTACCAAAAC	CTCACGTTGTCAAGGTCAAATTTTAGATATG	[ 36, 31 ]
348567		GTTTTAGAGCTATGTTATTTTGAATGCTACCAAAAC	GAGGTTCGTGGGGGTAATCCCGGCTTGCGA	[ 36, 30 ]
348633		GTTTTAGAGCTATGTTATTTTGAATGCTACCAAAAC	AGAGGCAACGAGACTACAGACGCACTTAGA	[ 36, 30 ]
348699		GTTTTAGAGCTATGTTATTTTGAATGCTACCAAAAC	TTTGGTCGAATTCTTCCGCATCTTTAAACT	[ 36, 30 ]
348765		GTTTTAGAGCTATGTTATTTTGAATGCTACCAAAAC	TTAATGAAGAACTAGAAACAATTGAAAACA	[ 36, 30 ]
348831		GTTTTAGAGCTATGTTATTTTGAATGCTACCAAAAC	GCACGTATGATCGTCTTCTTTGATGACCTC	[ 36, 30 ]
348897		GTTTTAGAGCTATGTTATTTTGAATGCTACCAAAAC	TACTCGTATAAAAATCAAGAGAGACGTATT	[ 36, 30 ]
348963		GTTTTAGAGCTATGTTATTTTGAATGCTACCAAAAC	CTTCCGCGTTACATGTTTGACATCAAGTAA	[ 36, 30 ]
349029		GTTTTAGAGCTATGTTATTTTGAATGCTACCAAAAC	GGTTGTGCCGTCACCCGTTGGTGGTAGGCT	[ 36, 30 ]
349095		GTTTTAGAGCTATGTTATTTTGAATGCTACCAAAAC	TTTTCTTTTTCACGATGCGATCGAACGTTT	[ 36, 30 ]
349161		GTTTTAGAGCTATGTTATTTTGAATGCTACCAAAAC	AGTGCAATATTTAGCGTACACATCTTTTAC	[ 36, 30 ]
349227		GTTTTAGAGCTATGTTATTTTGAATGCTACCAAAAC	TTGGTCAATAGATGACTGTATTTCTTGCTC	[ 36, 30 ]
349293		GTTTTAGAGCTATGTTATTTTGAATGCTACCAAAAC	TGAAACACACAACATTTCAGAATGGCTTAG	[ 36, 30 ]
349359		GTTTTAGAGCTATGTTATTTTGAATGCTACCAAAAC	ACTTACTGAACAACATTGATTACCACAGTT	[ 36, 30 ]
349425		GTTTTAGAGCTATGTTATTTTGAATGCTACCAAAAC	TAATAAACAAGAAATATTACTTCATGAATC	[ 36, 30 ]
349491		GTTTTAGAGCTATGTTATTTTGAATGCTACCAAAAC	CACTATCCACTACAGTGATTTGTATTGTGC	[ 36, 30 ]
349557		GTTTTAGAGCTATGTTATTTTGAATGCTACCAAAAC	GTAATCCCAATTAACCCCGCAGAGGGTGTA	[ 36, 30 ]
349623		GTTTTAGAGCTATGTTATTTTGAATGCTACCAAAAC	TGTCATGGCGAAAGGTAAAACGGTCGATTG	[ 36, 30 ]
349689		GTTTTAGAGCTATGTTATTTTGAATGCTACCAAAAC	AGTGTTGGAGACTGCAAGGATTTCCGGATT	[ 36, 30 ]
349755		GTTTTAGAGCTATGTTATTTTGAATGCTACCAAAAC	AACCTGCAGGTGCTGTGTTCACGTCAGCAA	[ 36, 30 ]
349821		GTTTTAGAGCTATGTTATTTTGAATGCTACCAAAAC	TTGATGAGAATCTATACAGGTACTTAACCG	[ 36, 30 ]
349887		GTTTTAGAGCTATGTTATTTTGAATGCTACCAAAAC	TGTTGTCAAAGATGGTAATAAATGGGTGAC	[ 36, 30 ]
349953		GTTTTAGAGCTATGTTATTTTGAATGCTACCAAAAC	CATCGAATTGATACTTTTCGAGTGAAGCAA	[ 36, 30 ]
350019		GTTTTAGAGCTATGTTATTTTGAATGCTACCAAAAC	GTGGGAAACGTTAAATATTATAAAACAGAT	[ 36, 30 ]
350085		GTTTTAGAGCTATGTTATTTTGAATGCTACCAAAAC	GCATCGTACCCCAGTTCATGAAGCGCGGTA	[ 36, 30 ]
350151		GTTTTAGAGCTATGTTATTTTGAATGCTACCAAAAC	ACAAAACTCTCTAATTCAATTGCTCCATCA	[ 36, 30 ]
350217		GTTTTAGAGCTATGTTATTTTGAATGCTACCAAAAC	TTTATAAAGAATACTTGCGGGGCATAAATG	[ 36, 30 ]
350283		GTTTTAGAGCTATGTTATTTTGAATGCTACCAAAAC	GTCTAAACTTGGAATATAACTTAGGTCTTG	[ 36, 30 ]
350349		GTTTTAGAGCTATGTTATTTTGAATGCTACCAAAAC	ACTGATGAAAGTATTTCTCCAATGACAAGT	[ 36, 30 ]
350415		GTTTTAGAGCTATGTTATTTTGAATGCTACCAAAAC	TTAAATACGATGGAATTAATCTATCGATGC	[ 36, 30 ]
350481		GTTTTAGAGCTATGTTATTTTGAATGCTACCAAAAC	TCAAAGAGTTTATACCTGTTTTGATTGAGT	[ 36, 30 ]
350547		GTTTTAGAGCTATGTTATTTTGAATGCTACCAAAAC	TAATATTCTTCCCCCCCATCGCTAACAGGG	[ 36, 30 ]
350613		GTTTTAGAGCTATATTATTCTGAATATCAACACACA	
Repeats: 40	Average Length: 36		Average Length: 30
Sequence 'A195_scaffold_3' (456460 bp)
CRISPR 1   Range: 161605 - 161893
POSITION	REPEAT				SPACER
161605		ATTTATATTTCACAATAAGTAACTAAAAC	GCTTTGGTGGTATTGAGTGTAGGGACTTTGGTGGTAA	[ 29, 37 ]
161671		ATTTACATTTCACAATAAGTAACTAAAAC	TTGTAACCCATCGCTGTCCCTTTGACAAAAATCGC	[ 29, 35 ]
161735		ATTTACATTTCACAATAAGTAACTAAAAC	GCTACATGCTTGATGTGCTTTACACAAAAGAGAGCA	[ 29, 36 ]
161800		ATTTACATTTCACAATAAGTAACTAAAAC	TAAATTGCAAATAAATTACTAATATCTTTTTTATCG	[ 29, 36 ]
161865		ATTTACATTTCACAATAAGTAACTAAAAC	
Repeats: 5	Average Length: 29		Average Length: 36
Sequence 'A198_scaffold_3' (456702 bp)
CRISPR 1   Range: 161716 - 162004
POSITION	REPEAT				SPACER
161716		ATTTATATTTCACAATAAGTAACTAAAAC	GCTTTGGTGGTATTGAGTGTAGGGACTTTGGTGGTAA	[ 29, 37 ]
161782		ATTTACATTTCACAATAAGTAACTAAAAC	TTGTAACCCATCGCTGTCCCTTTGACAAAAATCGC	[ 29, 35 ]
161846		ATTTACATTTCACAATAAGTAACTAAAAC	GCTACATGCTTGATGTGCTTTACACAAAAGAGAGCA	[ 29, 36 ]
161911		ATTTACATTTCACAATAAGTAACTAAAAC	TAAATTGCAAATAAATTACTAATATCTTTTTTATCG	[ 29, 36 ]
161976		ATTTACATTTCACAATAAGTAACTAAAAC	
Repeats: 5	Average Length: 29		Average Length: 36
Sequence 'A213_scaffold_3' (426214 bp)
CRISPR 1   Range: 419929 - 420823
POSITION	REPEAT				SPACER
419929		GTTTTAGAGCTATGTTATTTTGAATGCTACCAAAAC	TACCCTTCCTTGACGTATGATAATATAGAT	[ 36, 30 ]
419995		GTTTTAGAGCTATGTTATTTTGAATGCTACCAAAAC	CTTAATAGCGGATTGATTGGTAGCGATGTA	[ 36, 30 ]
420061		GTTTTAGAGCTATGTTATTTTGAATGCTACCAAAAC	TGACCTTTTGTTTTCATTTCCGAGTCAATA	[ 36, 30 ]
420127		GTTTTAGAGCTATGTTATTTTGAATGCTACCAAAAC	ATAATGTCGACACGTCCGATAGATCGAATA	[ 36, 30 ]
420193		GTTTTAGAGCTATGTTATTTTGAATGCTACCAAAAC	CAATATTGGTAATAACTATGGCATTCCCAT	[ 36, 30 ]
420259		GTTTTAGAGCTATGTTATTTTGAATGCTACCAAAAC	AAAAGTACTAAAGTCACCAAAATAGAAAAC	[ 36, 30 ]
420325		GTTTTAGAGCTATGTTATTTTGAATGCTACCAAAAC	GAACACTATCTCGATATTCATAATATATGA	[ 36, 30 ]
420391		GTTTTAGAGCTATGTTATTTTGAATGCTACCAAAAC	TCCGCACCTTCAATTTAATTTTAAAGGTTA	[ 36, 30 ]
420457		GTTTTAGAGCTATGTTATTTTGAATGCTACCAAAAC	TGCTAGGTTACTCAGAAGCTTACACATTCGA	[ 36, 31 ]
420524		GTTTTAGAGCTATGTTATTTTGAATGCTACCAAAAC	ATTTCTGCTTGGATTGATTGCGGATTTTCT	[ 36, 30 ]
420590		GTTTTAGAGCTATGTTATTTTGAATGCTACCAAAAC	GTAAGTAAAACCGGACGACTCGATGTGTCG	[ 36, 30 ]
420656		GTTTTAGAGCTATGTTATTTTGAATGCTACCAAAAC	AAAATCGGCGATACCCTAACCTACTTCGGT	[ 36, 30 ]
420722		GTTTTAGAGCTATGTTATTTTGAATGCTACCAAAAC	AGACAAAAAAGGCGAGGTACATTGGACGAA	[ 36, 30 ]
420788		GTTTTAGAGCTATATTATTCTGAATATCAACACACA	
Repeats: 14	Average Length: 36		Average Length: 30
Sequence 'A216_scaffold_3' (426117 bp)
CRISPR 1   Range: 419832 - 420726
POSITION	REPEAT				SPACER
419832		GTTTTAGAGCTATGTTATTTTGAATGCTACCAAAAC	TACCCTTCCTTGACGTATGATAATATAGAT	[ 36, 30 ]
419898		GTTTTAGAGCTATGTTATTTTGAATGCTACCAAAAC	CTTAATAGCGGATTGATTGGTAGCGATGTA	[ 36, 30 ]
419964		GTTTTAGAGCTATGTTATTTTGAATGCTACCAAAAC	TGACCTTTTGTTTTCATTTCCGAGTCAATA	[ 36, 30 ]
420030		GTTTTAGAGCTATGTTATTTTGAATGCTACCAAAAC	ATAATGTCGACACGTCCGATAGATCGAATA	[ 36, 30 ]
420096		GTTTTAGAGCTATGTTATTTTGAATGCTACCAAAAC	CAATATTGGTAATAACTATGGCATTCCCAT	[ 36, 30 ]
420162		GTTTTAGAGCTATGTTATTTTGAATGCTACCAAAAC	AAAAGTACTAAAGTCACCAAAATAGAAAAC	[ 36, 30 ]
420228		GTTTTAGAGCTATGTTATTTTGAATGCTACCAAAAC	GAACACTATCTCGATATTCATAATATATGA	[ 36, 30 ]
420294		GTTTTAGAGCTATGTTATTTTGAATGCTACCAAAAC	TCCGCACCTTCAATTTAATTTTAAAGGTTA	[ 36, 30 ]
420360		GTTTTAGAGCTATGTTATTTTGAATGCTACCAAAAC	TGCTAGGTTACTCAGAAGCTTACACATTCGA	[ 36, 31 ]
420427		GTTTTAGAGCTATGTTATTTTGAATGCTACCAAAAC	ATTTCTGCTTGGATTGATTGCGGATTTTCT	[ 36, 30 ]
420493		GTTTTAGAGCTATGTTATTTTGAATGCTACCAAAAC	GTAAGTAAAACCGGACGACTCGATGTGTCG	[ 36, 30 ]
420559		GTTTTAGAGCTATGTTATTTTGAATGCTACCAAAAC	AAAATCGGCGATACCCTAACCTACTTCGGT	[ 36, 30 ]
420625		GTTTTAGAGCTATGTTATTTTGAATGCTACCAAAAC	AGACAAAAAAGGCGAGGTACATTGGACGAA	[ 36, 30 ]
420691		GTTTTAGAGCTATATTATTCTGAATATCAACACACA	
Repeats: 14	Average Length: 36		Average Length: 30
Sequence 'A216_scaffold_7' (120257 bp)
CRISPR 2   Range: 3141 - 3725
POSITION	REPEAT				SPACER
3141		CATGTTAGTCACTGAACTGGTATCAAAGGTACTTAAATC	AAGCTTCTCCACTTTTTCATTATCAGAAAACATGGCAGC	[ 39, 39 ]
3219		CATATTAGTTACTGAACTCGTATCAAAATTACTTACATC	TAACACTTCAAGACTAGTACAACCAGCAAACATGGCACG	[ 39, 39 ]
3297		CATATCAGTTACTAAGCTCGTATTAAAATTACTTACATC	CAACTTCTCAAGGGCGCTACAATTTCTAAACATTTGAAC	[ 39, 39 ]
3375		CATTGCAGTAGCGGAACTGGTATCGAAATTACTTACATC	TAGTTTCTTCAGTTTTTCACAGCCATTAAACACTCTATA	[ 39, 39 ]
3453		CATATCAGTTACTGAACTCGTATCAAAATGACTTACATC	CAGCTCTTCAAGACTAGTACAATCTTCAAACATGGCATA	[ 39, 39 ]
3531		CATATTAGTTACTGAACTGGTATCAAGGTTGCTTACATC	CAGCACCTCAAGATTTCTATTATCATAAAACATGTAAGA	[ 39, 39 ]
3609		CATATTAGTTACTGAACTTGTATCAAAATGACTTACATC	CAGTTCCTCAAGTGCCCTACAGCTGTTAAACATATCCCA	[ 39, 39 ]
3687		CATAGTAGTTACCGCACTAGTATCAAGACCACTCAAATC	
Repeats: 8	Average Length: 39		Average Length: 39
Sequence 'A224_scaffold_1' (1026024 bp)
CRISPR 1   Range: 775537 - 776121
POSITION	REPEAT				SPACER
775537		CATGTTAGTCACTGAACTGGTATCAAAGGTACTTAAATC	AAGCTTCTCCAGTTTTTCATTATCAGAAAACATGGCAGC	[ 39, 39 ]
775615		CATATTAGTTACTGAACTCGTATCAAAATTACTTACATC	TAACGCTTCAAGACTAGTACAACCAGCAAACATGGCACG	[ 39, 39 ]
775693		CATATCAGTTACTAAGCTCGTATTAAAATTACTTACATC	CAACTTCTCAAGGGCGCTACAATTTCTAAACATTTGAAC	[ 39, 39 ]
775771		CATTGCAGTAGCGGAACTGGTATCGAAATTACTTACATC	TAGTTTCTTCAGTTTTTCACAGCCATTAAACACTCTATA	[ 39, 39 ]
775849		CATATCAGTTACTGAACTCGTATCAAAATTACTTACATC	CAGCTCTTCAAGACTAGTACAATCTTCAAACATGGCATA	[ 39, 39 ]
775927		CATATTAGTTACTGAACCGGTATCAAGGTTGCTTACATC	CAGCACCTCAAGGTTTCTATTATCATAAAACATGTAAGA	[ 39, 39 ]
776005		CATATTAGTTACTGAACTCGTATCAAAATGACTTACATC	CAGTTCCTCAAGTGCCCTACAGCTGTTAAACATATCCCA	[ 39, 39 ]
776083		CATAGTAGTTACCGCACTAGTATCAAGACCACTCAAATC	
Repeats: 8	Average Length: 39		Average Length: 39
Sequence 'A224_scaffold_4' (288437 bp)
CRISPR 2   Range: 280416 - 283026
POSITION	REPEAT				SPACER
280416		GTTTTAGAGCTATGTTATTTTGAATGCTACCAAAAC	GGCGATTCTGTTGAAACTGCAACGAAACTT	[ 36, 30 ]
280482		GTTTTAGAGCTATGTTATTTTGAATGCTACCAAAAC	CCACGTCAGACCAAGAACTTAAAACTATGC	[ 36, 30 ]
280548		GTTTTAGAGCTATGTTATTTTGAATGCTACCAAAAC	CTAAATTCATGTTGCGGGATGTTGTGGATG	[ 36, 30 ]
280614		GTTTTAGAGCTATGTTATTTTGAATGCTACCAAAAC	GAACTTCTTCACCATCCTTCATTTCTGTTT	[ 36, 30 ]
280680		GTTTTAGAGCTATGTTATTTTGAATGCTACCAAAAC	TCAGACTTCTATATCCACAATAAAAGCCCT	[ 36, 30 ]
280746		GTTTTAGAGCTATGTTATTTTGAATGCTACCAAAAC	GCGAGTCAATTCATCAAACCCAATCAGAAA	[ 36, 30 ]
280812		GTTTTAGAGCTATGTTATTTTGAATGCTACCAAAAC	GTGTACACGATAGTCCAAGTCGGTATTTCC	[ 36, 30 ]
280878		GTTTTAGAGCTATGTTATTTTGAATGCTACCAAAAC	CTCACGTTGTCAAGGTCAAATTTTAGATATG	[ 36, 31 ]
280945		GTTTTAGAGCTATGTTATTTTGAATGCTACCAAAAC	GAGGTTCGTGGGGGTAATCCCGGCTTGCGA	[ 36, 30 ]
281011		GTTTTAGAGCTATGTTATTTTGAATGCTACCAAAAC	AGAGGCAACGAGACTACAGACGCACTTAGA	[ 36, 30 ]
281077		GTTTTAGAGCTATGTTATTTTGAATGCTACCAAAAC	TTTGGTCGAATTCTTCCGCATCTTTAAACT	[ 36, 30 ]
281143		GTTTTAGAGCTATGTTATTTTGAATGCTACCAAAAC	TTAATGAAGAACTAGAAACAATTGAAAACA	[ 36, 30 ]
281209		GTTTTAGAGCTATGTTATTTTGAATGCTACCAAAAC	GCACGTATGATCGTCTTCTTTGATGACCTC	[ 36, 30 ]
281275		GTTTTAGAGCTATGTTATTTTGAATGCTACCAAAAC	TACTCGTATAAAAATCAAGAGAGACGTATT	[ 36, 30 ]
281341		GTTTTAGAGCTATGTTATTTTGAATGCTACCAAAAC	CTTCCGCGTTACATGTTTGACATCAAGTAA	[ 36, 30 ]
281407		GTTTTAGAGCTATGTTATTTTGAATGCTACCAAAAC	GGTTGTGCCGTCACCCGTTGGTGGTAGGCT	[ 36, 30 ]
281473		GTTTTAGAGCTATGTTATTTTGAATGCTACCAAAAC	TTTTCTTTTTCACGATGCGATCGAACGTTT	[ 36, 30 ]
281539		GTTTTAGAGCTATGTTATTTTGAATGCTACCAAAAC	AGTGCAATATTTAGCGTACACATCTTTTAC	[ 36, 30 ]
281605		GTTTTAGAGCTATGTTATTTTGAATGCTACCAAAAC	TTGGTCAATAGATGACTGTATTTCTTGCTC	[ 36, 30 ]
281671		GTTTTAGAGCTATGTTATTTTGAATGCTACCAAAAC	TGAAACACACAACATTTCAGAATGGCTTAG	[ 36, 30 ]
281737		GTTTTAGAGCTATGTTATTTTGAATGCTACCAAAAC	ACTTACTGAACAACATTGATTACCACAGTT	[ 36, 30 ]
281803		GTTTTAGAGCTATGTTATTTTGAATGCTACCAAAAC	TAATAAACAAGAAATATTACTTCATGAATC	[ 36, 30 ]
281869		GTTTTAGAGCTATGTTATTTTGAATGCTACCAAAAC	CACTATCCACTACAGTGATTTGTATTGTGC	[ 36, 30 ]
281935		GTTTTAGAGCTATGTTATTTTGAATGCTACCAAAAC	GTAATCCCAATTAACCCCGCAGAGGGTGTA	[ 36, 30 ]
282001		GTTTTAGAGCTATGTTATTTTGAATGCTACCAAAAC	TGTCATGGCGAAAGGTAAAACGGTCGATTG	[ 36, 30 ]
282067		GTTTTAGAGCTATGTTATTTTGAATGCTACCAAAAC	AGTGTTGGAGACTGCAAGGATTTCCGGATT	[ 36, 30 ]
282133		GTTTTAGAGCTATGTTATTTTGAATGCTACCAAAAC	AACCTGCAGGTGCTGTGTTCACGTCAGCAA	[ 36, 30 ]
282199		GTTTTAGAGCTATGTTATTTTGAATGCTACCAAAAC	TTGATGAGAATCTATACAGGTACTTAACCG	[ 36, 30 ]
282265		GTTTTAGAGCTATGTTATTTTGAATGCTACCAAAAC	TGTTGTCAAAGATGGTAATAAATGGGTGAC	[ 36, 30 ]
282331		GTTTTAGAGCTATGTTATTTTGAATGCTACCAAAAC	CATCGAATTGATACTTTTCGAGTGAAGCAA	[ 36, 30 ]
282397		GTTTTAGAGCTATGTTATTTTGAATGCTACCAAAAC	GTGGGAAACGTTAAATATTATAAAACAGAT	[ 36, 30 ]
282463		GTTTTAGAGCTATGTTATTTTGAATGCTACCAAAAC	GCATCGTACCCCAGTTCATGAAGCGCGGTA	[ 36, 30 ]
282529		GTTTTAGAGCTATGTTATTTTGAATGCTACCAAAAC	ACAAAACTCTCTAATTCAATTGCTCCATCA	[ 36, 30 ]
282595		GTTTTAGAGCTATGTTATTTTGAATGCTACCAAAAC	TTTATAAAGAATACTTGCGGGGCATAAATG	[ 36, 30 ]
282661		GTTTTAGAGCTATGTTATTTTGAATGCTACCAAAAC	GTCTAAACTTGGAATATAACTTAGGTCTTG	[ 36, 30 ]
282727		GTTTTAGAGCTATGTTATTTTGAATGCTACCAAAAC	ACTGATGAAAGTATTTCTCCAATGACAAGT	[ 36, 30 ]
282793		GTTTTAGAGCTATGTTATTTTGAATGCTACCAAAAC	TTAAATACGATGGAATTAATCTATCGATGC	[ 36, 30 ]
282859		GTTTTAGAGCTATGTTATTTTGAATGCTACCAAAAC	TCAAAGAGTTTATACCTGTTTTGATTGAGT	[ 36, 30 ]
282925		GTTTTAGAGCTATGTTATTTTGAATGCTACCAAAAC	TAATATTCTTCCCCCCCATCGCTAACAGGG	[ 36, 30 ]
282991		GTTTTAGAGCTATATTATTCTGAATATCAACACACA	
Repeats: 40	Average Length: 36		Average Length: 30
Sequence 'A248_scaffold_2' (355485 bp)
CRISPR 1   Range: 347464 - 350074
POSITION	REPEAT				SPACER
347464		GTTTTAGAGCTATGTTATTTTGAATGCTACCAAAAC	GGCGATTCTGTTGAAACTGCAACGAAACTT	[ 36, 30 ]
347530		GTTTTAGAGCTATGTTATTTTGAATGCTACCAAAAC	CCACGTCAGACCAAGAACTTAAAACTATGC	[ 36, 30 ]
347596		GTTTTAGAGCTATGTTATTTTGAATGCTACCAAAAC	CTAAATTCATGTTGCGGGATGTTGTGGATG	[ 36, 30 ]
347662		GTTTTAGAGCTATGTTATTTTGAATGCTACCAAAAC	GAACTTCTTCACCATCCTTCATTTCTGTTT	[ 36, 30 ]
347728		GTTTTAGAGCTATGTTATTTTGAATGCTACCAAAAC	TCAGACTTCTATATCCACAATAAAAGCCCT	[ 36, 30 ]
347794		GTTTTAGAGCTATGTTATTTTGAATGCTACCAAAAC	GCGAGTCAATTCATCAAACCCAATCAGAAA	[ 36, 30 ]
347860		GTTTTAGAGCTATGTTATTTTGAATGCTACCAAAAC	GTGTACACGATAGTCCAAGTCGGTATTTCC	[ 36, 30 ]
347926		GTTTTAGAGCTATGTTATTTTGAATGCTACCAAAAC	CTCACGTTGTCAAGGTCAAATTTTAGATATG	[ 36, 31 ]
347993		GTTTTAGAGCTATGTTATTTTGAATGCTACCAAAAC	GAGGTTCGTGGGGGTAATCCCGGCTTGCGA	[ 36, 30 ]
348059		GTTTTAGAGCTATGTTATTTTGAATGCTACCAAAAC	AGAGGCAACGAGACTACAGACGCACTTAGA	[ 36, 30 ]
348125		GTTTTAGAGCTATGTTATTTTGAATGCTACCAAAAC	TTTGGTCGAATTCTTCCGCATCTTTAAACT	[ 36, 30 ]
348191		GTTTTAGAGCTATGTTATTTTGAATGCTACCAAAAC	TTAATGAAGAACTAGAAACAATTGAAAACA	[ 36, 30 ]
348257		GTTTTAGAGCTATGTTATTTTGAATGCTACCAAAAC	GCACGTATGATCGTCTTCTTTGATGACCTC	[ 36, 30 ]
348323		GTTTTAGAGCTATGTTATTTTGAATGCTACCAAAAC	TACTCGTATAAAAATCAAGAGAGACGTATT	[ 36, 30 ]
348389		GTTTTAGAGCTATGTTATTTTGAATGCTACCAAAAC	CTTCCGCGTTACATGTTTGACATCAAGTAA	[ 36, 30 ]
348455		GTTTTAGAGCTATGTTATTTTGAATGCTACCAAAAC	GGTTGTGCCGTCACCCGTTGGTGGTAGGCT	[ 36, 30 ]
348521		GTTTTAGAGCTATGTTATTTTGAATGCTACCAAAAC	TTTTCTTTTTCACGATGCGATCGAACGTTT	[ 36, 30 ]
348587		GTTTTAGAGCTATGTTATTTTGAATGCTACCAAAAC	AGTGCAATATTTAGCGTACACATCTTTTAC	[ 36, 30 ]
348653		GTTTTAGAGCTATGTTATTTTGAATGCTACCAAAAC	TTGGTCAATAGATGACTGTATTTCTTGCTC	[ 36, 30 ]
348719		GTTTTAGAGCTATGTTATTTTGAATGCTACCAAAAC	TGAAACACACAACATTTCAGAATGGCTTAG	[ 36, 30 ]
348785		GTTTTAGAGCTATGTTATTTTGAATGCTACCAAAAC	ACTTACTGAACAACATTGATTACCACAGTT	[ 36, 30 ]
348851		GTTTTAGAGCTATGTTATTTTGAATGCTACCAAAAC	TAATAAACAAGAAATATTACTTCATGAATC	[ 36, 30 ]
348917		GTTTTAGAGCTATGTTATTTTGAATGCTACCAAAAC	CACTATCCACTACAGTGATTTGTATTGTGC	[ 36, 30 ]
348983		GTTTTAGAGCTATGTTATTTTGAATGCTACCAAAAC	GTAATCCCAATTAACCCCGCAGAGGGTGTA	[ 36, 30 ]
349049		GTTTTAGAGCTATGTTATTTTGAATGCTACCAAAAC	TGTCATGGCGAAAGGTAAAACGGTCGATTG	[ 36, 30 ]
349115		GTTTTAGAGCTATGTTATTTTGAATGCTACCAAAAC	AGTGTTGGAGACTGCAAGGATTTCCGGATT	[ 36, 30 ]
349181		GTTTTAGAGCTATGTTATTTTGAATGCTACCAAAAC	AACCTGCAGGTGCTGTGTTCACGTCAGCAA	[ 36, 30 ]
349247		GTTTTAGAGCTATGTTATTTTGAATGCTACCAAAAC	TTGATGAGAATCTATACAGGTACTTAACCG	[ 36, 30 ]
349313		GTTTTAGAGCTATGTTATTTTGAATGCTACCAAAAC	TGTTGTCAAAGATGGTAATAAATGGGTGAC	[ 36, 30 ]
349379		GTTTTAGAGCTATGTTATTTTGAATGCTACCAAAAC	CATCGAATTGATACTTTTCGAGTGAAGCAA	[ 36, 30 ]
349445		GTTTTAGAGCTATGTTATTTTGAATGCTACCAAAAC	GTGGGAAACGTTAAATATTATAAAACAGAT	[ 36, 30 ]
349511		GTTTTAGAGCTATGTTATTTTGAATGCTACCAAAAC	GCATCGTACCCCAGTTCATGAAGCGCGGTA	[ 36, 30 ]
349577		GTTTTAGAGCTATGTTATTTTGAATGCTACCAAAAC	ACAAAACTCTCTAATTCAATTGCTCCATCA	[ 36, 30 ]
349643		GTTTTAGAGCTATGTTATTTTGAATGCTACCAAAAC	TTTATAAAGAATACTTGCGGGGCATAAATG	[ 36, 30 ]
349709		GTTTTAGAGCTATGTTATTTTGAATGCTACCAAAAC	GTCTAAACTTGGAATATAACTTAGGTCTTG	[ 36, 30 ]
349775		GTTTTAGAGCTATGTTATTTTGAATGCTACCAAAAC	ACTGATGAAAGTATTTCTCCAATGACAAGT	[ 36, 30 ]
349841		GTTTTAGAGCTATGTTATTTTGAATGCTACCAAAAC	TTAAATACGATGGAATTAATCTATCGATGC	[ 36, 30 ]
349907		GTTTTAGAGCTATGTTATTTTGAATGCTACCAAAAC	TCAAAGAGTTTATACCTGTTTTGATTGAGT	[ 36, 30 ]
349973		GTTTTAGAGCTATGTTATTTTGAATGCTACCAAAAC	TAATATTCTTCCCCCCCATCGCTAACAGGG	[ 36, 30 ]
350039		GTTTTAGAGCTATATTATTCTGAATATCAACACACA	
Repeats: 40	Average Length: 36		Average Length: 30
Sequence 'A248_scaffold_5' (252966 bp)
CRISPR 2   Range: 250050 - 250634
POSITION	REPEAT				SPACER
250050		GATTTGAGTGGTCTTGATACTAGTGCGGTAACTACTATG	TGGGATATGTTTAACAGCTGTAGGGCACTTGAGGAACTG	[ 39, 39 ]
250128		GATGTAAGTCATTTTGATACGAGTTCAGTAACTAATATG	TCTTACATGTTTTATGATAATAGAAACCTTGAGGTGCTG	[ 39, 39 ]
250206		GATGTAAGCAACCTTGATACCGGTTCAGTAACTAATATG	TATGCCATGTTTGAAGATTGTACTAGTCTTGAAGAGCTG	[ 39, 39 ]
250284		GATGTAAGTAATTTTGATACGAGTTCAGTAACTGATATG	TATAGAGTGTTTAATGGCTGTGAAAAACTGAAGAAACTA	[ 39, 39 ]
250362		GATGTAAGTAATTTCGATACCAGTTCCGCTACTGCAATG	GTTCAAATGTTTAGAAATTGTAGCGCCCTTGAGAAGTTG	[ 39, 39 ]
250440		GATGTAAGTAATTTTAATACGAGCTTAGTAACTGATATG	CGTGCCATGTTTGCTGGTTGTACTAGTCTTGAAGCGTTA	[ 39, 39 ]
250518		GATGTAAGTAATTTTGATACGAGTTCAGTAACTAATATG	GCTGCCATGTTTTCTGATAATGAAAAACTGGAGAAGCTT	[ 39, 39 ]
250596		GATTTAAGTACCTTTGATACCAGTTCAGTGACTAACATG	
Repeats: 8	Average Length: 39		Average Length: 39
Sequence 'A257_scaffold_1' (783860 bp)
CRISPR 1   Range: 488713 - 492319
POSITION	REPEAT				SPACER
488713		TTTATGATTTCATAATAAGTAGTTAAAAC	ATTTTTTTCATTTTCTAAGTCCTCATATTTCAAAA	[ 29, 35 ]
488777		ATTTACATTTCATAATAAGTAGTTAAAAC	TAAGATGTCCGATAATGAACACGCGTTCTCTGTTTTG	[ 29, 37 ]
488843		ATTTACATTTCATAATAAGTAGTTAAAAC	GATAGAAGGGTTATTTTACATCACAGGAGATAACA	[ 29, 35 ]
488907		ATTTACATTTCATAATAAGTAGTTAAAAC	TATAAAAAGACATTGTATAACGAAGCGATGTTTTA	[ 29, 35 ]
488971		ATTTACATTTCATAATAAGTAGTTAAAAC	GACGTATAACATAGGCATCACCATCGGATTTATTAA	[ 29, 36 ]
489036		ATTTACATTTCATAATAAGTAGTTAAAAC	GAAAAAAGCAGATACGGAAACAGGTGACACTGCTCA	[ 29, 36 ]
489101		ATTTACATTTCATAATAAGTAGTTAAAAC	TAATGACATCTGGTGATAAAATTGTTGAAAAAAGC	[ 29, 35 ]
489165		ATTTACATTTCATAATAAGTAGTTAAAAC	ATTTACAGAAATAAGAAAAGCATAGGAGTGATAAA	[ 29, 35 ]
489229		ATTTACATTTCATAATAAGTAGTTAAAAC	AATAATTGAAAACGGCAAATCAAAGCTGGTACCCGT	[ 29, 36 ]
489294		ATTTACATTTCATAATAAGTAGTTAAAAC	CTAACACATGATGACTTTCATCAATTATGATTAACGA	[ 29, 37 ]
489360		ATTTACATTTCATAATAAGTAGTTAAAAC	CCTTGTGCATACAATTCATTCTGTTCTGCAATAGAA	[ 29, 36 ]
489425		ATTTACATTTCATAATAAGTAGTTAAAAC	ATTATCAACAGACGAGTTTTTGGCAATGCTTGGTTA	[ 29, 36 ]
489490		ATTTACATTTCATAATAAGTAGTTAAAAC	ACAGGTGACAGCAATAACAACGTGATGATACTGTT	[ 29, 35 ]
489554		ATTTACATTTCATAATAAGTAGTTAAAAC	CGTCAGTCCGCCACATCAAAGAATTTATGCGACAAAA	[ 29, 37 ]
489620		ATTTACATTTCATAATAAGTAGTTAAAAC	AATTAAAAAAATTAAAACAATGGTGCGCTTTTCAAC	[ 29, 36 ]
489685		ATTTACATTTCATAATAAGTAGTTAAAAC	AGGAAAGGGCGAAAACAAAGGCAAAAACAAGTGACGT	[ 29, 37 ]
489751		ATTTACATTTCATAATAAGTAGTTAAAAC	TCTTCTTTCACAACTTCTTTTTCTGGCTCTGGTTT	[ 29, 35 ]
489815		ATTTACATTTCATAATAAGTAGTTAAAAC	TTGTTCAACAGACGCTTTAAGTTCATCTAATGTTCTT	[ 29, 37 ]
489881		ATTTACATTTCATAATAAGTAGTTAAAAC	GCTAAATCCAAAATCAACCGCGCACTCCATTTCTGG	[ 29, 36 ]
489946		ATTTACATTTCATAATAAGTAGTTAAAAC	GAGAAAAGGAATACATCGGCGAGAAGAATGGAAAAA	[ 29, 36 ]
490011		ATTTACATTTCATAATAAGTAGTTAAAAC	ACAGTGGATTTATAAGCTCTGCTGACGGTGTCCAAC	[ 29, 36 ]
490076		ATTTACATTTCATAATAAGTAGTTAAAAC	AATTGCTCATACCCTTCTTGCGCAGTTGTTTTTTT	[ 29, 35 ]
490140		ATTTACATTTCATAATAAGTAGTTAAAAC	AATTTTCCCTAAACCCTTTCTCAGATAAAAATGT	[ 29, 34 ]
490203		ATTTACATTTCATAATAAGTAGTTAAAAC	CGTGCTCTATTACTGGAGAAATAGATAAAGATAAA	[ 29, 35 ]
490267		ATTTACATTTCATAATAAGTAGTTAAAAC	GTTTCAGACCGTCAAGCTTGGTGCGTGCAAAATGT	[ 29, 35 ]
490331		ATTTACATTTCATAATAAGTAGTTAAAAC	AAGTGCACGCTGTGGAAGGCACAACAGTTACAACAGA	[ 29, 37 ]
490397		ATTTACATTTCATAATAAGTAGTTAAAAC	ATGCAACTAAATATTTTGAAGCACGTCCTTCAAGT	[ 29, 35 ]
490461		ATTTACATTTCATAATAAGTAGTTAAAAC	AATGGCCAATCCACAAGAGATATTAATATTAGTTGA	[ 29, 36 ]
490526		ATTTACATTTCATAATAAGTAGTTAAAAC	CTTGTTGTTCCTCTATCCATTTTTTAGCTCTAGCGAC	[ 29, 37 ]
490592		ATTTACATTTCATAATAAGTAGTTAAAAC	TATCAGAGTCGCGCTGATTTAGCTGATTTGTTAAAT	[ 29, 36 ]
490657		ATTTACATTTCATAATAAGTAGTTAAAAC	GTCGATAAAGACGAAGAAAGCCGAGTGATTGTGGAGG	[ 29, 37 ]
490723		ATTTACATTTCATAATAAGTAGTTAAAAC	AAAGTGATATCCAGAGAATCAATCATATTTCTTAA	[ 29, 35 ]
490787		ATTTACATTTCATAATAAGTAGTTAAAAC	AAGGAGTTGCGGAAAATGAGCGAAGTTTTAGTAT	[ 29, 34 ]
490850		ATTTACATTTCATAATAAGTAGTTAAAAC	GTTGCGACAGGTCTTATTTTTGGAACGCTAATTTT	[ 29, 35 ]
490914		ATTTACATTTCATAATAAGTAGTTAAAAC	TTTCCGGTGCAACGAATGCCCTACCTTCTTTAATTTCT	[ 29, 38 ]
490981		ATTTACATTTCATAATAAGTAGTTAAAAC	ACAACATGATCAGAGATTTTAACATCAGATTCTCCAGA	[ 29, 38 ]
491048		ATTTACATTTCATAATAAGTAGTTAAAAC	CGCTTTCGTTTTAAATTCACTGTCATAGTTATTAAA	[ 29, 36 ]
491113		ATTTACATTTCATAATAAGTAGTTAAAAC	TCCCAACGACTTTCCATAATAGCACAAGCTTTTTGATA	[ 29, 38 ]
491180		ATTTACATTTCATAATAAGTAGTTAAAAC	AATAAATCAAACTTTTTAAAAACATTAATACTTAAAT	[ 29, 37 ]
491246		ATTTACATTTCATAATAAGTAGTTAAAAC	ACTCTAATAGAGCATAATACGCTTCTGTACTTGCTTTG	[ 29, 38 ]
491313		ATTTACATTTCATAATAAGTAGTTAAAAC	GAAAAAAGACTCAAGTAAATCCAATTTAGCTATTTTCGT	[ 29, 39 ]
491381		ATTTACATTTCATAATAAGTAGTTAAAAC	TTTTATTTTTGTTGTTTATATAGAAGAAACTGGAAAC	[ 29, 37 ]
491447		ATTTACATTTCATAATAAGTAGTTAAAAC	AGTTCTTGCAGGTTGTTGACAAGCTTAACAATTTA	[ 29, 35 ]
491511		ATTTACATTTCATAATAAGTAGTTAAAAC	GATATATTTTCCTGTGTTTGTTTTACATACTATAAAC	[ 29, 37 ]
491577		ATTTACATTTCATAATAAGTAGTTAAAAC	ACAAAAGCAAGTTACTTCTATAGAAGAAAAACCGCT	[ 29, 36 ]
491642		ATTTACATTTCATAATAAGTAGTTAAAAC	ATCGTCTAGTTTTCCCTCTTCGCAGATAATTTCATA	[ 29, 36 ]
491707		ATTTACATTTCATAATAAGTAGTTAAAAC	GAAATTATCAATATCTGGCCTTACAGCTGGAAACTCT	[ 29, 37 ]
491773		ATTTACATTTCATAATAAGTAGTTAAAAC	TGGAACAGATGCGTGGGGATATGACGGAATGGATAA	[ 29, 36 ]
491838		ATTTACATTTCATAATAAGTAGTTAAAAC	ACTACACGAATTTGCGGAAAGACGTTTGCAGTTACA	[ 29, 36 ]
491903		ATTTACATTTCATAATAAGTAGTTAAAAC	GCTTAATGTTACATCAAAAGAAGTGATTGAAATG	[ 29, 34 ]
491966		ATTTACATTTCATAATAAGTAGTTAAAAC	TCGTCTGGCATGGGGTTATTAGCGCCATGAGAATTTCT	[ 29, 38 ]
492033		ATTTACATTTCATAATAAGTAGTTAAAAC	TTCATGATTTGCGTCATTCTGCTGCAAGTTTTCTTT	[ 29, 36 ]
492098		ATTTACATTTCATAATAAGTAGTTAAAAC	GTTCTTCTTTCACGGGTTCTTTAACTGGTTCTTTTTC	[ 29, 37 ]
492164		ATTTACATTTCATAATAAGTAGTTAAAAC	CAATAGCTTACCTCAAAAAGTGCATACCAGCTTGA	[ 29, 35 ]
492228		ATTTACATTTCATAATAAGTAGTTAAAAC	GATTTTCGTCAACGTCTAACATACTTCTAAAACT	[ 29, 34 ]
492291		ATTTACATTTCATAATAAGTAGTTAAAAC	
Repeats: 56	Average Length: 29		Average Length: 36
CRISPR 2   Range: 508745 - 509423
POSITION	REPEAT				SPACER
508745		ATTTACATTTCACAATAAGTAACTAAAAC	GAAATTGTAAAATCTATATCCGTTGATTCAACAAA	[ 29, 35 ]
508809		ATTTACATTTCACAATAAGTAACTAAAAC	TTAATTTGATAGTCATAATTTATTTCCTCCTATTTT	[ 29, 36 ]
508874		ATTTACATTTCACAATAAGTAACTAAAAT	ATAGAAAGGAGTTGATACAGTGAAGGATGTTTTAG	[ 29, 35 ]
508938		ATTTACATTTCACAATAAGTAACTAAAAC	TTATAAACGACATTTTAGAAGCAGGAGTAGAAAA	[ 29, 34 ]
509001		ATTTACATTTCACAATAAGTAACTAAAAC	TTGTAACCCATCGCTGTCCCTTTGACAAAAATCGC	[ 29, 35 ]
509065		ATTTACATTTCACAATAAGTAACTAAAAC	GCTACATGCTTGATGTGCTTTACACAAAAGAGAGCA	[ 29, 36 ]
509130		ATTTACATTTCACAATAAGTAACTAAAAC	GCCATTTACAATCACCCTTCCGGAGTTTGATCTGT	[ 29, 35 ]
509194		ATTTACATTTCACAATAAGTAACTAAAAC	GTTTTCAAATTATGTTTTTAAACGTTCGCAAACTAC	[ 29, 36 ]
509259		ATTTACATTTCACAATAAGTAACTAAAAC	TTTAGGAATCTCTAAATACTTAAATGTGATAGGTTT	[ 29, 36 ]
509324		ATTTACATTTCACAATAAGTAACTAAAAC	AGGATGGAATTGCTTTTAATAGAAGTTTTTTCATATTTGTGT	[ 29, 42 ]
509395		ATTTACATTTCACAATAAGTAACTAAAAC	
Repeats: 11	Average Length: 29		Average Length: 36
Sequence 'A277_scaffold_3' (440155 bp)
CRISPR 1   Range: 433870 - 434764
POSITION	REPEAT				SPACER
433870		GTTTTAGAGCTATGTTATTTTGAATGCTACCAAAAC	TACCCTTCCTTGACGTATGATAATATAGAT	[ 36, 30 ]
433936		GTTTTAGAGCTATGTTATTTTGAATGCTACCAAAAC	CTTAATAGCGGATTGATTGGTAGCGATGTA	[ 36, 30 ]
434002		GTTTTAGAGCTATGTTATTTTGAATGCTACCAAAAC	TGACCTTTTGTTTTCATTTCCGAGTCAATA	[ 36, 30 ]
434068		GTTTTAGAGCTATGTTATTTTGAATGCTACCAAAAC	ATAATGTCGACACGTCCGATAGATCGAATA	[ 36, 30 ]
434134		GTTTTAGAGCTATGTTATTTTGAATGCTACCAAAAC	CAATATTGGTAATAACTATGGCATTCCCAT	[ 36, 30 ]
434200		GTTTTAGAGCTATGTTATTTTGAATGCTACCAAAAC	AAAAGTACTAAAGTCACCAAAATAGAAAAC	[ 36, 30 ]
434266		GTTTTAGAGCTATGTTATTTTGAATGCTACCAAAAC	GAACACTATCTCGATATTCATAATATATGA	[ 36, 30 ]
434332		GTTTTAGAGCTATGTTATTTTGAATGCTACCAAAAC	TCCGCACCTTCAATTTAATTTTAAAGGTTA	[ 36, 30 ]
434398		GTTTTAGAGCTATGTTATTTTGAATGCTACCAAAAC	TGCTAGGTTACTCAGAAGCTTACACATTCGA	[ 36, 31 ]
434465		GTTTTAGAGCTATGTTATTTTGAATGCTACCAAAAC	ATTTCTGCTTGGATTGATTGCGGATTTTCT	[ 36, 30 ]
434531		GTTTTAGAGCTATGTTATTTTGAATGCTACCAAAAC	GTAAGTAAAACCGGACGACTCGATGTGTCG	[ 36, 30 ]
434597		GTTTTAGAGCTATGTTATTTTGAATGCTACCAAAAC	AAAATCGGCGATACCCTAACCTACTTCGGT	[ 36, 30 ]
434663		GTTTTAGAGCTATGTTATTTTGAATGCTACCAAAAC	AGACAAAAAAGGCGAGGTACATTGGACGAA	[ 36, 30 ]
434729		GTTTTAGAGCTATATTATTCTGAATATCAACACACA	
Repeats: 14	Average Length: 36		Average Length: 30
Sequence 'LM102_scaffold_3' (464823 bp)
CRISPR 1   Range: 458032 - 459518
POSITION	REPEAT				SPACER
458032		GTTTTAGAGCTATGTTATTTTGAATGCTACCAAAAC	TGATTTTATTTGGGAGAAGATAAACAATGA	[ 36, 30 ]
458098		GTTTTAGAGCTATGTTATTTTGAATGCTACCAAAAC	ATCGCGACAGTGCCTTTTGATACGTTTTTT	[ 36, 30 ]
458164		GTTTTAGAGCTATGTTATTTTGAATGCTACCAAAAC	ATATAAAAAATAGAAGTTGACAACTTTAAG	[ 36, 30 ]
458230		GTTTTAGAGCTATGTTATTTTGAATGCTACCAAAAC	TACAAGGAGTTTACTTCCTAACCTGTATAC	[ 36, 30 ]
458296		GTTTTAGAGCTATGTTATTTTGAATGCTACCAAAAC	AACCTTACGAAAGATAACCGCATTAGCTTG	[ 36, 30 ]
458362		GTTTTAGAGCTATGTTATTTTGAATGCTACCAAAAC	CGTTTTTCCAAAGTCTGAATGCTCTTTCAT	[ 36, 30 ]
458428		GTTTTAGAGCTATGTTATTTTGAATGCTACCAAAAC	TAAAATCCGAAACTAGTGGGCTTGCTGTGT	[ 36, 30 ]
458494		GTTTTAGAGCTATGTTATTTTGAATGCTACCAAAAC	TTGCATAAAAAAAGCCCTAACGTTGAGGTT	[ 36, 30 ]
458560		GTTTTAGAGCTATGTTATTTTGAATGCTACCAAAAC	AGTTCCTCCTTCTTCAACGCATTCACCATT	[ 36, 30 ]
458626		GTTTTAGAGCTATGTTATTTTGAATGCTACCAAAAC	AAAGTAAATCGTCTTCCTCCCACTCAAACT	[ 36, 30 ]
458692		GTTTTAGAGCTATGTTATTTTGAATGCTACCAAAAC	AGCTCAATTAAATATATATGCTGCGGCATC	[ 36, 30 ]
458758		GTTTTAGAGCTATGTTATTTTGAATGCTACCAAAAC	TCATTTTCTCCTGGAACGTTTCTGTTACCA	[ 36, 30 ]
458824		GTTTTAGAGCTATGTTATTTTGAATGCTACCAAAAC	GCTATATTAGTCGTTGGATTCAAATGGTTG	[ 36, 30 ]
458890		GTTTTAGAGCTATGTTATTTTGAATGCTACCAAAAC	TCTGCCATTCATCACTAAATTCACATAAAT	[ 36, 30 ]
458956		GTTTTAGAGCTATGTTATTTTGAATGCTACCAAAAC	GTGGTGACTGTCTAGTCCGTTCAGCAAAGG	[ 36, 30 ]
459022		GTTTTAGAGCTATGTTATTTTGAATGCTACCAAAAC	CATAAAGGATGATGAAAAATGACATTAACAA	[ 36, 31 ]
459089		GTTTTAGAGCTATGTTATTTTGAATGCTACCAAAAC	ATCGAAATCACCTACACCAAGAAAAAAAGC	[ 36, 30 ]
459155		GTTTTAGAGCTATGTTATTTTGAATGCTACCAAAAC	ATCGAAATCACCTACACCAAGAAAAAAAGC	[ 36, 30 ]
459221		GTTTTAGAGCTATGTTATTTTGAATGCTACCAAAAC	TCCGACAAGGAAGATCCGTTCCCGACTTTG	[ 36, 30 ]
459287		GTTTTAGAGCTATGTTATTTTGAATGCTACCAAAAC	CTAAATCACTCGATAACTAGAGTTGCTAAC	[ 36, 30 ]
459353		GTTTTAGAGCTATGTTATTTTGAATGCTACCAAAAC	AATGGACGGTGCTGTTGTTGTCACTGAAAA	[ 36, 30 ]
459419		GTTTTAGAGCTATGTTATTTTGAATGCTACCAAAAC	TAATATTCTCCCCCCATCGCTAACAGGG	[ 36, 28 ]
459483		GTTTTAGAGCTATATTATTCTGAATATCAACACACA	
Repeats: 23	Average Length: 36		Average Length: 29
Sequence 'LM102_scaffold_4' (202579 bp)
CRISPR 2   Range: 154524 - 156820
POSITION	REPEAT				SPACER
154524		TTTATGATTTCATAATAAGTAGTTAAAAC	ATTACTAGAAGAAGATGGTTTAATTGGCTCGTTA	[ 29, 34 ]
154587		ATTTATATTTCATAATAAGTAGTTAAAAC	AATTACATAAAATCACTTTGCTAATTGCATAGTTTTT	[ 29, 37 ]
154653		ATTTACATTTCATAATAAGTAGTTAAAAC	ATTTTTTTCATTTTCTAAGTCCTCATATTTCAAAA	[ 29, 35 ]
154717		ATTTACATTTCATAATAAGTAGTTAAAAC	TAAGATGTCCGATAATGAACACGCGTTCTCTGTTTTG	[ 29, 37 ]
154783		ATTTACATTTCATAATAAGTAGTTAAAAC	ATATTTGACCGTGCCCGGTAAAACTACCGCAAACGT	[ 29, 36 ]
154848		ATTTACATTTCATAATAAGTAGTTAAAAC	CGCGCGCTATTTGCGCCATTTCTAGCATATCTTG	[ 29, 34 ]
154911		ATTTAGATTTCATAATAAGTAGTTAAAAC	GAAATCGAGGTGGTTTGATGCCGATTAAAGTACGTG	[ 29, 36 ]
154976		ATTTACATTTCATAATAAGTAGTTAAAAC	GCCTTCTGCTTTTAAATCCCAGCGCGCGCCTGTTCC	[ 29, 36 ]
155041		ATTTACATTTCATAATAAGTAGTTAAAAC	AAATACAATCCGTGACTCTGTATTTAATAAAATCCAA	[ 29, 37 ]
155107		ATTTACATTTCATAATAAGTAGTTAAAAC	GAAAAGCAAAAAAACAAAGATAAGTTAGGTTTGCAA	[ 29, 36 ]
155172		ATTTACATTTCATAATAAGTAGTTAAAAC	TATATAATGATGTAGGAGTTATGAATATTTTGTATTA	[ 29, 37 ]
155238		ATTTACATTTCATAATAAGTAGTTAAAAC	GATAGAAGGGTTATTTTACATCACAGGAGATAACA	[ 29, 35 ]
155302		ATTTACATTTCATAATAAGTAGTTAAAAC	AAACAGCGACAAACGTTAGCTCGTCTAGTTATTGAC	[ 29, 36 ]
155367		ATTTACATTTCATAATAAGTAGTTAAAAC	CCGTTCGCTCTGTAGAACAAAACTTCCCGGATTTCTT	[ 29, 37 ]
155433		ATTTACATTTCATAATAAGTAGTTAAAAC	GAAAAAAGCAGATACGGAAACAGGTGACACTGCTCA	[ 29, 36 ]
155498		ATTTACATTTCATAATAAGTAGTTAAAAC	TAATGACATCTGGTGATAAAATTGTTGAAAAAAGC	[ 29, 35 ]
155562		ATTTACATTTCATAATAAGTAGTTAAAAC	TACATGTCGTTTAACCCGCCTCGAAATCCTTATGAG	[ 29, 36 ]
155627		ATTTACATTTCATAATAAGTAGTTAAAAC	TCCAAACTCCTTCCGCACATTGGGCAATATTTTATA	[ 29, 36 ]
155692		ATTTACATTTCATAATAAGTAGTTAAAAC	TAAAGAAGCGTGATGGTTGTCTAAGCCGTCGAACAA	[ 29, 36 ]
155757		ATTTACATTTCATAATAAGTAGTTAAAAC	TAAATTACTTTCGAACAATGCCGCTAACGCTTCT	[ 29, 34 ]
155820		ATTTACATTTCATAATAAGTAGTTAAAAC	GCAAAACAACAAATTGGAAAGATGTTTTTTTTCT	[ 29, 34 ]
155883		ATTTACATTTCATAATAAGTAGTTAAAAC	TCATGTTGCAGGTGTAGAGCTAAATCCAAGTAGACTT	[ 29, 37 ]
155949		ATTTACATTTCATAATAAGTAGTTAAAAC	CGTGAACCTATTTATCAGAAACAACCTATCCAAA	[ 29, 34 ]
156012		ATTTACATTTCATAATAAGTAGTTAAAAC	ATTGAGGTGTATTACTGTCGCCAGTTGAGTAACCAG	[ 29, 36 ]
156077		ATTTACATTTCATAATAAGTAGTTAAAAC	AAGTGATACAATGTGTTTTTTATTGTCGATGTGGAC	[ 29, 36 ]
156142		ATTTACATTTCATAATAAGTAGTTAAAAC	ACACATATACAGCCATGAATATAGGAGATATGCAC	[ 29, 35 ]
156206		ATTTACATTTCATAATAAGTAGTTAAAAC	CATGACTCCCTTAACATGTGCAAACACCATTTAAGA	[ 29, 36 ]
156271		ATTTACATTTCATAATAAGTAGTTAAAAC	GCGAGATAAGTTATATATAACAACTTCGCATTCCGC	[ 29, 36 ]
156336		ATTTACATTTCATAATAAGTAGTTAAAAC	ATTTGAGTCATATCATACTCACCTCGTTGTCCAACGT	[ 29, 37 ]
156402		ATTTACATTTCATAATAAGTAGTTAAAAC	TTTAGCAATTGGGCTACGAAAAACCAACGTGAAGCG	[ 29, 36 ]
156467		ATTTACATTTCATAATAAGTAGTTAAAAC	GTGGAGGATAATAGCAGATGGATATGGGGACTATA	[ 29, 35 ]
156531		ATTTACATTTCATAATAAGTAGTTAAAAC	TGGTAGGGGCGGGGCTTCTATATAAGGGCTAATATGT	[ 29, 37 ]
156597		ATTTACATTTCATAATAAGTAGTTAAAAC	TATTTCAGTACGATTAGTTCCGCCAAATTTACCAGC	[ 29, 36 ]
156662		ATTTACATTTCATAATAAGTAGTTAAAAC	GTCACTTTCGGCATTGTACACCTCCGCTACAAAAAA	[ 29, 36 ]
156727		ATTTACATTTCATAATAAGTAGTTAAAAC	ATTAACTGGAAAGTGAGAATGAAATCGAAGGTCTTT	[ 29, 36 ]
156792		ATTTACATTTCATAATAAGTAGTTAAAAC	
Repeats: 36	Average Length: 29		Average Length: 35
CRISPR 3   Range: 172014 - 172363
POSITION	REPEAT				SPACER
172014		ATTTACATTTCATAATAAGTAACTAAAAA	GATGGAACGTTGGTATTGCCAGAAGCACTTGTTTA	[ 29, 35 ]
172078		ATTTACATTTCACAATAAGTAACTAAAAC	AGTTTTCCCCATCCCCGAAATCGTGAAGACTGTGCC	[ 29, 36 ]
172143		ATTTACATTTCACAATAAGTAACTAAAAC	TTAGTAGGACAAGCGCTAGATTTCGTCATGGCGAA	[ 29, 35 ]
172207		ATTTACATTTCACAATAAGTAACTAAAAC	GAAGATTGTTTCTATGATACTTTTGATTTTACAGA	[ 29, 35 ]
172271		ATTTACATTTCAAAATAAGTAACTAAAAC	ATAGAAGAAGTGGTTGAAGACACCACAGATGACAA	[ 29, 35 ]
172335		ATTTACATTTCAAAATAAGTAACTAAAAC	
Repeats: 6	Average Length: 29		Average Length: 35
Sequence 'LM102_scaffold_6' (126171 bp)
CRISPR 4   Range: 3656 - 4240
POSITION	REPEAT				SPACER
3656		CATGTTAGTCACTGAACTGGTATCAAAGGTACTTAAATC	AAGCTTCTCCAGTTTTTCATTATCAGAAAACATGGCAGC	[ 39, 39 ]
3734		CATATTAGTTACTGAACTCGTATCAAAATTACTTACATC	TAACGCTTCAAGACTAGTACAACCAGCAAACATGGCACG	[ 39, 39 ]
3812		CATATCAGTTACTAAGCTCGTATTAAAATTACTTACATC	CAACTTCTCAAGGGCGCTACAATTTCTAAACATTTGAAC	[ 39, 39 ]
3890		CATTGCAGTAGCGGAACTGGTATCGAAATTACTTACATC	TAGTTTCTTCAGTTTTTCACAGCCATTAAACACTCTATA	[ 39, 39 ]
3968		CATATCAGTTACTGAACTCGTATCAAAATTACTTACATC	CAGCTCTTCAAGACTAGTACAATCTTCAAACATGGCATA	[ 39, 39 ]
4046		CATATTAGTTACTGAACCGGTATCAAGGTTGCTTACATC	CAGCACCTCAAGGTTTCTATTATCATAAAACATGTAAGA	[ 39, 39 ]
4124		CATATTAGTTACTGAACTCGTATCAAAATGACTTACATC	CAGTTCCTCAAGTGCCCTACAGCTGTTAAACATATCCCA	[ 39, 39 ]
4202		CATAGTAGTTACCGCACTAGTATCAAGACCACTCAAATC	
Repeats: 8	Average Length: 39		Average Length: 39
Sequence 'LM103_scaffold_2' (604802 bp)
CRISPR 1   Range: 309697 - 309985
POSITION	REPEAT				SPACER
309697		ATTTATATTTCACAATAAGTAACTAAAAC	GCTTTGGTGGTATTGAGTGTAGGGACTTTGGTGGTAA	[ 29, 37 ]
309763		ATTTACATTTCACAATAAGTAACTAAAAC	TTGTAACCCATCGCTGTCCCTTTGACAAAAATCGC	[ 29, 35 ]
309827		ATTTACATTTCACAATAAGTAACTAAAAC	GCTACATGCTTGATGTGCTTTACACAAAAGAGAGCA	[ 29, 36 ]
309892		ATTTACATTTCACAATAAGTAACTAAAAC	TAAATTGCAAATAAATTACTAATATCTTTTTTATCG	[ 29, 36 ]
309957		ATTTACATTTCACAATAAGTAACTAAAAC	
Repeats: 5	Average Length: 29		Average Length: 36
CRISPR 2   Range: 354950 - 355534
POSITION	REPEAT				SPACER
354950		CATGTTAGTCACTGAACTGGTATCAAAGGTACTTAAATC	AAGCTTCTCCACTTTTTCATTATCAGAAAACATGGCAGC	[ 39, 39 ]
355028		CATATTAGTTACTGAACTCGTATCAAAATTACTTACATC	TAACGCTTCAAGACTAGTACAACCAGCAAACATGGCACG	[ 39, 39 ]
355106		CATATCAGTTACTAAGCTCGTATTAAAATTACTTACATC	CAACTTCTCAAGGGCGCTACAATTTCTAAACATTTGAAC	[ 39, 39 ]
355184		CATTGCAGTAGCGGAACTGGTATCGAAATTACTTACATC	TAGTTTCTTCAGTTTTTCACAGCCATTAAACACTCTATA	[ 39, 39 ]
355262		CATATCAGTTACTGAACTCGTATCAAAATGACTTACATC	CAGCTCTTCAAGACTAGTACAATCTTCAAACATGGCATA	[ 39, 39 ]
355340		CATATTAGTTACTGAACTGGTATCAAGGTTGCTTACATC	CAGCACCTCAAGATTTCTATTATCATAAAACATGTAAGA	[ 39, 39 ]
355418		CATATTAGTTACTGAACTTGTATCAAAATGACTTACATC	CAGTTCCTCAAGTGCCCTACAGCTGTTAAACATATCCCA	[ 39, 39 ]
355496		CATAGTAGTTACCGCACTAGTATCAAGACCACTCAAATC	
Repeats: 8	Average Length: 39		Average Length: 39
Sequence 'LM1802_scaffold_5' (321109 bp)
CRISPR 1   Range: 276090 - 276674
POSITION	REPEAT				SPACER
276090		GATTTGAGTGGTCTTGATACTAGTGCGGTAACTACTATG	TGGGATATGTTTAACAGCTGTAGGGCACTTGAGGAACTG	[ 39, 39 ]
276168		GATGTAAGTCATTTTGATACGAGTTCAGTAACTAATATG	TCTTACATGTTTTATGATAATAGAAACCTTGAGGTGCTG	[ 39, 39 ]
276246		GATGTAAGCAACCTTGATACGAGTTCAGTAACTAATATG	TATGCCATGTTTGAAGATTGTACTAGTCTTGAAGAGCTG	[ 39, 39 ]
276324		GATGTAAGTAATTTTGATACGAGTTCAGTAACTGATATG	TATAGAGTGTTTAATGGCTGTGAAAAACTGAAGAAACTA	[ 39, 39 ]
276402		GATGTAAGTAATTTCGATACCAGTTCCGCTACTGAAATG	GTTCAAATGTTTAGAAATTGTAGCGCCCTTGAGAAGTTG	[ 39, 39 ]
276480		GATGTAAGTAATTTTAATACGAGCTTAGTAACTGATATG	CGTGCCATGTTTGCTGGTTGTACTAGTCTTGAAGCGTTA	[ 39, 39 ]
276558		GATGTAAGTAATTTTGATACGAGTTCAGTAACTAATATG	GCTGCCATGTTTTCTGATAATGAAAAACTGGAGAAGCTT	[ 39, 39 ]
276636		GATTTAAGTACCTTTGATACCAGTTCAGTGACTAACATG	
Repeats: 8	Average Length: 39		Average Length: 39
Sequence 'LM1803_scaffold_4' (320489 bp)
CRISPR 1   Range: 275721 - 276305
POSITION	REPEAT				SPACER
275721		GATTTGAGTGGTCTTGATACTAGTGCGGTAACTACTATG	TGGGATATGTTTAACAGCTGTAGGGCACTTGAGGAACTG	[ 39, 39 ]
275799		GATGTAAGTCATTTTGATACGAGTTCAGTAACTAATATG	TCTTACATGTTTTATGATAATAGAAACCTTGAGGTGCTG	[ 39, 39 ]
275877		GATGTAAGCAACCTTGATACGAGTTCAGTAACTAATATG	TATGCCATGTTTGAAGATTGTACTAGTCTTGAAGAGCTG	[ 39, 39 ]
275955		GATGTAAGTAATTTTGATACGAGTTCAGTAACTGATATG	TATAGAGTGTTTAATGGCTGTGAAAAACTGAAGAAACTA	[ 39, 39 ]
276033		GATGTAAGTAATTTCGATACCAGTTCCGCTACTGAAATG	GTTCAAATGTTTAGAAATTGTAGCGCCCTTGAGAAGTTG	[ 39, 39 ]
276111		GATGTAAGTAATTTTAATACGAGCTTAGTAACTGATATG	CGTGCCATGTTTGCTGGTTGTACTAGTCTTGAAGCGTTA	[ 39, 39 ]
276189		GATGTAAGTAATTTTGATACGAGTTCAGTAACTAATATG	GCTGCCATGTTTTCTGATAATGAAAAACTGGAGAAGCTT	[ 39, 39 ]
276267		GATTTAAGTACCTTTGATACCAGTTCAGTGACTAACATG	
Repeats: 8	Average Length: 39		Average Length: 39
Sequence 'LM1804_scaffold_5' (321166 bp)
CRISPR 1   Range: 44577 - 45161
POSITION	REPEAT				SPACER
44577		CATGTTAGTCACTGAACTGGTATCAAAGGTACTTAAATC	AAGCTTCTCCAGTTTTTCATTATCAGAAAACATGGCAGC	[ 39, 39 ]
44655		CATATTAGTTACTGAACTCGTATCAAAATTACTTACATC	TAACGCTTCAAGACTAGTACAACCAGCAAACATGGCACG	[ 39, 39 ]
44733		CATATCAGTTACTAAGCTCGTATTAAAATTACTTACATC	CAACTTCTCAAGGGCGCTACAATTTCTAAACATTTGAAC	[ 39, 39 ]
44811		CATTTCAGTAGCGGAACTGGTATCGAAATTACTTACATC	TAGTTTCTTCAGTTTTTCACAGCCATTAAACACTCTATA	[ 39, 39 ]
44889		CATATCAGTTACTGAACTCGTATCAAAATTACTTACATC	CAGCTCTTCAAGACTAGTACAATCTTCAAACATGGCATA	[ 39, 39 ]
44967		CATATTAGTTACTGAACTCGTATCAAGGTTGCTTACATC	CAGCACCTCAAGGTTTCTATTATCATAAAACATGTAAGA	[ 39, 39 ]
45045		CATATTAGTTACTGAACTCGTATCAAAATGACTTACATC	CAGTTCCTCAAGTGCCCTACAGCTGTTAAACATATCCCA	[ 39, 39 ]
45123		CATAGTAGTTACCGCACTAGTATCAAGACCACTCAAATC	
Repeats: 8	Average Length: 39		Average Length: 39
Sequence 'LM1805_scaffold_1' (1348890 bp)
CRISPR 1   Range: 1173192 - 1175425
POSITION	REPEAT				SPACER
1173192		TTTATGATTTCATAATAAGTAGTTAAAAC	ATTACTAGAAGAAGATGGTTTAATTGGCTCGTTA	[ 29, 34 ]
1173255		ATTTATATTTCATAATAAGTAGTTAAAAC	AATTACATAAAATCACTTTGCTAATTGCATAGTTTTT	[ 29, 37 ]
1173321		ATTTACATTTCATAATAAGTAGTTAAAAC	ATTTTTTTCATTTTCTAAGTCCTCATATTTCAAAA	[ 29, 35 ]
1173385		ATTTACATTTCATAATAAGTAGTTAAAAC	TAAGATGTCCGATAATGAACACGCGTTCTCTGTTTTG	[ 29, 37 ]
1173451		ATTTACATTTCATAATAAGTAGTTAAAAC	ATATTTGACCGTGCCCGGTAAAACTACCGCAAACGT	[ 29, 36 ]
1173516		ATTTACATTTCATAATAAGTAGTTAAAAC	CGCGCGCTATTTGCGCCATTTCTAGCATATCTTG	[ 29, 34 ]
1173579		ATTTAGATTTCATAATAAGTAGTTAAAAC	GAAATCGAGGTGGTTTGATGCCGATTAAAGTACGTG	[ 29, 36 ]
1173644		ATTTACATTTCATAATAAGTAGTTAAAAC	GCCTTCTGCTTTTAAATCCCAGCGCGCGCCTGTTCC	[ 29, 36 ]
1173709		ATTTACATTTCATAATAAGTAGTTAAAAC	AAATACAATCCGTGACTCTGTATTTAATAAAATCCAA	[ 29, 37 ]
1173775		ATTTACATTTCATAATAAGTAGTTAAAAC	GAAAAGCAAAAAAACAAAGATAAGTTAGGTTTGCAA	[ 29, 36 ]
1173840		ATTTACATTTCATAATAAGTAGTTAAAAC	TATATAATGATGTAGGAGTTATGAATATTTTGTATTA	[ 29, 37 ]
1173906		ATTTACATTTCATAATAAGTAGTTAAAAC	GATAGAAGGGTTATTTTACATCACAGGAGATAACA	[ 29, 35 ]
1173970		ATTTACATTTCATAATAAGTAGTTAAAAC	AAACAGCGACAAACGTTAGCTCGTCTAGTTATTGAC	[ 29, 36 ]
1174035		ATTTACATTTCATAATAAGTAGTTAAAAC	CCGTTCGCTCTGTAGAACAAAACTTCCCGGATTTCTT	[ 29, 37 ]
1174101		ATTTACATTTCATAATAAGTAGTTAAAAC	GAAAAAAGCAGATACGGAAACAGGTGACACTGCTCA	[ 29, 36 ]
1174166		ATTTACATTTCATAATAAGTAGTTAAAAC	TAATGACATCTGGTGATAAAATTGTTGAAAAAAGC	[ 29, 35 ]
1174230		ATTTACATTTCATAATAAGTAGTTAAAAC	TACATGTCGTTTAACCCGCCTCGAAATCCTTATGAG	[ 29, 36 ]
1174295		ATTTACATTTCATAATAAGTAGTTAAAAC	TCCAAACTCCTTCCGCACATTGGGCAATATTTTATA	[ 29, 36 ]
1174360		ATTTACATTTCATAATAAGTAGTTAAAAC	TAAAGAAGCGTGATGGTTGTCTAAGCCGTCGAACAA	[ 29, 36 ]
1174425		ATTTACATTTCATAATAAGTAGTTAAAAC	TAAATTACTTTCGAACAATGCCGCTAACGCTTCT	[ 29, 34 ]
1174488		ATTTACATTTCATAATAAGTAGTTAAAAC	GCAAAACAACAAATTGGAAAGATGTTTTTTTTCT	[ 29, 34 ]
1174551		ATTTACATTTCATAATAAGTAGTTAAAAC	TCATGTTGCAGGTGTAGAGCTAAATCCAAGTAGACTT	[ 29, 37 ]
1174617		ATTTACATTTCATAATAAGTAGTTAAAAC	ATTGAGGTGTATTACTGTCGCCAGTTGAGTAACCAG	[ 29, 36 ]
1174682		ATTTACATTTCATAATAAGTAGTTAAAAC	AAGTGATACAATGTGTTTTTTATTGTCGATGTGGAC	[ 29, 36 ]
1174747		ATTTACATTTCATAATAAGTAGTTAAAAC	ACACATATACAGCCATGAATATAGGAGATATGCAC	[ 29, 35 ]
1174811		ATTTACATTTCATAATAAGTAGTTAAAAC	CATGACTCCCTTAACATGTGCAAACACCATTTAAGA	[ 29, 36 ]
1174876		ATTTACATTTCATAATAAGTAGTTAAAAC	GCGAGATAAGTTATATATAACAACTTCGCATTCCGC	[ 29, 36 ]
1174941		ATTTACATTTCATAATAAGTAGTTAAAAC	ATTTGAGTCATATCATACTCACCTCGTTGTCCAACGT	[ 29, 37 ]
1175007		ATTTACATTTCATAATAAGTAGTTAAAAC	TTTAGCAATTGGGCTACGAAAAACCAACGTGAAGCG	[ 29, 36 ]
1175072		ATTTACATTTCATAATAAGTAGTTAAAAC	GTGGAGGATAATAGCAGATGGATATGGGGACTATA	[ 29, 35 ]
1175136		ATTTACATTTCATAATAAGTAGTTAAAAC	TGGTAGGGGCGGGGCTTCTATATAAGGGCTAATATGT	[ 29, 37 ]
1175202		ATTTACATTTCATAATAAGTAGTTAAAAC	TATTTCAGTACGATTAGTTCCGCCAAATTTACCAGC	[ 29, 36 ]
1175267		ATTTACATTTCATAATAAGTAGTTAAAAC	GTCACTTTCGGCATTGTACACCTCCGCTACAAAAAA	[ 29, 36 ]
1175332		ATTTACATTTCATAATAAGTAGTTAAAAC	ATTAACTGGAAAGTGAGAATGAAATCGAAGGTCTTT	[ 29, 36 ]
1175397		ATTTACATTTCATAATAAGTAGTTAAAAC	
Repeats: 35	Average Length: 29		Average Length: 35
CRISPR 2   Range: 1190619 - 1190968
POSITION	REPEAT				SPACER
1190619		ATTTACATTTCATAATAAGTAACTAAAAA	GATGGAACGTTGGTATTGCCAGAAGCACTTGTTTA	[ 29, 35 ]
1190683		ATTTACATTTCACAATAAGTAACTAAAAC	AGTTTTCCCCATCCCCGAAATCGTGAAGACTGTGCC	[ 29, 36 ]
1190748		ATTTACATTTCACAATAAGTAACTAAAAC	TTAGTAGGACAAGCGCTAGATTTCGTCATGGCGAA	[ 29, 35 ]
1190812		ATTTACATTTCACAATAAGTAACTAAAAC	GAAGATTGTTTCTATGATACTTTTGATTTTACAGA	[ 29, 35 ]
1190876		ATTTACATTTCAAAATAAGTAACTAAAAC	ATAGAAGAAGTGGTTGAAGACACCACAGATGACAA	[ 29, 35 ]
1190940		ATTTACATTTCAAAATAAGTAACTAAAAC	
Repeats: 6	Average Length: 29		Average Length: 35
Sequence 'LM1805_scaffold_3' (451030 bp)
CRISPR 3   Range: 444239 - 445725
POSITION	REPEAT				SPACER
444239		GTTTTAGAGCTATGTTATTTTGAATGCTACCAAAAC	TGATTTTATTTGGGAGAAGATAAACAATGA	[ 36, 30 ]
444305		GTTTTAGAGCTATGTTATTTTGAATGCTACCAAAAC	ATCGCGACAGTGCCTTTTGATACGTTTTTT	[ 36, 30 ]
444371		GTTTTAGAGCTATGTTATTTTGAATGCTACCAAAAC	ATATAAAAAATAGAAGTTGACAACTTTAAG	[ 36, 30 ]
444437		GTTTTAGAGCTATGTTATTTTGAATGCTACCAAAAC	TACAAGGAGTTTACTTCCTAACCTGTATAC	[ 36, 30 ]
444503		GTTTTAGAGCTATGTTATTTTGAATGCTACCAAAAC	AACCTTACGAAAGATAACCGCATTAGCTTG	[ 36, 30 ]
444569		GTTTTAGAGCTATGTTATTTTGAATGCTACCAAAAC	CGTTTTTCCAAAGTCTGAATGCTCTTTCAT	[ 36, 30 ]
444635		GTTTTAGAGCTATGTTATTTTGAATGCTACCAAAAC	TAAAATCCGAAACTAGTGGGCTTGCTGTGT	[ 36, 30 ]
444701		GTTTTAGAGCTATGTTATTTTGAATGCTACCAAAAC	TTGCATAAAAAAAGCCCTAACGTTGAGGTT	[ 36, 30 ]
444767		GTTTTAGAGCTATGTTATTTTGAATGCTACCAAAAC	AGTTCCTCCTTCTTCAACGCATTCACCATT	[ 36, 30 ]
444833		GTTTTAGAGCTATGTTATTTTGAATGCTACCAAAAC	AAAGTAAATCGTCTTCCTCCCACTCAAACT	[ 36, 30 ]
444899		GTTTTAGAGCTATGTTATTTTGAATGCTACCAAAAC	AGCTCAATTAAATATATATGCTGCGGCATC	[ 36, 30 ]
444965		GTTTTAGAGCTATGTTATTTTGAATGCTACCAAAAC	TCATTTTCTCCTGGAACGTTTCTGTTACCA	[ 36, 30 ]
445031		GTTTTAGAGCTATGTTATTTTGAATGCTACCAAAAC	GCTATATTAGTCGTTGGATTCAAATGGTTG	[ 36, 30 ]
445097		GTTTTAGAGCTATGTTATTTTGAATGCTACCAAAAC	TCTGCCATTCATCACTAAATTCACATAAAT	[ 36, 30 ]
445163		GTTTTAGAGCTATGTTATTTTGAATGCTACCAAAAC	GTGGTGACTGTCTAGTCCGTTCAGCAAAGG	[ 36, 30 ]
445229		GTTTTAGAGCTATGTTATTTTGAATGCTACCAAAAC	CATAAAGGATGATGAAAAATGACATTAACAA	[ 36, 31 ]
445296		GTTTTAGAGCTATGTTATTTTGAATGCTACCAAAAC	ATCGAAATCACCTACACCAAGAAAAAAAGC	[ 36, 30 ]
445362		GTTTTAGAGCTATGTTATTTTGAATGCTACCAAAAC	ATCGAAATCACCTACACCAAGAAAAAAAGC	[ 36, 30 ]
445428		GTTTTAGAGCTATGTTATTTTGAATGCTACCAAAAC	TCCGACAAGGAAGATCCGTTCCCGACTTTG	[ 36, 30 ]
445494		GTTTTAGAGCTATGTTATTTTGAATGCTACCAAAAC	CTAAATCACTCGATAACTAGAGTTGCTAAC	[ 36, 30 ]
445560		GTTTTAGAGCTATGTTATTTTGAATGCTACCAAAAC	AATGGACGGTGCTGTTGTTGTCACTGAAAA	[ 36, 30 ]
445626		GTTTTAGAGCTATGTTATTTTGAATGCTACCAAAAC	TAATATTCTCCCCCCATCGCTAACAGGG	[ 36, 28 ]
445690		GTTTTAGAGCTATATTATTCTGAATATCAACACACA	
Repeats: 23	Average Length: 36		Average Length: 29
Sequence 'LM1805_scaffold_5' (126279 bp)
CRISPR 4   Range: 3655 - 4239
POSITION	REPEAT				SPACER
3655		CATGTTAGTCACTGAACTGGTATCAAAGGTACTTAAATC	AAGCTTCTCCAGTTTTTCATTATCAGAAAACATGGCAGC	[ 39, 39 ]
3733		CATATTAGTTACTGAACTCGTATCAAAATTACTTACATC	TAACGCTTCAAGACTAGTACAACCAGCAAACATGGCACG	[ 39, 39 ]
3811		CATATCAGTTACTAAGCTCGTATTAAAATTACTTACATC	CAACTTCTCAAGGGCGCTACAATTTCTAAACATTTGAAC	[ 39, 39 ]
3889		CATTGCAGTAGCGGAACTGGTATCGAAATTACTTACATC	TAGTTTCTTCAGTTTTTCACAGCCATTAAACACTCTATA	[ 39, 39 ]
3967		CATATCAGTTACTGAACTCGTATCAAAATTACTTACATC	CAGCTCTTCAAGACTAGTACAATCTTCAAACATGGCATA	[ 39, 39 ]
4045		CATATTAGTTACTGAACCGGTATCAAGGTTGCTTACATC	CAGCACCTCAAGGTTTCTATTATCATAAAACATGTAAGA	[ 39, 39 ]
4123		CATATTAGTTACTGAACTCGTATCAAAATGACTTACATC	CAGTTCCTCAAGTGCCCTACAGCTGTTAAACATATCCCA	[ 39, 39 ]
4201		CATAGTAGTTACCGCACTAGTATCAAGACCACTCAAATC	
Repeats: 8	Average Length: 39		Average Length: 39
Sequence 'LM1806_scaffold_11' (277973 bp)
CRISPR 1   Range: 1414 - 1998
POSITION	REPEAT				SPACER
1414		CATGTTAGTCACTGAACTGGTATCAAAGGTACTTAAATC	AAGCTTCTCCAGTTTTTCATTATCAGAAAACATGGCAGC	[ 39, 39 ]
1492		CATATTAGTTACTGAACTCGTATCAAAATTACTTACATC	TAACGCTTCAAGACTAGTACAACCAGCAAACATGGCACG	[ 39, 39 ]
1570		CATATCAGTTACTAAGCTCGTATTAAAATTACTTACATC	CAACTTCTCAAGGGCGCTACAATTTCTAAACATTTGAAC	[ 39, 39 ]
1648		CATTTCAGTAGCGGAACTGGTATCGAAATTACTTACATC	TAGTTTCTTCAGTTTTTCACAGCCATTAAACACTCTATA	[ 39, 39 ]
1726		CATATCAGTTACTGAACTCGTATCAAAATTACTTACATC	CAGCTCTTCAAGACTAGTACAATCTTCAAACATGGCATA	[ 39, 39 ]
1804		CATATTAGTTACTGAACTCGTATCAAGGTTGCTTACATC	CAGCACCTCAAGGTTTCTATTATCATAAAACATGTAAGA	[ 39, 39 ]
1882		CATATTAGTTACTGAACTCGTATCAAAATGACTTACATC	CAGTTCCTCAAGTGCCCTACAGCTGTTAAACATATCCCA	[ 39, 39 ]
1960		CATAGTAGTTACCGCACTAGTATCAAGACCACTCAAATC	
Repeats: 8	Average Length: 39		Average Length: 39
Sequence 'LM1808_scaffold_1' (1254736 bp)
CRISPR 1   Range: 1206681 - 1208977
POSITION	REPEAT				SPACER
1206681		TTTATGATTTCATAATAAGTAGTTAAAAC	ATTACTAGAAGAAGATGGTTTAATTGGCTCGTTA	[ 29, 34 ]
1206744		ATTTATATTTCATAATAAGTAGTTAAAAC	AATTACATAAAATCACTTTGCTAATTGCATAGTTTTT	[ 29, 37 ]
1206810		ATTTACATTTCATAATAAGTAGTTAAAAC	ATTTTTTTCATTTTCTAAGTCCTCATATTTCAAAA	[ 29, 35 ]
1206874		ATTTACATTTCATAATAAGTAGTTAAAAC	TAAGATGTCCGATAATGAACACGCGTTCTCTGTTTTG	[ 29, 37 ]
1206940		ATTTACATTTCATAATAAGTAGTTAAAAC	ATATTTGACCGTGCCCGGTAAAACTACCGCAAACGT	[ 29, 36 ]
1207005		ATTTACATTTCATAATAAGTAGTTAAAAC	CGCGCGCTATTTGCGCCATTTCTAGCATATCTTG	[ 29, 34 ]
1207068		ATTTAGATTTCATAATAAGTAGTTAAAAC	GAAATCGAGGTGGTTTGATGCCGATTAAAGTACGTG	[ 29, 36 ]
1207133		ATTTACATTTCATAATAAGTAGTTAAAAC	GCCTTCTGCTTTTAAATCCCAGCGCGCGCCTGTTCC	[ 29, 36 ]
1207198		ATTTACATTTCATAATAAGTAGTTAAAAC	AAATACAATCCGTGACTCTGTATTTAATAAAATCCAA	[ 29, 37 ]
1207264		ATTTACATTTCATAATAAGTAGTTAAAAC	GAAAAGCAAAAAAACAAAGATAAGTTAGGTTTGCAA	[ 29, 36 ]
1207329		ATTTACATTTCATAATAAGTAGTTAAAAC	TATATAATGATGTAGGAGTTATGAATATTTTGTATTA	[ 29, 37 ]
1207395		ATTTACATTTCATAATAAGTAGTTAAAAC	GATAGAAGGGTTATTTTACATCACAGGAGATAACA	[ 29, 35 ]
1207459		ATTTACATTTCATAATAAGTAGTTAAAAC	AAACAGCGACAAACGTTAGCTCGTCTAGTTATTGAC	[ 29, 36 ]
1207524		ATTTACATTTCATAATAAGTAGTTAAAAC	CCGTTCGCTCTGTAGAACAAAACTTCCCGGATTTCTT	[ 29, 37 ]
1207590		ATTTACATTTCATAATAAGTAGTTAAAAC	GAAAAAAGCAGATACGGAAACAGGTGACACTGCTCA	[ 29, 36 ]
1207655		ATTTACATTTCATAATAAGTAGTTAAAAC	TAATGACATCTGGTGATAAAATTGTTGAAAAAAGC	[ 29, 35 ]
1207719		ATTTACATTTCATAATAAGTAGTTAAAAC	TACATGTCGTTTAACCCGCCTCGAAATCCTTATGAG	[ 29, 36 ]
1207784		ATTTACATTTCATAATAAGTAGTTAAAAC	TCCAAACTCCTTCCGCACATTGGGCAATATTTTATA	[ 29, 36 ]
1207849		ATTTACATTTCATAATAAGTAGTTAAAAC	TAAAGAAGCGTGATGGTTGTCTAAGCCGTCGAACAA	[ 29, 36 ]
1207914		ATTTACATTTCATAATAAGTAGTTAAAAC	TAAATTACTTTCGAACAATGCCGCTAACGCTTCT	[ 29, 34 ]
1207977		ATTTACATTTCATAATAAGTAGTTAAAAC	GCAAAACAACAAATTGGAAAGATGTTTTTTTTCT	[ 29, 34 ]
1208040		ATTTACATTTCATAATAAGTAGTTAAAAC	TCATGTTGCAGGTGTAGAGCTAAATCCAAGTAGACTT	[ 29, 37 ]
1208106		ATTTACATTTCATAATAAGTAGTTAAAAC	CGTGAACCTATTTATCAGAAACAACCTATCCAAA	[ 29, 34 ]
1208169		ATTTACATTTCATAATAAGTAGTTAAAAC	ATTGAGGTGTATTACTGTCGCCAGTTGAGTAACCAG	[ 29, 36 ]
1208234		ATTTACATTTCATAATAAGTAGTTAAAAC	AAGTGATACAATGTGTTTTTTATTGTCGATGTGGAC	[ 29, 36 ]
1208299		ATTTACATTTCATAATAAGTAGTTAAAAC	ACACATATACAGCCATGAATATAGGAGATATGCAC	[ 29, 35 ]
1208363		ATTTACATTTCATAATAAGTAGTTAAAAC	CATGACTCCCTTAACATGTGCAAACACCATTTAAGA	[ 29, 36 ]
1208428		ATTTACATTTCATAATAAGTAGTTAAAAC	GCGAGATAAGTTATATATAACAACTTCGCATTCCGC	[ 29, 36 ]
1208493		ATTTACATTTCATAATAAGTAGTTAAAAC	ATTTGAGTCATATCATACTCACCTCGTTGTCCAACGT	[ 29, 37 ]
1208559		ATTTACATTTCATAATAAGTAGTTAAAAC	TTTAGCAATTGGGCTACGAAAAACCAACGTGAAGCG	[ 29, 36 ]
1208624		ATTTACATTTCATAATAAGTAGTTAAAAC	GTGGAGGATAATAGCAGATGGATATGGGGACTATA	[ 29, 35 ]
1208688		ATTTACATTTCATAATAAGTAGTTAAAAC	TGGTAGGGGCGGGGCTTCTATATAAGGGCTAATATGT	[ 29, 37 ]
1208754		ATTTACATTTCATAATAAGTAGTTAAAAC	TATTTCAGTACGATTAGTTCCGCCAAATTTACCAGC	[ 29, 36 ]
1208819		ATTTACATTTCATAATAAGTAGTTAAAAC	GTCACTTTCGGCATTGTACACCTCCGCTACAAAAAA	[ 29, 36 ]
1208884		ATTTACATTTCATAATAAGTAGTTAAAAC	ATTAACTGGAAAGTGAGAATGAAATCGAAGGTCTTT	[ 29, 36 ]
1208949		ATTTACATTTCATAATAAGTAGTTAAAAC	
Repeats: 36	Average Length: 29		Average Length: 35
CRISPR 2   Range: 1224171 - 1224520
POSITION	REPEAT				SPACER
1224171		ATTTACATTTCATAATAAGTAACTAAAAA	GATGGAACGTTGGTATTGCCAGAAGCACTTGTTTA	[ 29, 35 ]
1224235		ATTTACATTTCACAATAAGTAACTAAAAC	AGTTTTCCCCATCCCCGAAATCGTGAAGACTGTGCC	[ 29, 36 ]
1224300		ATTTACATTTCACAATAAGTAACTAAAAC	TTAGTAGGACAAGCGCTAGATTTCGTCATGGCGAA	[ 29, 35 ]
1224364		ATTTACATTTCACAATAAGTAACTAAAAC	GAAGATTGTTTCTATGATACTTTTGATTTTACAGA	[ 29, 35 ]
1224428		ATTTACATTTCAAAATAAGTAACTAAAAC	ATAGAAGAAGTGGTTGAAGACACCACAGATGACAA	[ 29, 35 ]
1224492		ATTTACATTTCAAAATAAGTAACTAAAAC	
Repeats: 6	Average Length: 29		Average Length: 35
Sequence 'LM1808_scaffold_3' (450877 bp)
CRISPR 3   Range: 444086 - 445572
POSITION	REPEAT				SPACER
444086		GTTTTAGAGCTATGTTATTTTGAATGCTACCAAAAC	TGATTTTATTTGGGAGAAGATAAACAATGA	[ 36, 30 ]
444152		GTTTTAGAGCTATGTTATTTTGAATGCTACCAAAAC	ATCGCGACAGTGCCTTTTGATACGTTTTTT	[ 36, 30 ]
444218		GTTTTAGAGCTATGTTATTTTGAATGCTACCAAAAC	ATATAAAAAATAGAAGTTGACAACTTTAAG	[ 36, 30 ]
444284		GTTTTAGAGCTATGTTATTTTGAATGCTACCAAAAC	TACAAGGAGTTTACTTCCTAACCTGTATAC	[ 36, 30 ]
444350		GTTTTAGAGCTATGTTATTTTGAATGCTACCAAAAC	AACCTTACGAAAGATAACCGCATTAGCTTG	[ 36, 30 ]
444416		GTTTTAGAGCTATGTTATTTTGAATGCTACCAAAAC	CGTTTTTCCAAAGTCTGAATGCTCTTTCAT	[ 36, 30 ]
444482		GTTTTAGAGCTATGTTATTTTGAATGCTACCAAAAC	TAAAATCCGAAACTAGTGGGCTTGCTGTGT	[ 36, 30 ]
444548		GTTTTAGAGCTATGTTATTTTGAATGCTACCAAAAC	TTGCATAAAAAAAGCCCTAACGTTGAGGTT	[ 36, 30 ]
444614		GTTTTAGAGCTATGTTATTTTGAATGCTACCAAAAC	AGTTCCTCCTTCTTCAACGCATTCACCATT	[ 36, 30 ]
444680		GTTTTAGAGCTATGTTATTTTGAATGCTACCAAAAC	AAAGTAAATCGTCTTCCTCCCACTCAAACT	[ 36, 30 ]
444746		GTTTTAGAGCTATGTTATTTTGAATGCTACCAAAAC	AGCTCAATTAAATATATATGCTGCGGCATC	[ 36, 30 ]
444812		GTTTTAGAGCTATGTTATTTTGAATGCTACCAAAAC	TCATTTTCTCCTGGAACGTTTCTGTTACCA	[ 36, 30 ]
444878		GTTTTAGAGCTATGTTATTTTGAATGCTACCAAAAC	GCTATATTAGTCGTTGGATTCAAATGGTTG	[ 36, 30 ]
444944		GTTTTAGAGCTATGTTATTTTGAATGCTACCAAAAC	TCTGCCATTCATCACTAAATTCACATAAAT	[ 36, 30 ]
445010		GTTTTAGAGCTATGTTATTTTGAATGCTACCAAAAC	GTGGTGACTGTCTAGTCCGTTCAGCAAAGG	[ 36, 30 ]
445076		GTTTTAGAGCTATGTTATTTTGAATGCTACCAAAAC	CATAAAGGATGATGAAAAATGACATTAACAA	[ 36, 31 ]
445143		GTTTTAGAGCTATGTTATTTTGAATGCTACCAAAAC	ATCGAAATCACCTACACCAAGAAAAAAAGC	[ 36, 30 ]
445209		GTTTTAGAGCTATGTTATTTTGAATGCTACCAAAAC	ATCGAAATCACCTACACCAAGAAAAAAAGC	[ 36, 30 ]
445275		GTTTTAGAGCTATGTTATTTTGAATGCTACCAAAAC	TCCGACAAGGAAGATCCGTTCCCGACTTTG	[ 36, 30 ]
445341		GTTTTAGAGCTATGTTATTTTGAATGCTACCAAAAC	CTAAATCACTCGATAACTAGAGTTGCTAAC	[ 36, 30 ]
445407		GTTTTAGAGCTATGTTATTTTGAATGCTACCAAAAC	AATGGACGGTGCTGTTGTTGTCACTGAAAA	[ 36, 30 ]
445473		GTTTTAGAGCTATGTTATTTTGAATGCTACCAAAAC	TAATATTCTCCCCCCATCGCTAACAGGG	[ 36, 28 ]
445537		GTTTTAGAGCTATATTATTCTGAATATCAACACACA	
Repeats: 23	Average Length: 36		Average Length: 29
Sequence 'LM1808_scaffold_5' (126331 bp)
CRISPR 4   Range: 3580 - 4164
POSITION	REPEAT				SPACER
3580		CATGTTAGTCACTGAACTGGTATCAAAGGTACTTAAATC	AAGCTTCTCCAGTTTTTCATTATCAGAAAACATGGCAGC	[ 39, 39 ]
3658		CATATTAGTTACTGAACTCGTATCAAAATTACTTACATC	TAACGCTTCAAGACTAGTACAACCAGCAAACATGGCACG	[ 39, 39 ]
3736		CATATCAGTTACTAAGCTCGTATTAAAATTACTTACATC	CAACTTCTCAAGGGCGCTACAATTTCTAAACATTTGAAC	[ 39, 39 ]
3814		CATTGCAGTAGCGGAACTGGTATCGAAATTACTTACATC	TAGTTTCTTCAGTTTTTCACAGCCATTAAACACTCTATA	[ 39, 39 ]
3892		CATATCAGTTACTGAACTCGTATCAAAATTACTTACATC	CAGCTCTTCAAGACTAGTACAATCTTCAAACATGGCATA	[ 39, 39 ]
3970		CATATTAGTTACTGAACCGGTATCAAGGTTGCTTACATC	CAGCACCTCAAGGTTTCTATTATCATAAAACATGTAAGA	[ 39, 39 ]
4048		CATATTAGTTACTGAACTCGTATCAAAATGACTTACATC	CAGTTCCTCAAGTGCCCTACAGCTGTTAAACATATCCCA	[ 39, 39 ]
4126		CATAGTAGTTACCGCACTAGTATCAAGACCACTCAAATC	
Repeats: 8	Average Length: 39		Average Length: 39
Sequence 'LM2_scaffold_8' (208260 bp)
CRISPR 1   Range: 53416 - 54094
POSITION	REPEAT				SPACER
53416		GTTTTAGTTACTTATTGTGAAATGTAAAT	ACACAAATATGAAAAAACTTCTATTAAAAGCAATTCCATCCT	[ 29, 42 ]
53487		GTTTTAGTTACTTATTGTGAAATGTAAAT	AAACCTATCACATTTAAGTATTTAGAGATTCCTAAA	[ 29, 36 ]
53552		GTTTTAGTTACTTATTGTGAAATGTAAAT	GTAGTTTGCGAACGTTTAAAAACATAATTTGAAAAC	[ 29, 36 ]
53617		GTTTTAGTTACTTATTGTGAAATGTAAAT	ACAGATCAAACTCCGGAAGGGTGATTGTAAATGGC	[ 29, 35 ]
53681		GTTTTAGTTACTTATTGTGAAATGTAAAT	TGCTCTCTTTTGTGTAAAGCACATCAAGCATGTAGC	[ 29, 36 ]
53746		GTTTTAGTTACTTATTGTGAAATGTAAAT	GCGATTTTTGTCAAAGGGACAGCGATGGGTTACAA	[ 29, 35 ]
53810		GTTTTAGTTACTTATTGTGAAATGTAAAT	TTTTCTACTCCTGCTTCTAAAATGTCGTTTATAA	[ 29, 34 ]
53873		GTTTTAGTTACTTATTGTGAAATGTAAAT	CTAAAACATCCTTCACTGTATCAACTCCTTTCTAT	[ 29, 35 ]
53937		ATTTTAGTTACTTATTGTGAAATGTAAAT	AAAATAGGAGGAAATAAATTATGACTATCAAATTAA	[ 29, 36 ]
54002		GTTTTAGTTACTTATTGTGAAATGTAAAT	TTTGTTGAATCAACGGATATAGATTTTACAATTTC	[ 29, 35 ]
54066		GTTTTAGTTACTTATTGTGAAATGTAAAT	
Repeats: 11	Average Length: 29		Average Length: 36
CRISPR 2   Range: 70520 - 74126
POSITION	REPEAT				SPACER
70520		GTTTTAACTACTTATTATGAAATGTAAAT	AGTTTTAGAAGTATGTTAGACGTTGACGAAAATC	[ 29, 34 ]
70583		GTTTTAACTACTTATTATGAAATGTAAAT	TCAAGCTGGTATGCACTTTTTGAGGTAAGCTATTG	[ 29, 35 ]
70647		GTTTTAACTACTTATTATGAAATGTAAAT	GAAAAAGAACCAGTTAAAGAACCCGTGAAAGAAGAAC	[ 29, 37 ]
70713		GTTTTAACTACTTATTATGAAATGTAAAT	AAAGAAAACTTGCAGCAGAATGACGCAAATCATGAA	[ 29, 36 ]
70778		GTTTTAACTACTTATTATGAAATGTAAAT	AGAAATTCTCATGGCGCTAATAACCCCATGCCAGACGA	[ 29, 38 ]
70845		GTTTTAACTACTTATTATGAAATGTAAAT	CATTTCAATCACTTCTTTTGATGTAACATTAAGC	[ 29, 34 ]
70908		GTTTTAACTACTTATTATGAAATGTAAAT	TGTAACTGCAAACGTCTTTCCGCAAATTCGTGTAGT	[ 29, 36 ]
70973		GTTTTAACTACTTATTATGAAATGTAAAT	TTATCCATTCCGTCATATCCCCACGCATCTGTTCCA	[ 29, 36 ]
71038		GTTTTAACTACTTATTATGAAATGTAAAT	AGAGTTTCCAGCTGTAAGGCCAGATATTGATAATTTC	[ 29, 37 ]
71104		GTTTTAACTACTTATTATGAAATGTAAAT	TATGAAATTATCTGCGAAGAGGGAAAACTAGACGAT	[ 29, 36 ]
71169		GTTTTAACTACTTATTATGAAATGTAAAT	AGCGGTTTTTCTTCTATAGAAGTAACTTGCTTTTGT	[ 29, 36 ]
71234		GTTTTAACTACTTATTATGAAATGTAAAT	GTTTATAGTATGTAAAACAAACACAGGAAAATATATC	[ 29, 37 ]
71300		GTTTTAACTACTTATTATGAAATGTAAAT	TAAATTGTTAAGCTTGTCAACAACCTGCAAGAACT	[ 29, 35 ]
71364		GTTTTAACTACTTATTATGAAATGTAAAT	GTTTCCAGTTTCTTCTATATAAACAACAAAAATAAAA	[ 29, 37 ]
71430		GTTTTAACTACTTATTATGAAATGTAAAT	ACGAAAATAGCTAAATTGGATTTACTTGAGTCTTTTTTC	[ 29, 39 ]
71498		GTTTTAACTACTTATTATGAAATGTAAAT	CAAAGCAAGTACAGAAGCGTATTATGCTCTATTAGAGT	[ 29, 38 ]
71565		GTTTTAACTACTTATTATGAAATGTAAAT	ATTTAAGTATTAATGTTTTTAAAAAGTTTGATTTATT	[ 29, 37 ]
71631		GTTTTAACTACTTATTATGAAATGTAAAT	TATCAAAAAGCTTGTGCTATTATGGAAAGTCGTTGGGA	[ 29, 38 ]
71698		GTTTTAACTACTTATTATGAAATGTAAAT	TTTAATAACTATGACAGTGAATTTAAAACGAAAGCG	[ 29, 36 ]
71763		GTTTTAACTACTTATTATGAAATGTAAAT	TCTGGAGAATCTGATGTTAAAATCTCTGATCATGTTGT	[ 29, 38 ]
71830		GTTTTAACTACTTATTATGAAATGTAAAT	AGAAATTAAAGAAGGTAGGGCATTCGTTGCACCGGAAA	[ 29, 38 ]
71897		GTTTTAACTACTTATTATGAAATGTAAAT	AAAATTAGCGTTCCAAAAATAAGACCTGTCGCAAC	[ 29, 35 ]
71961		GTTTTAACTACTTATTATGAAATGTAAAT	ATACTAAAACTTCGCTCATTTTCCGCAACTCCTT	[ 29, 34 ]
72024		GTTTTAACTACTTATTATGAAATGTAAAT	TTAAGAAATATGATTGATTCTCTGGATATCACTTT	[ 29, 35 ]
72088		GTTTTAACTACTTATTATGAAATGTAAAT	CCTCCACAATCACTCGGCTTTCTTCGTCTTTATCGAC	[ 29, 37 ]
72154		GTTTTAACTACTTATTATGAAATGTAAAT	ATTTAACAAATCAGCTAAATCAGCGCGACTCTGATA	[ 29, 36 ]
72219		GTTTTAACTACTTATTATGAAATGTAAAT	GTCGCTAGAGCTAAAAAATGGATAGAGGAACAACAAG	[ 29, 37 ]
72285		GTTTTAACTACTTATTATGAAATGTAAAT	TCAACTAATATTAATATCTCTTGTGGATTGGCCATT	[ 29, 36 ]
72350		GTTTTAACTACTTATTATGAAATGTAAAT	ACTTGAAGGACGTGCTTCAAAATATTTAGTTGCAT	[ 29, 35 ]
72414		GTTTTAACTACTTATTATGAAATGTAAAT	TCTGTTGTAACTGTTGTGCCTTCCACAGCGTGCACTT	[ 29, 37 ]
72480		GTTTTAACTACTTATTATGAAATGTAAAT	ACATTTTGCACGCACCAAGCTTGACGGTCTGAAAC	[ 29, 35 ]
72544		GTTTTAACTACTTATTATGAAATGTAAAT	TTTATCTTTATCTATTTCTCCAGTAATAGAGCACG	[ 29, 35 ]
72608		GTTTTAACTACTTATTATGAAATGTAAAT	ACATTTTTATCTGAGAAAGGGTTTAGGGAAAATT	[ 29, 34 ]
72671		GTTTTAACTACTTATTATGAAATGTAAAT	AAAAAAACAACTGCGCAAGAAGGGTATGAGCAATT	[ 29, 35 ]
72735		GTTTTAACTACTTATTATGAAATGTAAAT	GTTGGACACCGTCAGCAGAGCTTATAAATCCACTGT	[ 29, 36 ]
72800		GTTTTAACTACTTATTATGAAATGTAAAT	TTTTTCCATTCTTCTCGCCGATGTATTCCTTTTCTC	[ 29, 36 ]
72865		GTTTTAACTACTTATTATGAAATGTAAAT	CCAGAAATGGAGTGCGCGGTTGATTTTGGATTTAGC	[ 29, 36 ]
72930		GTTTTAACTACTTATTATGAAATGTAAAT	AAGAACATTAGATGAACTTAAAGCGTCTGTTGAACAA	[ 29, 37 ]
72996		GTTTTAACTACTTATTATGAAATGTAAAT	AAACCAGAGCCAGAAAAAGAAGTTGTGAAAGAAGA	[ 29, 35 ]
73060		GTTTTAACTACTTATTATGAAATGTAAAT	ACGTCACTTGTTTTTGCCTTTGTTTTCGCCCTTTCCT	[ 29, 37 ]
73126		GTTTTAACTACTTATTATGAAATGTAAAT	GTTGAAAAGCGCACCATTGTTTTAATTTTTTTAATT	[ 29, 36 ]
73191		GTTTTAACTACTTATTATGAAATGTAAAT	TTTTGTCGCATAAATTCTTTGATGTGGCGGACTGACG	[ 29, 37 ]
73257		GTTTTAACTACTTATTATGAAATGTAAAT	AACAGTATCATCACGTTGTTATTGCTGTCACCTGT	[ 29, 35 ]
73321		GTTTTAACTACTTATTATGAAATGTAAAT	TAACCAAGCATTGCCAAAAACTCGTCTGTTGATAAT	[ 29, 36 ]
73386		GTTTTAACTACTTATTATGAAATGTAAAT	TTCTATTGCAGAACAGAATGAATTGTATGCACAAGG	[ 29, 36 ]
73451		GTTTTAACTACTTATTATGAAATGTAAAT	TCGTTAATCATAATTGATGAAAGTCATCATGTGTTAG	[ 29, 37 ]
73517		GTTTTAACTACTTATTATGAAATGTAAAT	ACGGGTACCAGCTTTGATTTGCCGTTTTCAATTATT	[ 29, 36 ]
73582		GTTTTAACTACTTATTATGAAATGTAAAT	TTTATCACTCCTATGCTTTTCTTATTTCTGTAAAT	[ 29, 35 ]
73646		GTTTTAACTACTTATTATGAAATGTAAAT	GCTTTTTTCAACAATTTTATCACCAGATGTCATTA	[ 29, 35 ]
73710		GTTTTAACTACTTATTATGAAATGTAAAT	TGAGCAGTGTCACCTGTTTCCGTATCTGCTTTTTTC	[ 29, 36 ]
73775		GTTTTAACTACTTATTATGAAATGTAAAT	TTAATAAATCCGATGGTGATGCCTATGTTATACGTC	[ 29, 36 ]
73840		GTTTTAACTACTTATTATGAAATGTAAAT	TAAAACATCGCTTCGTTATACAATGTCTTTTTATA	[ 29, 35 ]
73904		GTTTTAACTACTTATTATGAAATGTAAAT	TGTTATCTCCTGTGATGTAAAATAACCCTTCTATC	[ 29, 35 ]
73968		GTTTTAACTACTTATTATGAAATGTAAAT	CAAAACAGAGAACGCGTGTTCATTATCGGACATCTTA	[ 29, 37 ]
74034		GTTTTAACTACTTATTATGAAATGTAAAT	TTTTGAAATATGAGGACTTAGAAAATGAAAAAAAT	[ 29, 35 ]
74098		GTTTTAACTACTTATTATGAAATCATAAA	
Repeats: 56	Average Length: 29		Average Length: 36
Sequence 'LM3_scaffold_1' (1403764 bp)
CRISPR 1   Range: 1170716 - 1172944
POSITION	REPEAT				SPACER
1170716		TTTATGATTTCATAATAAGTAGTTAAAAC	AATTACATAAAATCACTTTGCTAATTGCATAGTTTTT	[ 29, 37 ]
1170782		ATTTACATTTCATAATAAGTAGTTAAAAC	ATTTTTTTCATTTTCTAAGTCCTCATATTTCAAAA	[ 29, 35 ]
1170846		ATTTACATTTCATAATAAGTAGTTAAAAC	TAAGATGTCCGATAATGAACACGCGTTCTCTGTTTTG	[ 29, 37 ]
1170912		ATTTACATTTCATAATAAGTAGTTAAAAC	CTGGCAGGGATGTCAGCGAAACAATTCCAGAAAGCC	[ 29, 36 ]
1170977		ATTTACATTTCATAATAAGTAGTTAAAAC	CGCGCGCTATTTGCGCCATTTCTAGCATATCTTG	[ 29, 34 ]
1171040		ATTTAGATTTCATAATAAGTAGTTAAAAC	GGGAAAAAATACATTTTTTCTTATATGACCTTA	[ 29, 33 ]
1171102		ATTTACATTTCATAATAAGTAGTTAAAAC	AGTGATAACGATTGTGTAGGTCTTAGCATAATCACTG	[ 29, 37 ]
1171168		ATTTACATTTCATAATAAGTAGTTAAAAC	TTGTTTGCTCCTGCATGCTTATCAACAAAAAATTT	[ 29, 35 ]
1171232		ATTTACATTTCATAATAAGTAGTTAAAAC	GAAGAAACAATTCAAGAACATACGGATAATTTAT	[ 29, 34 ]
1171295		ATTTACATTTCATAATAAGTAGTTAAAAC	AACTAAGTTATCACGGATGCTAACGTTATCTCTAA	[ 29, 35 ]
1171359		ATTTACATTTCATAATAAGTAGTTAAAAC	AAAACTAGCGAATCAATACGGAATTAAGAATTACAC	[ 29, 36 ]
1171424		ATTTACATTTCATAATAAGTAGTTAAAAC	CCGTTCGCTCTGTAGAACAAAACTTCCCGGATTTCTT	[ 29, 37 ]
1171490		ATTTACATTTCATAATAAGTAGTTAAAAC	TAATGACATCTGGTGATAAAATTGTTGAAAAAAGC	[ 29, 35 ]
1171554		ATTTACATTTCATAATAAGTAGTTAAAAC	TAAAGAAGCGTGATGGTTGTCTAAGCCGTCGAACAA	[ 29, 36 ]
1171619		ATTTACATTTCATAATAAGTAGTTAAAAC	TAAATTACTTTCGAACAATGCCGCTAACGCTTCT	[ 29, 34 ]
1171682		ATTTACATTTCATAATAAGTAGTTAAAAC	GTAATGTTCAAATTATAACTTCTGTTCTAGCACTTGT	[ 29, 37 ]
1171748		ATTTACATTTCATAATAAGTAGTTAAAAC	GCAAAACAACAAATTGGAAAGATGTTTTTTTTCT	[ 29, 34 ]
1171811		ATTTACATTTCATAATAAGTAGTTAAAAC	CGTGAACCTATTTATCAGAAACAACCTATCCAAA	[ 29, 34 ]
1171874		ATTTACATTTCATAATAAGTAGTTAAAAC	ATTGAGGTGTATTACTGTCGCCAGTTGAGTAACCAG	[ 29, 36 ]
1171939		ATTTACATTTCATAATAAGTAGTTAAAAC	AAGTGATACAATGTGTTTTTTATTGTCGATGTGGAC	[ 29, 36 ]
1172004		ATTTACATTTCATAATAAGTAGTTAAAAC	GCTGGTATTGTTGCAGGTATAACACTACTTGTTAC	[ 29, 35 ]
1172068		ATTTACATTTCATAATAAGTAGTTAAAAC	GTAATTTGACTAAAAAGTATAATCGTAAAATTACGAA	[ 29, 37 ]
1172134		ATTTACATTTCATAATAAGTAGTTAAAAC	CAGTTTTACTTTTTCTTGTTTTTCTTTCTCTAAAGT	[ 29, 36 ]
1172199		ATTTACATTTCATAATAAGTAGTTAAAAC	AATACCTTGAACAACGTTCCCCAACGTTTTTGCGGCA	[ 29, 37 ]
1172265		ATTTACATTTCATAATAAGTAGTTAAAAC	GGAAACGCCGCCCGAAACGCCTAGCGAAGGCGATACT	[ 29, 37 ]
1172331		ATTTACATTTCATAATAAGTAGTTAAAAC	TTTACTCCCTTTAAAGAGTGAAGCTTATGTTCTTAA	[ 29, 36 ]
1172396		ATTTACATTTCATAATAAGTAGTTAAAAC	GGCGCTTAACAATCTCTTTTAGCGCTGATACTCGT	[ 29, 35 ]
1172460		ATTTACATTTCATAATAAGTAGTTAAAAC	AGACTTTAAAAAAGTAATCATCATCAAATGCAAAGAC	[ 29, 37 ]
1172526		ATTTACATTTCATAATAAGTAGTTAAAAC	AATTTATTCATAGCGGGTGTGGGAGGTTTTGAACTT	[ 29, 36 ]
1172591		ATTTACATTTCATAATAAGTAGTTAAAAC	CAACTCGGCTTATTTTTTATGTCAAAAAGTAGGAAG	[ 29, 36 ]
1172656		ATTTACATTTCATAATAAGTAGTTAAAAC	GTCGAGGTGTTAACTCTTTCATAAGGTCATAAACGA	[ 29, 36 ]
1172721		ATTTACATTTCATAATAAGTAGTTAAAAC	CTGCACCTGTCAAATCGAGTTTGTATCTTAAGGGGGA	[ 29, 37 ]
1172787		ATTTACATTTCATAATAAGTAGTTAAAAC	GAGATTTTATCCTTAGATGTTGAAACAGAGTAAGAA	[ 29, 36 ]
1172852		ATTTACATTTCATAATAAGTAGTTAAAAC	TTTTCACTAAACCGTTCCCACTCATTTCTAAATGA	[ 29, 35 ]
1172916		ATTTACATTTCATAATAAGTAGTTAAAAC	
Repeats: 35	Average Length: 29		Average Length: 35
CRISPR 2   Range: 1189347 - 1189831
POSITION	REPEAT				SPACER
1189347		ATTTACATTTCACAATAAGTAACTAAAAC	AAAAAATGGGAGGGCAAGTTGACCCAGCACCTGTTCT	[ 29, 37 ]
1189413		ATTTACATTTCACAATAAGTAACTAAAAC	CGGAAAATTTAATTGTAGTTATTTTGTCTACACCGCT	[ 29, 37 ]
1189479		ATTTACATTTCACAATAAGTAACTAAAAC	TGAGCTTAATGTTACATCAAAGGAAGCTATTGAAATG	[ 29, 37 ]
1189545		ATTTACATTTCACAATAAGTAACTAAAAC	TCATCTACCCAAGCAAGCAGTTTTTCTAGTTCAAC	[ 29, 35 ]
1189609		ATTTACATTTCACAATAAGTAACTAAAAC	TGTTACTAGTTTTCCGCCAATCATCAGCACAGGACCAG	[ 29, 38 ]
1189676		ATTTACATTTCACAATAAGTAACTAAAAC	GAAGCTCTGTGAGTAAATATTTACCCGTTGATTT	[ 29, 34 ]
1189739		ATTTACATTTCACAATAAGTAACTAAAAC	CTTGATGCAGAGGCTATTAAAGTTTTTGCATCCAA	[ 29, 35 ]
1189803		ATTTACATTTCACAATAAGTAACTAAAAC	
Repeats: 8	Average Length: 29		Average Length: 36
Sequence 'LM5_scaffold_1' (1481048 bp)
CRISPR 1   Range: 1199072 - 1199680
POSITION	REPEAT				SPACER
1199072		ATTTACATTTCATAATAAGTAACTAAAAC	GAAATTGTAAAATCTATATCCGTTGATTCAACAAA	[ 29, 35 ]
1199136		ATTTACATTTCACAATAAGTAACTAAAAC	TTAATTTGATAGTCATAATTTATTTCCTCCTATTTT	[ 29, 36 ]
1199201		ATTTACATTTCACAATAAGTAACTAAAAT	ATAGAAAGGAGTTGATACAGTGAAGGATGTTTTAG	[ 29, 35 ]
1199265		ATTTACATTTCACAATAAGTAACTAAAAC	TTATAAACGACATTTTAGAAGCAGGAGTAGAAAA	[ 29, 34 ]
1199328		ATTTACATTTCACAATAAGTAACTAAAAC	TGTAACGAGTGTTGCACAAGGAACAGGTCAGAGCG	[ 29, 35 ]
1199392		ATTTACATTTCACAATAAGTAACTAAAAC	GCTTTGGTGGTATTGAGTGTAGGGACTTTGGTGGTAA	[ 29, 37 ]
1199458		ATTTACATTTCACAATAAGTAACTAAAAC	TTGTAACCCATCGCTGTCCCTTTGACAAAAATCGC	[ 29, 35 ]
1199522		ATTTACATTTCACAATAAGTAACTAAAAC	GCTACATGCTTGATGTGCTTTACACAAAAGAGAGCA	[ 29, 36 ]
1199587		ATTTACATTTCACAATAAGTAACTAAAAC	GGTAGATCTCATTAACCAACAAGTAACAACTAAAGA	[ 29, 36 ]
1199652		ATTTACATTTCACAATAAGTAACTAAAAC	
Repeats: 10	Average Length: 29		Average Length: 35
Sequence 'LM5_scaffold_2' (449382 bp)
CRISPR 2   Range: 442041 - 444058
POSITION	REPEAT				SPACER
442041		GTTTTAGAGCTATGTTATTTTGAATGCTACCAAAAC	TCGTGATTTCTTCCTCATGCGCGCTTTTGA	[ 36, 30 ]
442107		GTTTTAGAGCTATGTTATTTTGAATGCTACCAAAAC	TTATCAGCAATTGAAACTATTAAAAATGAC	[ 36, 30 ]
442173		GTTTTAGAGCTATGTTATTTTGAATGCTACCAAAAC	CCTAGACCTAGATGCTACTAGAGTGGACGA	[ 36, 30 ]
442239		GTTTTAGAGCTATGTTATTTTGAATGCTACCAAAAC	TAATGCATCTTTATATTGATTTACCTCACC	[ 36, 30 ]
442305		GTTTTAGAGCTATGTTATTTTGAATGCTACCAAAAC	TGGAAATGAACGATTGTCGGCATTCACGAAT	[ 36, 31 ]
442372		GTTTTAGAGCTATGTTATTTTGAATGCTACCAAAAC	AGATATGGGCGAACTACCCGACGACAACAA	[ 36, 30 ]
442438		GTTTTAGAGCTATGTTATTTTGAATGCTACCAAAAC	GAAGAAGTCACTAGTTGGGTCAAGCAAGGC	[ 36, 30 ]
442504		GTTTTAGAGCTATGTTATTTTGAATGCTACCAAAAC	TAGTGCCAGTAAATTCAGTTCCTCCAAAGG	[ 36, 30 ]
442570		GTTTTAGAGCTATGTTATTTTGAATGCTACCAAAAC	TGTAAATGCGTTTAAATCGATGGGAAGCGC	[ 36, 30 ]
442636		GTTTTAGAGCTATGTTATTTTGAATGCTACCAAAAC	ACACGTGTGGAAGAAGAGGGCTCTGACGCT	[ 36, 30 ]
442702		GTTTTAGAGCTATGTTATTTTGAATGCTACCAAAAC	GTATGAAACGGTTAAATGGATCTCTATAGC	[ 36, 30 ]
442768		GTTTTAGAGCTATGTTATTTTGAATGCTACCAAAAC	TTTAATGATTTTCTTTTGCGCGCCGTTGGT	[ 36, 30 ]
442834		GTTTTAGAGCTATGTTATTTTGAATGCTACCAAAAC	GAATTTTTTTGTAAGATCGACAACTTTTTC	[ 36, 30 ]
442900		GTTTTAGAGCTATGTTATTTTGAATGCTACCAAAAC	TTGATAATGATAAGGCTGTACGGATTATTC	[ 36, 30 ]
442966		GTTTTAGAGCTATGTTATTTTGAATGCTACCAAAAC	TAACAGTGTATTTCTATTGCTCGGTGTGTT	[ 36, 30 ]
443032		GTTTTAGAGCTATGTTATTTTGAATGCTACCAAAAC	TGGAGATAACGAAGAGTAAAGCGAGGCAGC	[ 36, 30 ]
443098		GTTTTAGAGCTATGTTATTTTGAATGCTACCAAAAC	GCGTTGAACCAGAAGGTGGGAAAGAAACAC	[ 36, 30 ]
443164		GTTTTAGAGCTATGTTATTTTGAATGCTACCAAAAC	TGGTAATTTAGTATCTATTACGGCTGGGAA	[ 36, 30 ]
443230		GTTTTAGAGCTATGTTATTTTGAATGCTACCAAAAC	AGTTCATGCAGATGTTCCAACAGACTATGA	[ 36, 30 ]
443296		GTTTTAGAGCTATGTTATTTTGAATGCTACCAAAAC	AACAGCTCGGTTCACAGCCCAAACAGGCGA	[ 36, 30 ]
443362		GTTTTAGAGCTATGTTATTTTGAATGCTACCAAAAC	TAGCATCCCTTTGTTGAAAACATAGTCTGAA	[ 36, 31 ]
443429		GTTTTAGAGCTATGTTATTTTGAATGCTACCAAAAC	TTAAATTTCCCTTCTAACACTATCTATCAA	[ 36, 30 ]
443495		GTTTTAGAGCTATGTTATTTTGAATGCTACCAAAAC	ACGTGATGGTCCTTGGAAAAGGAGATTACT	[ 36, 30 ]
443561		GTTTTAGAGCTATGTTATTTTGAATGCTACCAAAAC	TAGTTATTTGCTTAGAAATGTCATCCATCA	[ 36, 30 ]
443627		GTTTTAGAGCTATGTTATTTTGAATGCTACCAAAAC	CTAGAAGCTTTGACATTAATATTACGCTTA	[ 36, 30 ]
443693		GTTTTAGAGCTATGTTATTTTGAATGCTACCAAAAC	AAATAATTTTTTTGATCATGTTGCAACAGC	[ 36, 30 ]
443759		GTTTTAGAGCTATGTTATTTTGAATGCTACCAAAAC	TGCAATATTGTCTGGATCTTTTTTCTTGTT	[ 36, 30 ]
443825		GTTTTAGAGCTATGTTATTTTGAATGCTACCAAAAC	AGTTAGATAGATAAACAAACTAAACAAAGG	[ 36, 30 ]
443891		GTTTTAGAGCTATGTTATTTTGAATGCTACCAAAAC	TAGTTTTTCTTCGTCCTCTAAACGCAAGCT	[ 36, 30 ]
443957		GTTTTAGAGCTATGTTATTTTGAATGCTACCAAAAC	TGTCTGAATGTAGTTGATATCTTTAACTTG	[ 36, 30 ]
444023		GTTTTAGAGATACATTATTCTGAATACCAACACATA	
Repeats: 31	Average Length: 36		Average Length: 30
Sequence 'LM60_scaffold_1' (1017146 bp)
CRISPR 1   Range: 767118 - 767702
POSITION	REPEAT				SPACER
767118		CATGTTAGTCACTGAACTGGTATCAAAGGTACTTAAATC	AAGCTTCTCCAGTTTTTCATTATCAGAAAACATGGCAGC	[ 39, 39 ]
767196		CATATTAGTTACTGAACTCGTATCAAAATTACTTACATC	TAACGCTTCAAGACTAGTACAACCAGCAAACATGGCACG	[ 39, 39 ]
767274		CATATCAGTTACTAAGCTCGTATTAAAATTACTTACATC	CAACTTCTCAAGGGCGCTACAATTTCTAAACATTTGAAC	[ 39, 39 ]
767352		CATTGCAGTAGCGGAACTGGTATCGAAATTACTTACATC	TAGTTTCTTCAGTTTTTCACAGCCATTAAACACTCTATA	[ 39, 39 ]
767430		CATATCAGTTACTGAACTCGTATCAAAATTACTTACATC	CAGCTCTTCAAGACTAGTACAATCTTCAAACATGGCATA	[ 39, 39 ]
767508		CATATTAGTTACTGAACCGGTATCAAGGTTGCTTACATC	CAGCACCTCAAGGTTTCTATTATCATAAAACATGTAAGA	[ 39, 39 ]
767586		CATATTAGTTACTGAACTCGTATCAAAATGACTTACATC	CAGTTCCTCAAGTGCCCTACAGCTGTTAAACATATCCCA	[ 39, 39 ]
767664		CATAGTAGTTACCGCACTAGTATCAAGACCACTCAAATC	
Repeats: 8	Average Length: 39		Average Length: 39
Sequence 'LM60_scaffold_4' (368410 bp)
CRISPR 2   Range: 5406 - 8016
POSITION	REPEAT				SPACER
5406		TGTGTGTTGATATTCAGAATAATATAGCTCTAAAAC	CCCTGTTAGCGATGGGGGGGAAGAATATTA	[ 36, 30 ]
5472		GTTTTGGTAGCATTCAAAATAACATAGCTCTAAAAC	ACTCAATCAAAACAGGTATAAACTCTTTGA	[ 36, 30 ]
5538		GTTTTGGTAGCATTCAAAATAACATAGCTCTAAAAC	GCATCGATAGATTAATTCCATCGTATTTAA	[ 36, 30 ]
5604		GTTTTGGTAGCATTCAAAATAACATAGCTCTAAAAC	ACTTGTCATTGGAGAAATACTTTCATCAGT	[ 36, 30 ]
5670		GTTTTGGTAGCATTCAAAATAACATAGCTCTAAAAC	CAAGACCTAAGTTATATTCCAAGTTTAGAC	[ 36, 30 ]
5736		GTTTTGGTAGCATTCAAAATAACATAGCTCTAAAAC	CATTTATGCCCCGCAAGTATTCTTTATAAA	[ 36, 30 ]
5802		GTTTTGGTAGCATTCAAAATAACATAGCTCTAAAAC	TGATGGAGCAATTGAATTAGAGAGTTTTGT	[ 36, 30 ]
5868		GTTTTGGTAGCATTCAAAATAACATAGCTCTAAAAC	TACCGCGCTTCATGAACTGGGGTACGATGC	[ 36, 30 ]
5934		GTTTTGGTAGCATTCAAAATAACATAGCTCTAAAAC	ATCTGTTTTATAATATTTAACGTTTCCCAC	[ 36, 30 ]
6000		GTTTTGGTAGCATTCAAAATAACATAGCTCTAAAAC	TTGCTTCACTCGAAAAGTATCAATTCGATG	[ 36, 30 ]
6066		GTTTTGGTAGCATTCAAAATAACATAGCTCTAAAAC	GTCACCCATTTATTACCATCTTTGACAACA	[ 36, 30 ]
6132		GTTTTGGTAGCATTCAAAATAACATAGCTCTAAAAC	CGGTTAAGTACCTGTATAGATTCTCATCAA	[ 36, 30 ]
6198		GTTTTGGTAGCATTCAAAATAACATAGCTCTAAAAC	TTGCTGACGTGAACACAGCACCTGCAGGTT	[ 36, 30 ]
6264		GTTTTGGTAGCATTCAAAATAACATAGCTCTAAAAC	AATCCGGAAATCCTTGCAGTCTCCAACACT	[ 36, 30 ]
6330		GTTTTGGTAGCATTCAAAATAACATAGCTCTAAAAC	CAATCGACCGTTTTACCTTTCGCCATGACA	[ 36, 30 ]
6396		GTTTTGGTAGCATTCAAAATAACATAGCTCTAAAAC	TACACCCTCTGCGGGGTTAATTGGGATTAC	[ 36, 30 ]
6462		GTTTTGGTAGCATTCAAAATAACATAGCTCTAAAAC	GCACAATACAAATCACTGTAGTGGATAGTG	[ 36, 30 ]
6528		GTTTTGGTAGCATTCAAAATAACATAGCTCTAAAAC	GATTCATGAAGTAATATTTCTTGTTTATTA	[ 36, 30 ]
6594		GTTTTGGTAGCATTCAAAATAACATAGCTCTAAAAC	AACTGTGGTAATCAATGTTGTTCAGTAAGT	[ 36, 30 ]
6660		GTTTTGGTAGCATTCAAAATAACATAGCTCTAAAAC	CTAAGCCATTCTGAAATGTTGTGTGTTTCA	[ 36, 30 ]
6726		GTTTTGGTAGCATTCAAAATAACATAGCTCTAAAAC	GAGCAAGAAATACAGTCATCTATTGACCAA	[ 36, 30 ]
6792		GTTTTGGTAGCATTCAAAATAACATAGCTCTAAAAC	GTAAAAGATGTGTACGCTAAATATTGCACT	[ 36, 30 ]
6858		GTTTTGGTAGCATTCAAAATAACATAGCTCTAAAAC	AAACGTTCGATCGCATCGTGAAAAAGAAAA	[ 36, 30 ]
6924		GTTTTGGTAGCATTCAAAATAACATAGCTCTAAAAC	AGCCTACCACCAACGGGTGACGGCACAACC	[ 36, 30 ]
6990		GTTTTGGTAGCATTCAAAATAACATAGCTCTAAAAC	TTACTTGATGTCAAACATGTAACGCGGAAG	[ 36, 30 ]
7056		GTTTTGGTAGCATTCAAAATAACATAGCTCTAAAAC	AATACGTCTCTCTTGATTTTTATACGAGTA	[ 36, 30 ]
7122		GTTTTGGTAGCATTCAAAATAACATAGCTCTAAAAC	GAGGTCATCAAAGAAGACGATCATACGTGC	[ 36, 30 ]
7188		GTTTTGGTAGCATTCAAAATAACATAGCTCTAAAAC	TGTTTTCAATTGTTTCTAGTTCTTCATTAA	[ 36, 30 ]
7254		GTTTTGGTAGCATTCAAAATAACATAGCTCTAAAAC	AGTTTAAAGATGCGGAAGAATTCGACCAAA	[ 36, 30 ]
7320		GTTTTGGTAGCATTCAAAATAACATAGCTCTAAAAC	TCTAAGTGCGTCTGTAGTCTCGTTGCCTCT	[ 36, 30 ]
7386		GTTTTGGTAGCATTCAAAATAACATAGCTCTAAAAC	TCGCAAGCCGGGATTACCCCCACGAACCTC	[ 36, 30 ]
7452		GTTTTGGTAGCATTCAAAATAACATAGCTCTAAAAC	CATATCTAAAATTTGACCTTGACAACGTGAG	[ 36, 31 ]
7519		GTTTTGGTAGCATTCAAAATAACATAGCTCTAAAAC	GGAAATACCGACTTGGACTATCGTGTACAC	[ 36, 30 ]
7585		GTTTTGGTAGCATTCAAAATAACATAGCTCTAAAAC	TTTCTGATTGGGTTTGATGAATTGACTCGC	[ 36, 30 ]
7651		GTTTTGGTAGCATTCAAAATAACATAGCTCTAAAAC	AGGGCTTTTATTGTGGATATAGAAGTCTGA	[ 36, 30 ]
7717		GTTTTGGTAGCATTCAAAATAACATAGCTCTAAAAC	AAACAGAAATGAAGGATGGTGAAGAAGTTC	[ 36, 30 ]
7783		GTTTTGGTAGCATTCAAAATAACATAGCTCTAAAAC	CATCCACAACATCCCGCAACATGAATTTAG	[ 36, 30 ]
7849		GTTTTGGTAGCATTCAAAATAACATAGCTCTAAAAC	GCATAGTTTTAAGTTCTTGGTCTGACGTGG	[ 36, 30 ]
7915		GTTTTGGTAGCATTCAAAATAACATAGCTCTAAAAC	AAGTTTCGTTGCAGTTTCAACAGAATCGCC	[ 36, 30 ]
7981		GTTTTGGTAGCATTCAAAATAACATAGCTCTAAAAC	
Repeats: 40	Average Length: 36		Average Length: 30
Sequence 'LM61_scaffold_1' (773098 bp)
CRISPR 1   Range: 768031 - 768615
POSITION	REPEAT				SPACER
768031		CATGTTAGTCACTGAACTGGTATCAAAGGTACTTAAATC	AAGCTTCTCCAGTTTTTCATTATCAGAAAACATGGCAGC	[ 39, 39 ]
768109		CATATTAGTTACTGAACTCGTATCAAAATTACTTACATC	TAACGCTTCAAGACTAGTACAACCAGCAAACATGGCACG	[ 39, 39 ]
768187		CATATCAGTTACTAAGCTCGTATTAAAATTACTTACATC	CAACTTCTCAAGGGCGCTACAATTTCTAAACATTTGAAC	[ 39, 39 ]
768265		CATTGCAGTAGCGGAACTGGTATCGAAATTACTTACATC	TAGTTTCTTCAGTTTTTCACAGCCATTAAACACTCTATA	[ 39, 39 ]
768343		CATATCAGTTACTGAACTCGTATCAAAATTACTTACATC	CAGCTCTTCAAGACTAGTACAATCTTCAAACATGGCATA	[ 39, 39 ]
768421		CATATTAGTTACTGAACCGGTATCAAGGTTGCTTACATC	CAGCACCTCAAGGTTTCTATTATCATAAAACATGTAAGA	[ 39, 39 ]
768499		CATATTAGTTACTGAACTCGTATCAAAATGACTTACATC	CAGTTCCTCAAGTGCCCTACAGCTGTTAAACATATCCCA	[ 39, 39 ]
768577		CATAGTAGTTACCGCACTAGTATCAAGACCACTCAAATC	
Repeats: 8	Average Length: 39		Average Length: 39
Sequence 'LM61_scaffold_4' (368284 bp)
CRISPR 2   Range: 360269 - 362879
POSITION	REPEAT				SPACER
360269		GTTTTAGAGCTATGTTATTTTGAATGCTACCAAAAC	GGCGATTCTGTTGAAACTGCAACGAAACTT	[ 36, 30 ]
360335		GTTTTAGAGCTATGTTATTTTGAATGCTACCAAAAC	CCACGTCAGACCAAGAACTTAAAACTATGC	[ 36, 30 ]
360401		GTTTTAGAGCTATGTTATTTTGAATGCTACCAAAAC	CTAAATTCATGTTGCGGGATGTTGTGGATG	[ 36, 30 ]
360467		GTTTTAGAGCTATGTTATTTTGAATGCTACCAAAAC	GAACTTCTTCACCATCCTTCATTTCTGTTT	[ 36, 30 ]
360533		GTTTTAGAGCTATGTTATTTTGAATGCTACCAAAAC	TCAGACTTCTATATCCACAATAAAAGCCCT	[ 36, 30 ]
360599		GTTTTAGAGCTATGTTATTTTGAATGCTACCAAAAC	GCGAGTCAATTCATCAAACCCAATCAGAAA	[ 36, 30 ]
360665		GTTTTAGAGCTATGTTATTTTGAATGCTACCAAAAC	GTGTACACGATAGTCCAAGTCGGTATTTCC	[ 36, 30 ]
360731		GTTTTAGAGCTATGTTATTTTGAATGCTACCAAAAC	CTCACGTTGTCAAGGTCAAATTTTAGATATG	[ 36, 31 ]
360798		GTTTTAGAGCTATGTTATTTTGAATGCTACCAAAAC	GAGGTTCGTGGGGGTAATCCCGGCTTGCGA	[ 36, 30 ]
360864		GTTTTAGAGCTATGTTATTTTGAATGCTACCAAAAC	AGAGGCAACGAGACTACAGACGCACTTAGA	[ 36, 30 ]
360930		GTTTTAGAGCTATGTTATTTTGAATGCTACCAAAAC	TTTGGTCGAATTCTTCCGCATCTTTAAACT	[ 36, 30 ]
360996		GTTTTAGAGCTATGTTATTTTGAATGCTACCAAAAC	TTAATGAAGAACTAGAAACAATTGAAAACA	[ 36, 30 ]
361062		GTTTTAGAGCTATGTTATTTTGAATGCTACCAAAAC	GCACGTATGATCGTCTTCTTTGATGACCTC	[ 36, 30 ]
361128		GTTTTAGAGCTATGTTATTTTGAATGCTACCAAAAC	TACTCGTATAAAAATCAAGAGAGACGTATT	[ 36, 30 ]
361194		GTTTTAGAGCTATGTTATTTTGAATGCTACCAAAAC	CTTCCGCGTTACATGTTTGACATCAAGTAA	[ 36, 30 ]
361260		GTTTTAGAGCTATGTTATTTTGAATGCTACCAAAAC	GGTTGTGCCGTCACCCGTTGGTGGTAGGCT	[ 36, 30 ]
361326		GTTTTAGAGCTATGTTATTTTGAATGCTACCAAAAC	TTTTCTTTTTCACGATGCGATCGAACGTTT	[ 36, 30 ]
361392		GTTTTAGAGCTATGTTATTTTGAATGCTACCAAAAC	AGTGCAATATTTAGCGTACACATCTTTTAC	[ 36, 30 ]
361458		GTTTTAGAGCTATGTTATTTTGAATGCTACCAAAAC	TTGGTCAATAGATGACTGTATTTCTTGCTC	[ 36, 30 ]
361524		GTTTTAGAGCTATGTTATTTTGAATGCTACCAAAAC	TGAAACACACAACATTTCAGAATGGCTTAG	[ 36, 30 ]
361590		GTTTTAGAGCTATGTTATTTTGAATGCTACCAAAAC	ACTTACTGAACAACATTGATTACCACAGTT	[ 36, 30 ]
361656		GTTTTAGAGCTATGTTATTTTGAATGCTACCAAAAC	TAATAAACAAGAAATATTACTTCATGAATC	[ 36, 30 ]
361722		GTTTTAGAGCTATGTTATTTTGAATGCTACCAAAAC	CACTATCCACTACAGTGATTTGTATTGTGC	[ 36, 30 ]
361788		GTTTTAGAGCTATGTTATTTTGAATGCTACCAAAAC	GTAATCCCAATTAACCCCGCAGAGGGTGTA	[ 36, 30 ]
361854		GTTTTAGAGCTATGTTATTTTGAATGCTACCAAAAC	TGTCATGGCGAAAGGTAAAACGGTCGATTG	[ 36, 30 ]
361920		GTTTTAGAGCTATGTTATTTTGAATGCTACCAAAAC	AGTGTTGGAGACTGCAAGGATTTCCGGATT	[ 36, 30 ]
361986		GTTTTAGAGCTATGTTATTTTGAATGCTACCAAAAC	AACCTGCAGGTGCTGTGTTCACGTCAGCAA	[ 36, 30 ]
362052		GTTTTAGAGCTATGTTATTTTGAATGCTACCAAAAC	TTGATGAGAATCTATACAGGTACTTAACCG	[ 36, 30 ]
362118		GTTTTAGAGCTATGTTATTTTGAATGCTACCAAAAC	TGTTGTCAAAGATGGTAATAAATGGGTGAC	[ 36, 30 ]
362184		GTTTTAGAGCTATGTTATTTTGAATGCTACCAAAAC	CATCGAATTGATACTTTTCGAGTGAAGCAA	[ 36, 30 ]
362250		GTTTTAGAGCTATGTTATTTTGAATGCTACCAAAAC	GTGGGAAACGTTAAATATTATAAAACAGAT	[ 36, 30 ]
362316		GTTTTAGAGCTATGTTATTTTGAATGCTACCAAAAC	GCATCGTACCCCAGTTCATGAAGCGCGGTA	[ 36, 30 ]
362382		GTTTTAGAGCTATGTTATTTTGAATGCTACCAAAAC	ACAAAACTCTCTAATTCAATTGCTCCATCA	[ 36, 30 ]
362448		GTTTTAGAGCTATGTTATTTTGAATGCTACCAAAAC	TTTATAAAGAATACTTGCGGGGCATAAATG	[ 36, 30 ]
362514		GTTTTAGAGCTATGTTATTTTGAATGCTACCAAAAC	GTCTAAACTTGGAATATAACTTAGGTCTTG	[ 36, 30 ]
362580		GTTTTAGAGCTATGTTATTTTGAATGCTACCAAAAC	ACTGATGAAAGTATTTCTCCAATGACAAGT	[ 36, 30 ]
362646		GTTTTAGAGCTATGTTATTTTGAATGCTACCAAAAC	TTAAATACGATGGAATTAATCTATCGATGC	[ 36, 30 ]
362712		GTTTTAGAGCTATGTTATTTTGAATGCTACCAAAAC	TCAAAGAGTTTATACCTGTTTTGATTGAGT	[ 36, 30 ]
362778		GTTTTAGAGCTATGTTATTTTGAATGCTACCAAAAC	TAATATTCTTCCCCCCCATCGCTAACAGGG	[ 36, 30 ]
362844		GTTTTAGAGCTATATTATTCTGAATATCAACACACA	
Repeats: 40	Average Length: 36		Average Length: 30
Sequence 'LM62_scaffold_1' (902658 bp)
CRISPR 1   Range: 652141 - 652725
POSITION	REPEAT				SPACER
652141		CATGTTAGTCACTGAACTGGTATCAAAGGTACTTAAATC	AAGCTTCTCCAGTTTTTCATTATCAGAAAACATGGCAGC	[ 39, 39 ]
652219		CATATTAGTTACTGAACTCGTATCAAAATTACTTACATC	TAACGCTTCAAGACTAGTACAACCAGCAAACATGGCACG	[ 39, 39 ]
652297		CATATCAGTTACTAAGCTCGTATTAAAATTACTTACATC	CAACTTCTCAAGGGCGCTACAATTTCTAAACATTTGAAC	[ 39, 39 ]
652375		CATTGCAGTAGCGGAACTGGTATCGAAATTACTTACATC	TAGTTTCTTCAGTTTTTCACAGCCATTAAACACTCTATA	[ 39, 39 ]
652453		CATATCAGTTACTGAACTCGTATCAAAATTACTTACATC	CAGCTCTTCAAGACTAGTACAATCTTCAAACATGGCATA	[ 39, 39 ]
652531		CATATTAGTTACTGAACCGGTATCAAGGTTGCTTACATC	CAGCACCTCAAGGTTTCTATTATCATAAAACATGTAAGA	[ 39, 39 ]
652609		CATATTAGTTACTGAACTCGTATCAAAATGACTTACATC	CAGTTCCTCAAGTGCCCTACAGCTGTTAAACATATCCCA	[ 39, 39 ]
652687		CATAGTAGTTACCGCACTAGTATCAAGACCACTCAAATC	
Repeats: 8	Average Length: 39		Average Length: 39
Sequence 'LM62_scaffold_3' (376704 bp)
CRISPR 2   Range: 368683 - 371293
POSITION	REPEAT				SPACER
368683		GTTTTAGAGCTATGTTATTTTGAATGCTACCAAAAC	GGCGATTCTGTTGAAACTGCAACGAAACTT	[ 36, 30 ]
368749		GTTTTAGAGCTATGTTATTTTGAATGCTACCAAAAC	CCACGTCAGACCAAGAACTTAAAACTATGC	[ 36, 30 ]
368815		GTTTTAGAGCTATGTTATTTTGAATGCTACCAAAAC	CTAAATTCATGTTGCGGGATGTTGTGGATG	[ 36, 30 ]
368881		GTTTTAGAGCTATGTTATTTTGAATGCTACCAAAAC	GAACTTCTTCACCATCCTTCATTTCTGTTT	[ 36, 30 ]
368947		GTTTTAGAGCTATGTTATTTTGAATGCTACCAAAAC	TCAGACTTCTATATCCACAATAAAAGCCCT	[ 36, 30 ]
369013		GTTTTAGAGCTATGTTATTTTGAATGCTACCAAAAC	GCGAGTCAATTCATCAAACCCAATCAGAAA	[ 36, 30 ]
369079		GTTTTAGAGCTATGTTATTTTGAATGCTACCAAAAC	GTGTACACGATAGTCCAAGTCGGTATTTCC	[ 36, 30 ]
369145		GTTTTAGAGCTATGTTATTTTGAATGCTACCAAAAC	CTCACGTTGTCAAGGTCAAATTTTAGATATG	[ 36, 31 ]
369212		GTTTTAGAGCTATGTTATTTTGAATGCTACCAAAAC	GAGGTTCGTGGGGGTAATCCCGGCTTGCGA	[ 36, 30 ]
369278		GTTTTAGAGCTATGTTATTTTGAATGCTACCAAAAC	AGAGGCAACGAGACTACAGACGCACTTAGA	[ 36, 30 ]
369344		GTTTTAGAGCTATGTTATTTTGAATGCTACCAAAAC	TTTGGTCGAATTCTTCCGCATCTTTAAACT	[ 36, 30 ]
369410		GTTTTAGAGCTATGTTATTTTGAATGCTACCAAAAC	TTAATGAAGAACTAGAAACAATTGAAAACA	[ 36, 30 ]
369476		GTTTTAGAGCTATGTTATTTTGAATGCTACCAAAAC	GCACGTATGATCGTCTTCTTTGATGACCTC	[ 36, 30 ]
369542		GTTTTAGAGCTATGTTATTTTGAATGCTACCAAAAC	TACTCGTATAAAAATCAAGAGAGACGTATT	[ 36, 30 ]
369608		GTTTTAGAGCTATGTTATTTTGAATGCTACCAAAAC	CTTCCGCGTTACATGTTTGACATCAAGTAA	[ 36, 30 ]
369674		GTTTTAGAGCTATGTTATTTTGAATGCTACCAAAAC	GGTTGTGCCGTCACCCGTTGGTGGTAGGCT	[ 36, 30 ]
369740		GTTTTAGAGCTATGTTATTTTGAATGCTACCAAAAC	TTTTCTTTTTCACGATGCGATCGAACGTTT	[ 36, 30 ]
369806		GTTTTAGAGCTATGTTATTTTGAATGCTACCAAAAC	AGTGCAATATTTAGCGTACACATCTTTTAC	[ 36, 30 ]
369872		GTTTTAGAGCTATGTTATTTTGAATGCTACCAAAAC	TTGGTCAATAGATGACTGTATTTCTTGCTC	[ 36, 30 ]
369938		GTTTTAGAGCTATGTTATTTTGAATGCTACCAAAAC	TGAAACACACAACATTTCAGAATGGCTTAG	[ 36, 30 ]
370004		GTTTTAGAGCTATGTTATTTTGAATGCTACCAAAAC	ACTTACTGAACAACATTGATTACCACAGTT	[ 36, 30 ]
370070		GTTTTAGAGCTATGTTATTTTGAATGCTACCAAAAC	TAATAAACAAGAAATATTACTTCATGAATC	[ 36, 30 ]
370136		GTTTTAGAGCTATGTTATTTTGAATGCTACCAAAAC	CACTATCCACTACAGTGATTTGTATTGTGC	[ 36, 30 ]
370202		GTTTTAGAGCTATGTTATTTTGAATGCTACCAAAAC	GTAATCCCAATTAACCCCGCAGAGGGTGTA	[ 36, 30 ]
370268		GTTTTAGAGCTATGTTATTTTGAATGCTACCAAAAC	TGTCATGGCGAAAGGTAAAACGGTCGATTG	[ 36, 30 ]
370334		GTTTTAGAGCTATGTTATTTTGAATGCTACCAAAAC	AGTGTTGGAGACTGCAAGGATTTCCGGATT	[ 36, 30 ]
370400		GTTTTAGAGCTATGTTATTTTGAATGCTACCAAAAC	AACCTGCAGGTGCTGTGTTCACGTCAGCAA	[ 36, 30 ]
370466		GTTTTAGAGCTATGTTATTTTGAATGCTACCAAAAC	TTGATGAGAATCTATACAGGTACTTAACCG	[ 36, 30 ]
370532		GTTTTAGAGCTATGTTATTTTGAATGCTACCAAAAC	TGTTGTCAAAGATGGTAATAAATGGGTGAC	[ 36, 30 ]
370598		GTTTTAGAGCTATGTTATTTTGAATGCTACCAAAAC	CATCGAATTGATACTTTTCGAGTGAAGCAA	[ 36, 30 ]
370664		GTTTTAGAGCTATGTTATTTTGAATGCTACCAAAAC	GTGGGAAACGTTAAATATTATAAAACAGAT	[ 36, 30 ]
370730		GTTTTAGAGCTATGTTATTTTGAATGCTACCAAAAC	GCATCGTACCCCAGTTCATGAAGCGCGGTA	[ 36, 30 ]
370796		GTTTTAGAGCTATGTTATTTTGAATGCTACCAAAAC	ACAAAACTCTCTAATTCAATTGCTCCATCA	[ 36, 30 ]
370862		GTTTTAGAGCTATGTTATTTTGAATGCTACCAAAAC	TTTATAAAGAATACTTGCGGGGCATAAATG	[ 36, 30 ]
370928		GTTTTAGAGCTATGTTATTTTGAATGCTACCAAAAC	GTCTAAACTTGGAATATAACTTAGGTCTTG	[ 36, 30 ]
370994		GTTTTAGAGCTATGTTATTTTGAATGCTACCAAAAC	ACTGATGAAAGTATTTCTCCAATGACAAGT	[ 36, 30 ]
371060		GTTTTAGAGCTATGTTATTTTGAATGCTACCAAAAC	TTAAATACGATGGAATTAATCTATCGATGC	[ 36, 30 ]
371126		GTTTTAGAGCTATGTTATTTTGAATGCTACCAAAAC	TCAAAGAGTTTATACCTGTTTTGATTGAGT	[ 36, 30 ]
371192		GTTTTAGAGCTATGTTATTTTGAATGCTACCAAAAC	TAATATTCTTCCCCCCCATCGCTAACAGGG	[ 36, 30 ]
371258		GTTTTAGAGCTATATTATTCTGAATATCAACACACA	
Repeats: 40	Average Length: 36		Average Length: 30
Sequence 'LM63_scaffold_1' (480005 bp)
CRISPR 1   Range: 422542 - 423869
POSITION	REPEAT				SPACER
422542		TTTATGATTTCATAATAAGTAGTTAAAAC	ATTTTTTTCATTTTCTAAGTCCTCATATTTCAAAA	[ 29, 35 ]
422606		ATTTACATTTCATAATAAGTAGTTAAAAC	AAAACTAGCGAATCAATACGGAATTAAGAATTACAC	[ 29, 36 ]
422671		ATTTACATTTCATAATAAGTAGTTAAAAC	CCGTTCGCTCTGTAGAACAAAACTTCCCGGATTTCTT	[ 29, 37 ]
422737		ATTTACATTTCATAATAAGTAGTTAAAAC	TCCAAACTCCTTCCGCACATTGGGCAATATTTTATA	[ 29, 36 ]
422802		ATTTACATTTCATAATAAGTAGTTAAAAC	TAAATTACTTTCGAACAATGCCGCTAACGCTTCT	[ 29, 34 ]
422865		ATTTACATTTCATAATAAGTAGTTAAAAC	GTAATGTTCAAATTATAACTTCTGTTCTAGCACTTGT	[ 29, 37 ]
422931		ATTTACATTTCATAATAAGTAGTTAAAAC	GCAAAACAACAAATTGGAAAGATGTTTTTTTTCT	[ 29, 34 ]
422994		ATTTACATTTCATAATAAGTAGTTAAAAC	CGTGAACCTATTTATCAGAAACAACCTATCCAAA	[ 29, 34 ]
423057		ATTTACATTTCATAATAAGTAGTTAAAAC	ATTGAGGTGTATTACTGTCGCCAGTTGAGTAACCAG	[ 29, 36 ]
423122		ATTTACATTTCATAATAAGTAGTTAAAAC	AAGTGATACAATGTGTTTTTTATTGTCGATGTGGAC	[ 29, 36 ]
423187		ATTTACATTTCATAATAAGTAGTTAAAAC	CTCTACAATCAGTGCATTTCTTTCTTCCCATTTCCA	[ 29, 36 ]
423252		ATTTACATTTCATAATAAGTAGTTAAAAC	ACTGGTATTGTTGCAGGTATAACACTACTTGTTAC	[ 29, 35 ]
423316		ATTTACATTTCATAATAAGTAGTTAAAAC	GTAATTTGACTAAAAAGTATAATCGTAAAATTACGAA	[ 29, 37 ]
423382		ATTTACATTTCATAATAAGTAGTTAAAAC	AATTTATTCATAGCGGGTGTGGGAGGTTTTGAACTT	[ 29, 36 ]
423447		ATTTACATTTCATAATAAGTAGTTAAAAC	CAACTCGGCTTATTTTTTATGTCAAAAAGTAGGAAG	[ 29, 36 ]
423512		ATTTACATTTCATAATAAGTAGTTAAAAC	GTCGAGGTGTTAACTCTTTCATAAGGTCATAAACGA	[ 29, 36 ]
423577		ATTTACATTTCATAATAAGTAGTAGTTAA	AACCTGCACCTGTCAAATCGAGTTTGTATCTTAAGGGGGA	[ 29, 40 ]
423646		ATTTACATTTCATAATAAGTAGTTAAAAC	CCCTTGAAAGTTTTCTTTCCGCTCTTATCATTAAT	[ 29, 35 ]
423710		ATTTACATTTCATAATAAGTAGTTAAAAC	AATATTTAACTCAATAACCCTTGCTTGTACTGTAAT	[ 29, 36 ]
423775		ATTTACATTTCATAATAAGTAGTTAAAAC	GCATGGGAACAATTTGATGCTCTCGGTTTAAGCATTG	[ 29, 37 ]
423841		ATTTACATTTCATAATAAGTAGTTAAAAC	
Repeats: 21	Average Length: 29		Average Length: 35
CRISPR 2   Range: 476855 - 477439
POSITION	REPEAT				SPACER
476855		CATGTTAGTCACTGAACTGGTATCAAAGGTACTTAAATC	AAGCTTCTCCAGTTTTTCATTATCAGAAAACATGGCAGC	[ 39, 39 ]
476933		CATATTAGTTACTGAACTCGTATCAAAATTACTTACATC	TAACGCTTCAAGACTAGTACAACCAGCAAACATGGCACG	[ 39, 39 ]
477011		CATATCAGTTACTAAGCTCGTATTAAAATTACTTACATC	CAACTTCTCAAGGGCGCTACAATTTCTAAACATTTGAAC	[ 39, 39 ]
477089		CATTGCAGTAGCGGAACTGGTATCGAAATTACTTACATC	TAGTTTCTTCAGTTTTTCACAGCCATTAAACACTCTATA	[ 39, 39 ]
477167		CATATCAGTTACTGAACTCGTATCAAAATTACTTACATC	CAGCTCTTCAAGACTAGTACAATCTTCAAACATGGCATA	[ 39, 39 ]
477245		CATATTAGTTACTGAACCGGTATCAAGGTTGCTTACATC	CAGCACCTCAAGGTTTCTATTATCATAAAACATGTAAGA	[ 39, 39 ]
477323		CATATTAGTTACTGAACTCGTATCAAAATGACTTACATC	CAGTTCCTCAAGTGCCCTACAGCTGTTAAACATATCCCA	[ 39, 39 ]
477401		CATAGTAGTTACCGCACTAGTATCAAGACCACTCAAATC	
Repeats: 8	Average Length: 39		Average Length: 39
Sequence 'LM63_scaffold_3' (333791 bp)
CRISPR 3   Range: 5292 - 8101
POSITION	REPEAT				SPACER
5292		TGTGTGTTGATATTCAGAATAATATAGCTCTAAAAC	AAACATAAGTTCAATCTCTTCCCCATCACT	[ 36, 30 ]
5358		GTTTTGGTAGCATTCAAAATAACATAGCTCTAAAAC	GTAGGGGCGGGGCTTCTATATAAGTGCTAA	[ 36, 30 ]
5424		GTTTTGGTAGCATTCAAAATAACATAGCTCTAAAAC	GAATGGATTTATTACGGTCATTTTGCCCAA	[ 36, 30 ]
5490		GTTTTGGTAGCATTCAAAATAACATAGCTCTAAAAC	GCGCTGCTCACTTACGAAAAAACAGACTATA	[ 36, 31 ]
5557		GTTTTGGTAGCATTCAAAATAACATAGCTCTAAAAC	TACTGATCTACTCCACCGCTTAACATCGTA	[ 36, 30 ]
5623		GTTTTGGTAGCATTCAAAATAACATAGCTCTAAAAC	ACTCCCTGTTATCTACAAATATCGTTGCCC	[ 36, 30 ]
5689		GTTTTGGTAGCATTCAAAATAACATAGCTCTAAAAC	GCACATTAGCGTCGTCTAATTTTTCCGTCG	[ 36, 30 ]
5755		GTTTTGGTAGCATTCAAAATAACATAGCTCTAAAAC	AGGCTCCTTTATGATCTGATTTATTGCTTT	[ 36, 30 ]
5821		GTTTTGGTAGCATTCAAAATAACATAGCTCTAAAAC	AAGTCAAACACTTTAATCGCGGCACCAATA	[ 36, 30 ]
5887		GTTTTGGTAGCATTCAAAATAACATAGCTCTAAAAC	AAGTCAAACACTTTAATCGCGGCACCAATA	[ 36, 30 ]
5953		GTTTTGGTAGCATTCAAAATAACATAGCTCTAAAAC	AACTCGTAGTTTTTGTTTTCAGATTTAGGA	[ 36, 30 ]
6019		GTTTTGGTAGCATTCAAAATAACATAGCTCTAAAAC	TGTTACTGCTTCGCCGATGCTTGTTTTACC	[ 36, 30 ]
6085		GTTTTGGTAGCATTCAAAATAACATAGCTCTAAAAC	CCAAAGGAGCTAATTTACTCCCTAAACCTA	[ 36, 30 ]
6151		GTTTTGGTAGCATTCAAAATAACATAGCTCTAAAAC	TTGAGGCTAGCGGATATACTTTTGAATACG	[ 36, 30 ]
6217		GTTTTGGTAGCATTCAAAATAACATAGCTCTAAAAC	TATACAAAAGTAATAGAGATAATAAATACT	[ 36, 30 ]
6283		GTTTTGGTAGCATTCAAAATAACATAGCTCTAAAAC	TAGCAAGAGCGATATTATCAATATTATTTC	[ 36, 30 ]
6349		GTTTTGGTAGCATTCAAAATAACATAGCTCTAAAAC	ACCGAAAGATTAAGCTTAGACATTGTATAT	[ 36, 30 ]
6415		GTTTTGGTAGCATTCAAAATAACATAGCTCTAAAAC	ATACACCCACGCTACAAATAGATAACACAC	[ 36, 30 ]
6481		GTTTTGGTAGCATTCAAAATAACATAGCTCTAAAAC	CAGACTGGCCGGAAGAAAAAGCGACTCTGG	[ 36, 30 ]
6547		GTTTTGGTAGCATTCAAAATAACATAGCTCTAAAAC	TAATGGACAAAGCTACCGAAGACACAAAAG	[ 36, 30 ]
6613		GTTTTGGTAGCATTCAAAATAACATAGCTCTAAAAC	GGAGTACCTCTTCCGGAATATCGAAAAGAG	[ 36, 30 ]
6679		GTTTTGGTAGCATTCAAAATAACATAGCTCTAAAAC	TTATCCATGCCATCATAGCCCCAAGCATTG	[ 36, 30 ]
6745		GTTTTGGTAGCATTCAAAATAACATAGCTCTAAAAC	TGAGGAGAGCCCGTCCAGCGTCGAAGTGGA	[ 36, 30 ]
6811		GTTTTGGTAGCATTCAAAATAACATAGCTCTAAAAC	GAGTCTTGCGTACTAAACCTTATCTGAGGA	[ 36, 30 ]
6877		GTTTTGGTAGCATTCAAAATAACATAGCTCTAAAAC	AATTGCGCTTGCCAACATTAAATGCCCCGT	[ 36, 30 ]
6943		GTTTTGGTAGCATTCAAAATAACATAGCTCTAAAAC	GTATATTAGCCATACAATAAGCCCCCATAT	[ 36, 30 ]
7009		GTTTTGGTAGCATTCAAAATAACATAGCTCTAAAAC	AGGGCATTGGCTGAATGACTACATTGCTCT	[ 36, 30 ]
7075		GTTTTGGTAGCATTCAAAATAACATAGCTCTAAAAC	TACGAGATTATTCAGAACCAAATGCAAGAGA	[ 36, 31 ]
7142		GTTTTGGTAGCATTCAAAATAACATAGCTCTAAAAC	CTAAGAAGACCAATGCTGAAACTGAAGCGC	[ 36, 30 ]
7208		GTTTTGGTAGCATTCAAAATAACATAGCTCTAAAAC	TAAACGGCGTATTCACAGGTGAAACTGAAG	[ 36, 30 ]
7274		GTTTTGGTAGCATTCAAAATAACATAGCTCTAAAAC	CAAGTTGAAGATATTAACTACATTCAGACA	[ 36, 30 ]
7340		GTTTTGGTAGCATTCAAAATAACATAGCTCTAAAAC	TTGCTAATTCTTTAGCAGTATCTAAAGTTA	[ 36, 30 ]
7406		GTTTTGGTAGCATTCAAAATAACATAGCTCTAAAAC	TACGAGGAGAGACAGTACAAACGTGAAAAA	[ 36, 30 ]
7472		GTTTTGGTAGCATTCAAAATAACATAGCTCTAAAAC	TAATGATGAGTTACTTGGAATTTGTACAAT	[ 36, 30 ]
7538		GTTTTGGTAGCATTCAAAATAACATAGCTCTAAAAC	TAGTAGTATTCTTAGCAGACAATAAAAGTA	[ 36, 30 ]
7604		GTTTTGGTAGCATTCAAAATAACATAGCTCTAAAAC	CTTTTACAGTTACAGCATTGAATAATATTT	[ 36, 30 ]
7670		GTTTTGGTAGCATTCAAAATAACATAGCTCTAAAAC	ATATACGAGTAGAAAGGAAACATCTATATG	[ 36, 30 ]
7736		GTTTTGGTAGCATTCAAAATAACATAGCTCTAAAAC	CGCCCCTGCATGTGTATACTATGGTACGAA	[ 36, 30 ]
7802		GTTTTGGTAGCATTCAAAATAACATAGCTCTAAAAC	CCATATTAGCACAGTTATTATACTACTATC	[ 36, 30 ]
7868		GTTTTGGTAGCATTCAAAATAACATAGCTCTAAAAC	CGCACCTGTGACACCTAACTGGTCTATTGC	[ 36, 30 ]
7934		GTTTTGGTAGCATTCAAAATAACATAGCTCTAAAAC	ATGCCGCTCAATCGAATTCGCGAATCTATG	[ 36, 30 ]
8000		GTTTTGGTAGCATTCAAAATAACATAGCTCTAAAAC	AGTTCAGACTGTAACGGATACAGAGTGCAA	[ 36, 30 ]
8066		GTTTTGGTAGCATTCAAAATAACATAGCTCTAAAAC	
Repeats: 43	Average Length: 36		Average Length: 30
Sequence 'LM64_scaffold_1' (1314206 bp)
CRISPR 1   Range: 282167 - 282781
POSITION	REPEAT				SPACER
282167		GTTTTAGTTACTTATTGTGAAATGTAAAT	AGCGTTTTTCTTTTTCGCTTCATTTGATAAATCTTCC	[ 29, 37 ]
282233		GTTTTAGTTACTTATTGTGAAATGTAAAT	AGTATTTACTTAGACAAACGCGCTCAAATTGAGCAT	[ 29, 36 ]
282298		GTTTTAGTTACTTATTTTGAAATGTAAAT	ACAGTCAGTTTGTGCTCATTCACTTGAACTGCATCTTT	[ 29, 38 ]
282365		GTTTTAGTTACTTATTTTGAAATGTAAAT	AGCGCAACAGGTGCCATATACAAACTGCCTTTTTTTC	[ 29, 37 ]
282431		GTTTTAGTTACTTATTGTGAAATGTAAAT	GAACCAGTAAGCATCATATTTTTATGAATTGCTTTTA	[ 29, 37 ]
282497		GTTTTAGTTACTTATTGTGAAATGTAAAT	GAATTATTAGAAAAAATGAAGCAACAAGGTATTGAA	[ 29, 36 ]
282562		GTTTTAGTTACTTATTGTGAAATGTAAAT	TTTTACATGGGAGTCAAAAGAGCAACTTAATATACT	[ 29, 36 ]
282627		GTTTTAGTTACTTATTTTGAAATGTAAAT	GTTGGTAGGTTTAACCAAAGATGATCACCATGTC	[ 29, 34 ]
282690		GTTTTAGTTACTTATTGTGAAATGTAAAT	ATGTCCCACTGCTCAATTTTTAACGGGACTCCAG	[ 29, 34 ]
282753		GTTTTAGTTACTTATTATGAAATGTAAAT	
Repeats: 10	Average Length: 29		Average Length: 36
Sequence 'LM64_scaffold_5' (212941 bp)
CRISPR 2   Range: 194929 - 196502
POSITION	REPEAT				SPACER
194929		GACGCGGATGCTGATGCGGATGCCGA	CGCTGATGCTGACGCCGACGCCGACGCGGATGCCGACGCCGATGCGGATGCTGACGCCGATGCTGACGCTGATGCCGACGCT	[ 26, 82 ]
195037		GACGCTGATGCGGATGCGGATGCTGA	CGCCGACGCTGATGCGGATGCGGATGCTGACGCCGACGCCGACGCGGACGCGGATGCTGACGCCGATGCGGATGCGGATGCCGACGCGGATGCC	[ 26, 94 ]
195157		GACGCTGATGCGGATGCCGACGCCGA	TGCGGATGCCGACGCTGATGCCGACGCTGATGCGGATGCCGACGCCGATGCGGATGCTGACGCCGATGCG	[ 26, 70 ]
195253		GATGCGGATGCGGATGCTGACGCGGA	TGCCGACGCGGATGCGGATGCGGATGCTGACGCGGATGCTGACGCGGATGCTGATGCT	[ 26, 58 ]
195337		GACGCTGATGCGGATGCTGACGCCGA	TGCGGATGCTGATGCGGATGCGGATGCG	[ 26, 28 ]
195391		GATGCGGATGCGGATGCTGACGCCGA	TGCTGACGCGGATGCTGACGCGGATGCCGACGCTGATGCTGACGCTGACGCT	[ 26, 52 ]
195469		GACGCCGACGCGGATGCTGACGCCGA	CGCTGATGCGGACGCTGACGCTGATGCTGACGCC	[ 26, 34 ]
195529		GATGCGGATGCGGATGCTGACGCCGA	TGCTGACGCCGATGCGGATGCTGACGCGGATGCGGATGCTGATGCTGACGCCGATGCT	[ 26, 58 ]
195613		GATGCGGATGCGGATGCTGACGCCGA	TGCTGACGCCGATGCGGATGCTGACGCGGATGCCGACGCGGATGCTGACGCC	[ 26, 52 ]
195691		GACGCGGATGCGGATGCGGACGCCGA	CGCGGATGCTGACGCTGACGCTGATGCGGACGCCGATGCTGATGCTGACGCCGATGCTGACGCTGATGCT	[ 26, 70 ]
195787		GACGCCGATGCGGATGCGGACGCCGA	TGCGGATGCCGACGCCGATGCTGATGCTGACGCCGATGCTGACGCGGATGCCGACGCGGATGCTGATGCTGACGCCGATGCGGATGCGGACGCC	[ 26, 94 ]
195907		GATGCGGATGCGGATGCTGACGCTGA	TGCGGATGCCGATGCTGATGCGGATGCTGACGCTGATGCGGATGCGGATGCTGACGCT	[ 26, 58 ]
195991		GATGCGGATGCGGATGCTGACGCTGA	TGCGGATGCGGATGCGGATGCGGATGCGGATGCGGATGCTGACGCCGATGCGGATGCGGACGCCGACGCG	[ 26, 70 ]
196087		GATGCTGACGCGGATGCCGACGCCGA	TGCGGATGCTGACGCGGATGCTGACGCGGATGCCGATGCG	[ 26, 40 ]
196153		GATGCTGACGCGGATGCCGACGCTGA	TGCGGATGCGGATGCCGACGCTGACGCTGATGCGGATGCTGACGCGGATGCTGATGCG	[ 26, 58 ]
196237		GATGCTGACGCTGATGCCGACGCTGA	TGCCGACGCTGATGCGGATGCGGATGCGGATGCGGATGCTGACGCTGATGCCGATGCAGATGCTGACGCC	[ 26, 70 ]
196333		GATGCTGACGCCGATGCAGATGCCGA	CGCTGATGCGGATGCGGATGCAGATGCAGATGCTGATGCTGATGCCGACGCT	[ 26, 52 ]
196411		GATGCTGACGCCGATGCAGATGCCGA	TGCGGACGCTGACGCTGATGCCGACGCCGATGCCGATGCA	[ 26, 40 ]
196477		GATGCTGACGCCGATGCAGATGCCGA	
Repeats: 19	Average Length: 26		Average Length: 60
Sequence 'LM65_scaffold_4' (434992 bp)
CRISPR 1   Range: 249270 - 249854
POSITION	REPEAT				SPACER
249270		GATTTGAGTGGTCTTGATACTAGTGCGGTAACTACTATG	TGGGATATGTTTAACAGCTGTAGGGCACTTGAGGAACTG	[ 39, 39 ]
249348		GATGTAAGTCATTTTGATACAAGTTCAGTAACTAATATG	TCTTACATGTTTTATGATAATAGAAATCTTGAGGTGCTG	[ 39, 39 ]
249426		GATGTAAGCAACCTTGATACCAGTTCAGTAACTAATATG	TATGCCATGTTTGAAGATTGTACTAGTCTTGAAGAGCTG	[ 39, 39 ]
249504		GATGTAAGTCATTTTGATACGAGTTCAGTAACTGATATG	TATAGAGTGTTTAATGGCTGTGAAAAACTGAAGAAACTA	[ 39, 39 ]
249582		GATGTAAGTAATTTCGATACCAGTTCCGCTACTGCAATG	GTTCAAATGTTTAGAAATTGTAGCGCCCTTGAGAAGTTG	[ 39, 39 ]
249660		GATGTAAGTAATTTTAATACGAGCTTAGTAACTGATATG	CGTGCCATGTTTGCTGGTTGTACTAGTCTTGAAGCGTTA	[ 39, 39 ]
249738		GATGTAAGTAATTTTGATACGAGTTCAGTAACTAATATG	GCTGCCATGTTTTCTGATAATGAAAAAGTGGAGAAGCTT	[ 39, 39 ]
249816		GATTTAAGTACCTTTGATACCAGTTCAGTGACTAACATG	
Repeats: 8	Average Length: 39		Average Length: 39
CRISPR 2   Range: 294818 - 295106
POSITION	REPEAT				SPACER
294818		GTTTTAGTTACTTATTGTGAAATGTAAAT	CGATAAAAAAGATATTAGTAATTTATTTGCAATTTA	[ 29, 36 ]
294883		GTTTTAGTTACTTATTGTGAAATGTAAAT	TGCTCTCTTTTGTGTAAAGCACATCAAGCATGTAGC	[ 29, 36 ]
294948		GTTTTAGTTACTTATTGTGAAATGTAAAT	GCGATTTTTGTCAAAGGGACAGCGATGGGTTACAA	[ 29, 35 ]
295012		GTTTTAGTTACTTATTGTGAAATGTAAAT	TTACCACCAAAGTCCCTACACTCAATACCACCAAAGC	[ 29, 37 ]
295078		GTTTTAGTTACTTATTGTGAAATATAAAT	
Repeats: 5	Average Length: 29		Average Length: 36
Sequence 'LM66_scaffold_1' (1004802 bp)
CRISPR 1   Range: 748414 - 748998
POSITION	REPEAT				SPACER
748414		CATGTTAGTCACTGAACTGGTATCAAAGGTACTTAAATC	AAGCTTCTCCAGTTTTTCATTATCAGAAAACATGGCAGC	[ 39, 39 ]
748492		CATATTAGTTACTGAACTCGTATCAAAATTACTTACATC	TAACGCTTCAAGACTAGTACAACCAGCAAACATGGCACG	[ 39, 39 ]
748570		CATATCAGTTACTAAGCTCGTATTAAAATTACTTACATC	CAACTTCTCAAGGGCGCTACAATTTCTAAACATTTGAAC	[ 39, 39 ]
748648		CATTGCAGTAGCGGAACTGGTATCGAAATTACTTACATC	TAGTTTCTTCAGTTTTTCACAGCCATTAAACACTCTATA	[ 39, 39 ]
748726		CATATCAGTTACTGAACTCGTATCAAAATTACTTACATC	CAGCTCTTCAAGACTAGTACAATCTTCAAACATGGCATA	[ 39, 39 ]
748804		CATATTAGTTACTGAACCGGTATCAAGGTTGCTTACATC	CAGCACCTCAAGGTTTCTATTATCATAAAACATGTAAGA	[ 39, 39 ]
748882		CATATTAGTTACTGAACTCGTATCAAAATGACTTACATC	CAGTTCCTCAAGTGCCCTACAGCTGTTAAACATATCCCA	[ 39, 39 ]
748960		CATAGTAGTTACCGCACTAGTATCAAGACCACTCAAATC	
Repeats: 8	Average Length: 39		Average Length: 39
Sequence 'LM66_scaffold_4' (311817 bp)
CRISPR 2   Range: 7799 - 8369
POSITION	REPEAT				SPACER
7799		GAACTCGTATCAAAGGTACTTAAAT	CCAGCTCTTCAAGGCTAGTACATTTTTCAAACATGGACTGCATAGTAGTTACT	[ 25, 53 ]
7877		GAACTCGTATCAAAATTACTTACAT	CTAACTCTTCAAGTGAGCTGCACTCAAAAAACATGGACTGCATAGTAGTTACT	[ 25, 53 ]
7955		GAACTAGTATCAAAATTACTTACAT	CTAACTCTTCAAGGCTATTACAAGCAACAAACATGGCCAACATAGTAGTAACG	[ 25, 53 ]
8033		GAACTCGTATCAAAATTGCTTACAT	CCAATTTCTCAAGTGCTCTACAGGAACTAAACAAGGCTGACATATTAGTAACG	[ 25, 53 ]
8111		GAACTCGTATCAAAATTACTTACAT	CTAATTCTTTAAGACTGGTACTATTAACAAACATGCCTCCCATATTAGTAACG	[ 25, 53 ]
8189		GAACTCGTATCAAAATTACTTACAT	CCAATTTTTCAAGTGCTTTACAATCCCTAAACATATGATACATATCATTCACA	[ 25, 53 ]
8267		GAACTCGTATCAAAATTACTTACAT	TCAATTTCTCAAGTGATTCACAGTATCCAAACATGCTATTCATACTATTAACG	[ 25, 53 ]
8345		GAACTCGTATCCAAGTTGCTTAAAT	
Repeats: 8	Average Length: 25		Average Length: 53
Sequence 'LM67-1_scaffold_1' (751605 bp)
CRISPR 1   Range: 693805 - 695132
POSITION	REPEAT				SPACER
693805		TTTATGATTTCATAATAAGTAGTTAAAAC	ATTTTTTTCATTTTCTAAGTCCTCATATTTCAAAA	[ 29, 35 ]
693869		ATTTACATTTCATAATAAGTAGTTAAAAC	AAAACTAGCGAATCAATACGGAATTAAGAATTACAC	[ 29, 36 ]
693934		ATTTACATTTCATAATAAGTAGTTAAAAC	CCGTTCGCTCTGTAGAACAAAACTTCCCGGATTTCTT	[ 29, 37 ]
694000		ATTTACATTTCATAATAAGTAGTTAAAAC	TCCAAACTCCTTCCGCACATTGGGCAATATTTTATA	[ 29, 36 ]
694065		ATTTACATTTCATAATAAGTAGTTAAAAC	TAAATTACTTTCGAACAATGCCGCTAACGCTTCT	[ 29, 34 ]
694128		ATTTACATTTCATAATAAGTAGTTAAAAC	GTAATGTTCAAATTATAACTTCTGTTCTAGCACTTGT	[ 29, 37 ]
694194		ATTTACATTTCATAATAAGTAGTTAAAAC	GCAAAACAACAAATTGGAAAGATGTTTTTTTTCT	[ 29, 34 ]
694257		ATTTACATTTCATAATAAGTAGTTAAAAC	CGTGAACCTATTTATCAGAAACAACCTATCCAAA	[ 29, 34 ]
694320		ATTTACATTTCATAATAAGTAGTTAAAAC	ATTGAGGTGTATTACTGTCGCCAGTTGAGTAACCAG	[ 29, 36 ]
694385		ATTTACATTTCATAATAAGTAGTTAAAAC	AAGTGATACAATGTGTTTTTTATTGTCGATGTGGAC	[ 29, 36 ]
694450		ATTTACATTTCATAATAAGTAGTTAAAAC	CTCTACAATCAGTGCATTTCTTTCTTCCCATTTCCA	[ 29, 36 ]
694515		ATTTACATTTCATAATAAGTAGTTAAAAC	ACTGGTATTGTTGCAGGTATAACACTACTTGTTAC	[ 29, 35 ]
694579		ATTTACATTTCATAATAAGTAGTTAAAAC	GTAATTTGACTAAAAAGTATAATCGTAAAATTACGAA	[ 29, 37 ]
694645		ATTTACATTTCATAATAAGTAGTTAAAAC	AATTTATTCATAGCGGGTGTGGGAGGTTTTGAACTT	[ 29, 36 ]
694710		ATTTACATTTCATAATAAGTAGTTAAAAC	CAACTCGGCTTATTTTTTATGTCAAAAAGTAGGAAG	[ 29, 36 ]
694775		ATTTACATTTCATAATAAGTAGTTAAAAC	GTCGAGGTGTTAACTCTTTCATAAGGTCATAAACGA	[ 29, 36 ]
694840		ATTTACATTTCATAATAAGTAGTAGTTAA	AACCTGCACCTGTCAAATCGAGTTTGTATCTTAAGGGGGA	[ 29, 40 ]
694909		ATTTACATTTCATAATAAGTAGTTAAAAC	CCCTTGAAAGTTTTCTTTCCGCTCTTATCATTAAT	[ 29, 35 ]
694973		ATTTACATTTCATAATAAGTAGTTAAAAC	AATATTTAACTCAATAACCCTTGCTTGTACTGTAAT	[ 29, 36 ]
695038		ATTTACATTTCATAATAAGTAGTTAAAAC	GCATGGGAACAATTTGATGCTCTCGGTTTAAGCATTG	[ 29, 37 ]
695104		ATTTACATTTCATAATAAGTAGTTAAAAC	
Repeats: 21	Average Length: 29		Average Length: 35
Sequence 'LM67-1_scaffold_2' (518483 bp)
CRISPR 2   Range: 5292 - 8167
POSITION	REPEAT				SPACER
5292		TGTGTGTTGATATTCAGAATAATATAGCTCTAAAAC	AAACATAAGTTCAATCTCTTCCCCATCACT	[ 36, 30 ]
5358		GTTTTGGTAGCATTCAAAATAACATAGCTCTAAAAC	GTAGGGGCGGGGCTTCTATATAAGTGCTAA	[ 36, 30 ]
5424		GTTTTGGTAGCATTCAAAATAACATAGCTCTAAAAC	GAATGGATTTATTACGGTCATTTTGCCCAA	[ 36, 30 ]
5490		GTTTTGGTAGCATTCAAAATAACATAGCTCTAAAAC	GCGCTGCTCACTTACGAAAAAACAGACTATA	[ 36, 31 ]
5557		GTTTTGGTAGCATTCAAAATAACATAGCTCTAAAAC	TACTGATCTACTCCACCGCTTAACATCGTA	[ 36, 30 ]
5623		GTTTTGGTAGCATTCAAAATAACATAGCTCTAAAAC	ACTCCCTGTTATCTACAAATATCGTTGCCC	[ 36, 30 ]
5689		GTTTTGGTAGCATTCAAAATAACATAGCTCTAAAAC	GCACATTAGCGTCGTCTAATTTTTCCGTCG	[ 36, 30 ]
5755		GTTTTGGTAGCATTCAAAATAACATAGCTCTAAAAC	AGGCTCCTTTATGATCTGATTTATTGCTTT	[ 36, 30 ]
5821		GTTTTGGTAGCATTCAAAATAACATAGCTCTAAAAC	AAGTCAAACACTTTAATCGCGGCACCAATA	[ 36, 30 ]
5887		GTTTTGGTAGCATTCAAAATAACATAGCTCTAAAAC	AAGTCAAACACTTTAATCGCGGCACCAATA	[ 36, 30 ]
5953		GTTTTGGTAGCATTCAAAATAACATAGCTCTAAAAC	AACTCGTAGTTTTTGTTTTCAGATTTAGGA	[ 36, 30 ]
6019		GTTTTGGTAGCATTCAAAATAACATAGCTCTAAAAC	TGTTACTGCTTCGCCGATGCTTGTTTTACC	[ 36, 30 ]
6085		GTTTTGGTAGCATTCAAAATAACATAGCTCTAAAAC	CCAAAGGAGCTAATTTACTCCCTAAACCTA	[ 36, 30 ]
6151		GTTTTGGTAGCATTCAAAATAACATAGCTCTAAAAC	TTGAGGCTAGCGGATATACTTTTGAATACG	[ 36, 30 ]
6217		GTTTTGGTAGCATTCAAAATAACATAGCTCTAAAAC	TATACAAAAGTAATAGAGATAATAAATACT	[ 36, 30 ]
6283		GTTTTGGTAGCATTCAAAATAACATAGCTCTAAAAC	TAGCAAGAGCGATATTATCAATATTATTTC	[ 36, 30 ]
6349		GTTTTGGTAGCATTCAAAATAACATAGCTCTAAAAC	ACCGAAAGATTAAGCTTAGACATTGTATAT	[ 36, 30 ]
6415		GTTTTGGTAGCATTCAAAATAACATAGCTCTAAAAC	ATACACCCACGCTACAAATAGATAACACAC	[ 36, 30 ]
6481		GTTTTGGTAGCATTCAAAATAACATAGCTCTAAAAC	ATACACCCACGCTACAAATAGATAACACAC	[ 36, 30 ]
6547		GTTTTGGTAGCATTCAAAATAACATAGCTCTAAAAC	CAGACTGGCCGGAAGAAAAAGCGACTCTGG	[ 36, 30 ]
6613		GTTTTGGTAGCATTCAAAATAACATAGCTCTAAAAC	TAATGGACAAAGCTACCGAAGACACAAAAG	[ 36, 30 ]
6679		GTTTTGGTAGCATTCAAAATAACATAGCTCTAAAAC	GGAGTACCTCTTCCGGAATATCGAAAAGAG	[ 36, 30 ]
6745		GTTTTGGTAGCATTCAAAATAACATAGCTCTAAAAC	TTATCCATGCCATCATAGCCCCAAGCATTG	[ 36, 30 ]
6811		GTTTTGGTAGCATTCAAAATAACATAGCTCTAAAAC	TGAGGAGAGCCCGTCCAGCGTCGAAGTGGA	[ 36, 30 ]
6877		GTTTTGGTAGCATTCAAAATAACATAGCTCTAAAAC	GAGTCTTGCGTACTAAACCTTATCTGAGGA	[ 36, 30 ]
6943		GTTTTGGTAGCATTCAAAATAACATAGCTCTAAAAC	AATTGCGCTTGCCAACATTAAATGCCCCGT	[ 36, 30 ]
7009		GTTTTGGTAGCATTCAAAATAACATAGCTCTAAAAC	GTATATTAGCCATACAATAAGCCCCCATAT	[ 36, 30 ]
7075		GTTTTGGTAGCATTCAAAATAACATAGCTCTAAAAC	AGGGCATTGGCTGAATGACTACATTGCTCT	[ 36, 30 ]
7141		GTTTTGGTAGCATTCAAAATAACATAGCTCTAAAAC	TACGAGATTATTCAGAACCAAATGCAAGAGA	[ 36, 31 ]
7208		GTTTTGGTAGCATTCAAAATAACATAGCTCTAAAAC	CTAAGAAGACCAATGCTGAAACTGAAGCGC	[ 36, 30 ]
7274		GTTTTGGTAGCATTCAAAATAACATAGCTCTAAAAC	TAAACGGCGTATTCACAGGTGAAACTGAAG	[ 36, 30 ]
7340		GTTTTGGTAGCATTCAAAATAACATAGCTCTAAAAC	CAAGTTGAAGATATTAACTACATTCAGACA	[ 36, 30 ]
7406		GTTTTGGTAGCATTCAAAATAACATAGCTCTAAAAC	TTGCTAATTCTTTAGCAGTATCTAAAGTTA	[ 36, 30 ]
7472		GTTTTGGTAGCATTCAAAATAACATAGCTCTAAAAC	TACGAGGAGAGACAGTACAAACGTGAAAAA	[ 36, 30 ]
7538		GTTTTGGTAGCATTCAAAATAACATAGCTCTAAAAC	TAATGATGAGTTACTTGGAATTTGTACAAT	[ 36, 30 ]
7604		GTTTTGGTAGCATTCAAAATAACATAGCTCTAAAAC	TAGTAGTATTCTTAGCAGACAATAAAAGTA	[ 36, 30 ]
7670		GTTTTGGTAGCATTCAAAATAACATAGCTCTAAAAC	CTTTTACAGTTACAGCATTGAATAATATTT	[ 36, 30 ]
7736		GTTTTGGTAGCATTCAAAATAACATAGCTCTAAAAC	ATATACGAGTAGAAAGGAAACATCTATATG	[ 36, 30 ]
7802		GTTTTGGTAGCATTCAAAATAACATAGCTCTAAAAC	CGCCCCTGCATGTGTATACTATGGTACGAA	[ 36, 30 ]
7868		GTTTTGGTAGCATTCAAAATAACATAGCTCTAAAAC	CCATATTAGCACAGTTATTATACTACTATC	[ 36, 30 ]
7934		GTTTTGGTAGCATTCAAAATAACATAGCTCTAAAAC	CGCACCTGTGACACCTAACTGGTCTATTGC	[ 36, 30 ]
8000		GTTTTGGTAGCATTCAAAATAACATAGCTCTAAAAC	ATGCCGCTCAATCGAATTCGCGAATCTATG	[ 36, 30 ]
8066		GTTTTGGTAGCATTCAAAATAACATAGCTCTAAAAC	AGTTCAGACTGTAACGGATACAGAGTGCAA	[ 36, 30 ]
8132		GTTTTGGTAGCATTCAAAATAACATAGCTCTAAAAC	
Repeats: 44	Average Length: 36		Average Length: 30
Sequence 'LM68_scaffold_4' (320854 bp)
CRISPR 1   Range: 44230 - 44814
POSITION	REPEAT				SPACER
44230		CATGTTAGTCACTGAACTGGTATCAAAGGTACTTAAATC	AAGCTTCTCCAGTTTTTCATTATCAGAAAACATGGCAGC	[ 39, 39 ]
44308		CATATTAGTTACTGAACTCGTATCAAAATTACTTACATC	TAACGCTTCAAGACTAGTACAACCAGCAAACATGGCACG	[ 39, 39 ]
44386		CATATCAGTTACTAAGCTCGTATTAAAATTACTTACATC	CAACTTCTCAAGGGCGCTACAATTTCTAAACATTTGAAC	[ 39, 39 ]
44464		CATTTCAGTAGCGGAACTGGTATCGAAATTACTTACATC	TAGTTTCTTCAGTTTTTCACAGCCATTAAACACTCTATA	[ 39, 39 ]
44542		CATATCAGTTACTGAACTCGTATCAAAATTACTTACATC	CAGCTCTTCAAGACTAGTACAATCTTCAAACATGGCATA	[ 39, 39 ]
44620		CATATTAGTTACTGAACTCGTATCAAGGTTGCTTACATC	CAGCACCTCAAGGTTTCTATTATCATAAAACATGTAAGA	[ 39, 39 ]
44698		CATATTAGTTACTGAACTCGTATCAAAATGACTTACATC	CAGTTCCTCAAGTGCCCTACAGCTGTTAAACATATCCCA	[ 39, 39 ]
44776		CATAGTAGTTACCGCACTAGTATCAAGACCACTCAAATC	
Repeats: 8	Average Length: 39		Average Length: 39
Sequence 'LM69_scaffold_1' (604490 bp)
CRISPR 1   Range: 248991 - 249575
POSITION	REPEAT				SPACER
248991		GATTTGAGTGGTCTTGATACTAGTGCGGTAACTACTATG	TGGGATATGTTTAACAGCTGTAGGGCACTTGAGGAACTG	[ 39, 39 ]
249069		GATGTAAGTCATTTTGATACAAGTTCAGTAACTAATATG	TCTTACATGTTTTATGATAATAGAAATCTTGAGGTGCTG	[ 39, 39 ]
249147		GATGTAAGCAACCTTGATACCAGTTCAGTAACTAATATG	TATGCCATGTTTGAAGATTGTACTAGTCTTGAAGAGCTG	[ 39, 39 ]
249225		GATGTAAGTCATTTTGATACGAGTTCAGTAACTGATATG	TATAGAGTGTTTAATGGCTGTGAAAAACTGAAGAAACTA	[ 39, 39 ]
249303		GATGTAAGTAATTTCGATACCAGTTCCGCTACTGCAATG	GTTCAAATGTTTAGAAATTGTAGCGCCCTTGAGAAGTTG	[ 39, 39 ]
249381		GATGTAAGTAATTTTAATACGAGCTTAGTAACTGATATG	CGTGCCATGTTTGCTGGTTGTACTAGTCTTGAAGCGTTA	[ 39, 39 ]
249459		GATGTAAGTAATTTTGATACGAGTTCAGTAACTAATATG	GCTGCCATGTTTTCTGATAATGAAAAAGTGGAGAAGCTT	[ 39, 39 ]
249537		GATTTAAGTACCTTTGATACCAGTTCAGTGACTAACATG	
Repeats: 8	Average Length: 39		Average Length: 39
CRISPR 2   Range: 294461 - 294749
POSITION	REPEAT				SPACER
294461		GTTTTAGTTACTTATTGTGAAATGTAAAT	CGATAAAAAAGATATTAGTAATTTATTTGCAATTTA	[ 29, 36 ]
294526		GTTTTAGTTACTTATTGTGAAATGTAAAT	TGCTCTCTTTTGTGTAAAGCACATCAAGCATGTAGC	[ 29, 36 ]
294591		GTTTTAGTTACTTATTGTGAAATGTAAAT	GCGATTTTTGTCAAAGGGACAGCGATGGGTTACAA	[ 29, 35 ]
294655		GTTTTAGTTACTTATTGTGAAATGTAAAT	TTACCACCAAAGTCCCTACACTCAATACCACCAAAGC	[ 29, 37 ]
294721		GTTTTAGTTACTTATTGTGAAATATAAAT	
Repeats: 5	Average Length: 29		Average Length: 36
Sequence 'LM70_scaffold_1' (1222892 bp)
CRISPR 1   Range: 49912 - 51239
POSITION	REPEAT				SPACER
49912		GTTTTAACTACTTATTATGAAATGTAAAT	CAATGCTTAAACCGAGAGCATCAAATTGTTCCCATGC	[ 29, 37 ]
49978		GTTTTAACTACTTATTATGAAATGTAAAT	ATTACAGTACAAGCAAGGGTTATTGAGTTAAATATT	[ 29, 36 ]
50043		GTTTTAACTACTTATTATGAAATGTAAAT	ATTAATGATAAGAGCGGAAAGAAAACTTTCAAGGG	[ 29, 35 ]
50107		GTTTTAACTACTTATTATGAAATGTAAAT	TCCCCCTTAAGATACAAACTCGATTTGACAGGTGCAG	[ 29, 37 ]
50173		GTTTTAACTACTACTTATTATGAAATGTA	AATTCGTTTATGACCTTATGAAAGAGTTAACACCTCGAC	[ 29, 39 ]
50241		GTTTTAACTACTTATTATGAAATGTAAAT	CTTCCTACTTTTTGACATAAAAAATAAGCCGAGTTG	[ 29, 36 ]
50306		GTTTTAACTACTTATTATGAAATGTAAAT	AAGTTCAAAACCTCCCACACCCGCTATGAATAAATT	[ 29, 36 ]
50371		GTTTTAACTACTTATTATGAAATGTAAAT	TTCGTAATTTTACGATTATACTTTTTAGTCAAATTAC	[ 29, 37 ]
50437		GTTTTAACTACTTATTATGAAATGTAAAT	GTAACAAGTAGTGTTATACCTGCAACAATACCAGT	[ 29, 35 ]
50501		GTTTTAACTACTTATTATGAAATGTAAAT	TGGAAATGGGAAGAAAGAAATGCACTGATTGTAGAG	[ 29, 36 ]
50566		GTTTTAACTACTTATTATGAAATGTAAAT	GTCCACATCGACAATAAAAAACACATTGTATCACTT	[ 29, 36 ]
50631		GTTTTAACTACTTATTATGAAATGTAAAT	CTGGTTACTCAACTGGCGACAGTAATACACCTCAAT	[ 29, 36 ]
50696		GTTTTAACTACTTATTATGAAATGTAAAT	TTTGGATAGGTTGTTTCTGATAAATAGGTTCACG	[ 29, 34 ]
50759		GTTTTAACTACTTATTATGAAATGTAAAT	AGAAAAAAAACATCTTTCCAATTTGTTGTTTTGC	[ 29, 34 ]
50822		GTTTTAACTACTTATTATGAAATGTAAAT	ACAAGTGCTAGAACAGAAGTTATAATTTGAACATTAC	[ 29, 37 ]
50888		GTTTTAACTACTTATTATGAAATGTAAAT	AGAAGCGTTAGCGGCATTGTTCGAAAGTAATTTA	[ 29, 34 ]
50951		GTTTTAACTACTTATTATGAAATGTAAAT	TATAAAATATTGCCCAATGTGCGGAAGGAGTTTGGA	[ 29, 36 ]
51016		GTTTTAACTACTTATTATGAAATGTAAAT	AAGAAATCCGGGAAGTTTTGTTCTACAGAGCGAACGG	[ 29, 37 ]
51082		GTTTTAACTACTTATTATGAAATGTAAAT	GTGTAATTCTTAATTCCGTATTGATTCGCTAGTTTT	[ 29, 36 ]
51147		GTTTTAACTACTTATTATGAAATGTAAAT	TTTTGAAATATGAGGACTTAGAAAATGAAAAAAAT	[ 29, 35 ]
51211		GTTTTAACTACTTATTATGAAATCATAAA	
Repeats: 21	Average Length: 29		Average Length: 35
Sequence 'LM70_scaffold_2' (511611 bp)
CRISPR 2   Range: 504375 - 506326
POSITION	REPEAT				SPACER
504375		GTTTTAGAGCTATGTTATTTTGAATGCTACCAAAAC	GCAATAGACCAGTTAGGTGTCACAGGTGCG	[ 36, 30 ]
504441		GTTTTAGAGCTATGTTATTTTGAATGCTACCAAAAC	GATAGTAGTATAATAACTGTGCTAATATGG	[ 36, 30 ]
504507		GTTTTAGAGCTATGTTATTTTGAATGCTACCAAAAC	TTCGTACCATAGTATACACATGCAGGGGCG	[ 36, 30 ]
504573		GTTTTAGAGCTATGTTATTTTGAATGCTACCAAAAC	CATATAGATGTTTCCTTTCTACTCGTATAT	[ 36, 30 ]
504639		GTTTTAGAGCTATGTTATTTTGAATGCTACCAAAAC	AAATATTATTCAATGCTGTAACTGTAAAAG	[ 36, 30 ]
504705		GTTTTAGAGCTATGTTATTTTGAATGCTACCAAAAC	TACTTTTATTGTCTGCTAAGAATACTACTA	[ 36, 30 ]
504771		GTTTTAGAGCTATGTTATTTTGAATGCTACCAAAAC	ATTGTACAAATTCCAAGTAACTCATCATTA	[ 36, 30 ]
504837		GTTTTAGAGCTATGTTATTTTGAATGCTACCAAAAC	TAACTTTAGATACTGCTAAAGAATTAGCAA	[ 36, 30 ]
504903		GTTTTAGAGCTATGTTATTTTGAATGCTACCAAAAC	TGTCTGAATGTAGTTAATATCTTCAACTTG	[ 36, 30 ]
504969		GTTTTAGAGCTATGTTATTTTGAATGCTACCAAAAC	CTTCAGTTTCACCTGTGAATACGCCGTTTA	[ 36, 30 ]
505035		GTTTTAGAGCTATGTTATTTTGAATGCTACCAAAAC	GCGCTTCAGTTTCAGCATTGGTCTTCTTAG	[ 36, 30 ]
505101		GTTTTAGAGCTATGTTATTTTGAATGCTACCAAAAC	TCTCTTGCATTTGGTTCTGAATAATCTCGTA	[ 36, 31 ]
505168		GTTTTAGAGCTATGTTATTTTGAATGCTACCAAAAC	AGAGCAATGTAGTCATTCAGCCAATGCCCT	[ 36, 30 ]
505234		GTTTTAGAGCTATGTTATTTTGAATGCTACCAAAAC	ATATGGGGGCTTATTGTATGGCTAATATAC	[ 36, 30 ]
505300		GTTTTAGAGCTATGTTATTTTGAATGCTACCAAAAC	ACGGGGCATTTAATGTTGGCAAGCGCAATT	[ 36, 30 ]
505366		GTTTTAGAGCTATGTTATTTTGAATGCTACCAAAAC	TCCTCAGATAAGGTTTAGTACGCAAGACTC	[ 36, 30 ]
505432		GTTTTAGAGCTATGTTATTTTGAATGCTACCAAAAC	TCCACTTCGACGCTGGACGGGCTCTCCTCA	[ 36, 30 ]
505498		GTTTTAGAGCTATGTTATTTTGAATGCTACCAAAAC	CAATGCTTGGGGCTATGATGGCATGGATAA	[ 36, 30 ]
505564		GTTTTAGAGCTATGTTATTTTGAATGCTACCAAAAC	CTCTTTTCGATATTCCGGAAGAGGTACTCC	[ 36, 30 ]
505630		GTTTTAGAGCTATGTTATTTTGAATGCTACCAAAAC	CTTTTGTGTCTTCGGTAGCTTTGTCCATTA	[ 36, 30 ]
505696		GTTTTAGAGCTATGTTATTTTGAATGCTACCAAAAC	CCAGAGTCGCTTTTTCTTCCGGCCAGTCTG	[ 36, 30 ]
505762		GTTTTAGAGCTATGTTATTTTGAATGCTACCAAAAC	GTGTGTTATCTATTTGTAGCGTGGGTGTAT	[ 36, 30 ]
505828		GTTTTAGAGCTATGTTATTTTGAATGCTACCAAAAC	ATATACAATGTCTAAGCTTAATCTTTCGGT	[ 36, 30 ]
505894		GTTTTAGAGCTATGTTATTTTGAATGCTACCAAAAC	GAAATAATATTGATAATATCGCTCTTGCTA	[ 36, 30 ]
505960		GTTTTAGAGCTATGTTATTTTGAATGCTACCAAAAC	GGGCAACGATATTTGTAGATAACAGGGAGT	[ 36, 30 ]
506026		GTTTTAGAGCTATGTTATTTTGAATGCTACCAAAAC	TACGATGTTAAGCGGTGGAGTAGATCAGTA	[ 36, 30 ]
506092		GTTTTAGAGCTATGTTATTTTGAATGCTACCAAAAC	TATAGTCTGTTTTTTCGTAAGTGAGCAGCGC	[ 36, 31 ]
506159		GTTTTAGAGCTATGTTATTTTGAATGCTACCAAAAC	TTGGGCAAAATGACCGTAATAAATCCATTC	[ 36, 30 ]
506225		GTTTTAGAGCTATGTTATTTTGAATGCTACCAAAAC	AGTGATGGGGAAGAGATTGAACTTATGTTT	[ 36, 30 ]
506291		GTTTTAGAGCTATATTATTCTGAATATCAACACACA	
Repeats: 30	Average Length: 36		Average Length: 30
Sequence 'LM70_scaffold_15' (2896 bp)
CRISPR 3   Range: 1389 - 1973
POSITION	REPEAT				SPACER
1389		GATTTGAGTGGTCTTGATACTAGTGCGGTAACTACTATG	TGGGATATGTTTAACAGCTGTAGGGCACTTGAGGAACTG	[ 39, 39 ]
1467		GATGTAAGTCATTTTGATACGAGTTCAGTAACTAATATG	TCTTACATGTTTTATGATAATAGAAACCTTGAGGTGCTG	[ 39, 39 ]
1545		GATGTAAGCAACCTTGATACCGGTTCAGTAACTAATATG	TATGCCATGTTTGAAGATTGTACTAGTCTTGAAGAGCTG	[ 39, 39 ]
1623		GATGTAAGTAATTTTGATACGAGTTCAGTAACTGATATG	TATAGAGTGTTTAATGGCTGTGAAAAACTGAAGAAACTA	[ 39, 39 ]
1701		GATGTAAGTAATTTCGATACCAGTTCCGCTACTGCAATG	GTTCAAATGTTTAGAAATTGTAGCGCCCTTGAGAAGTTG	[ 39, 39 ]
1779		GATGTAAGTAATTTTAATACGAGCTTAGTAACTGATATG	CGTGCCATGTTTGCTGGTTGTACTAGTCTTGAAGCGTTA	[ 39, 39 ]
1857		GATGTAAGTAATTTTGATACGAGTTCAGTAACTAATATG	GCTGCCATGTTTTCTGATAATGAAAAACTGGAGAAGCTT	[ 39, 39 ]
1935		GATTTAAGTACCTTTGATACCAGTTCAGTGACTAACATG	
Repeats: 8	Average Length: 39		Average Length: 39
Sequence 'LM71_scaffold_1' (1477440 bp)
CRISPR 1   Range: 1172475 - 1173676
POSITION	REPEAT				SPACER
1172475		TTTATGATTTCATAATAAGTAGTTAAAAC	CCATTTCAAGAAGTCGATCCACCTTGAAACTAACTT	[ 29, 36 ]
1172540		ATTTACATTTCATAATAAGTAGTTAAAAC	TGGTATTGATTCGTTTGATGACCTAGCAGACTACAA	[ 29, 36 ]
1172605		ATTTACATTTCATAATAAGTAGTTAAAAC	GTAAAAACTCCATTCCCCATTGATCCATCAGATGGTT	[ 29, 37 ]
1172671		ATTTACATTTCATAATAAGTAGTTAAAAC	ACTTGTTCGTTTAGTTTTTCGATCTCTTTTATTTTC	[ 29, 36 ]
1172736		ATTTACATTTCATAATAAGTAGTTAAAAC	CGGTACTTCGGATGTGATTATCATTGCCGATGGAGTAC	[ 29, 38 ]
1172803		ATTTACATTTCATAATAAGTAGTTAAAAC	TTTAGAAGTGCTATCAAAAAGCATTGATGGAGCTGA	[ 29, 36 ]
1172868		ATTTACATTTCATAATAAGTAGTTAAAAC	CGTATGCCAGAACACTCACACGAATACTTCCATC	[ 29, 34 ]
1172931		ATTTACATTTCATAATAAGTAGTTAAAAC	TGATTACCTGCTAGAGGTCTAAACCCAGCGGGTATTG	[ 29, 37 ]
1172997		ATTTACATTTCATAATAAGTAGTTAAAAC	TAGTGGATATGCACAGGGTATATGTGGCGTATAATGG	[ 29, 37 ]
1173063		ATTTACATTTCATAATAAGTAGTTAAAAC	AAAAGCTAGTGTCGTTTCATGCCCGCCATCGAAAAT	[ 29, 36 ]
1173128		ATTTACATTTCATAATAAGTAGTTAAAAC	TGTGCTCCATTTTTTGAACCAATTCGAAACTCTGTA	[ 29, 36 ]
1173193		ATTTACATTTCATAATAAGTAGTTAAAAC	CGGTGTTGCGGTAGACTTGTGTTTATACACAAGCGA	[ 29, 36 ]
1173258		ATTTACATTTCATAATAAGTAGTTAAAAC	TAAAAAGACTAACGGGAGTAGCTAACCCTAACTCG	[ 29, 35 ]
1173322		ATTTACATTTCATAATAAGTAGTTAAAAC	TTTATGACGGAAAAACGACGCAAATAGAAGATATAAC	[ 29, 37 ]
1173388		ATTTACATTTCATAATAAGTAGTTAAAAC	ACACGAAGATGCTAGAGGAAGATATTAAAGGTCAGT	[ 29, 36 ]
1173453		ATTTACATTTCATAATAAGTAGTTAAAAC	GACTTCAAATTAATGAACCGACGGTGACACTAAAGAC	[ 29, 37 ]
1173519		ATTTACATTTCATAATAAGTAGTTAAAAC	GGAATTAAGAAGAGCAGTCAAGAACTTGTTTAGCT	[ 29, 35 ]
1173583		ATTTACATTTCATAATAAGTAGTTAAAAC	GCTAGGAAAACTCTTAGGCGCAGGGGGCAAACTTCT	[ 29, 36 ]
1173648		ATTTACATTTCATAATAAGTAGTTAAAAC	
Repeats: 19	Average Length: 29		Average Length: 36
CRISPR 2   Range: 1188871 - 1189095
POSITION	REPEAT				SPACER
1188871		AATTTACATTTCACAATAAGTAACTAAAACGA	AATTGTAAAATCTATATCCGTTGATTCAACAA	[ 32, 32 ]
1188935		AATTTACATTTCACAATAAGTAACTAAAACGC	TACATGCTTGATGTGCTTTACACAAAAGAGAGC	[ 32, 33 ]
1189000		AATTTACATTTCACAATAAGTAACTAAAACGC	CATTTACAATCACCCTTCCGGAGTTTGATCTG	[ 32, 32 ]
1189064		TATTTACATTTCACAATAAGTAACTAAAACCC	
Repeats: 4	Average Length: 32		Average Length: 32
Sequence 'LM72_scaffold_1' (1022351 bp)
CRISPR 1   Range: 249999 - 250583
POSITION	REPEAT				SPACER
249999		GATTTGAGTGGTCTTGATACTAGTGCGGTAACTACTATG	TGGGATATGTTTAACAGCTGTAGGGCACTTGAGGAACTG	[ 39, 39 ]
250077		GATGTAAGTCATTTTGATACGAGTTCAGTAACTAATATG	TCTTACATGTTTTATGATAATAGAAACCTTGAGGTGCTG	[ 39, 39 ]
250155		GATGTAAGCAACCTTGATACCGGTTCAGTAACTAATATG	TATGCCATGTTTGAAGATTGTACTAGTCTTGAAGAGCTG	[ 39, 39 ]
250233		GATGTAAGTAATTTTGATACGAGTTCAGTAACTGATATG	TATAGAGTGTTTAATGGCTGTGAAAAACTGAAGAAACTA	[ 39, 39 ]
250311		GATGTAAGTAATTTCGATACCAGTTCCGCTACTGCAATG	GTTCAAATGTTTAGAAATTGTAGCGCCCTTGAGAAGTTG	[ 39, 39 ]
250389		GATGTAAGTAATTTTAATACGAGCTTAGTAACTGATATG	CGTGCCATGTTTGCTGGTTGTACTAGTCTTGAAGCGTTA	[ 39, 39 ]
250467		GATGTAAGTAATTTTGATACGAGTTCAGTAACTAATATG	GCTGCCATGTTTTCTGATAATGAAAAACTGGAGAAGCTT	[ 39, 39 ]
250545		GATTTAAGTACCTTTGATACCAGTTCAGTGACTAACATG	
Repeats: 8	Average Length: 39		Average Length: 39
Sequence 'LM72_scaffold_4' (355747 bp)
CRISPR 2   Range: 347732 - 350342
POSITION	REPEAT				SPACER
347732		GTTTTAGAGCTATGTTATTTTGAATGCTACCAAAAC	GGCGATTCTGTTGAAACTGCAACGAAACTT	[ 36, 30 ]
347798		GTTTTAGAGCTATGTTATTTTGAATGCTACCAAAAC	CCACGTCAGACCAAGAACTTAAAACTATGC	[ 36, 30 ]
347864		GTTTTAGAGCTATGTTATTTTGAATGCTACCAAAAC	CTAAATTCATGTTGCGGGATGTTGTGGATG	[ 36, 30 ]
347930		GTTTTAGAGCTATGTTATTTTGAATGCTACCAAAAC	GAACTTCTTCACCATCCTTCATTTCTGTTT	[ 36, 30 ]
347996		GTTTTAGAGCTATGTTATTTTGAATGCTACCAAAAC	TCAGACTTCTATATCCACAATAAAAGCCCT	[ 36, 30 ]
348062		GTTTTAGAGCTATGTTATTTTGAATGCTACCAAAAC	GCGAGTCAATTCATCAAACCCAATCAGAAA	[ 36, 30 ]
348128		GTTTTAGAGCTATGTTATTTTGAATGCTACCAAAAC	GTGTACACGATAGTCCAAGTCGGTATTTCC	[ 36, 30 ]
348194		GTTTTAGAGCTATGTTATTTTGAATGCTACCAAAAC	CTCACGTTGTCAAGGTCAAATTTTAGATATG	[ 36, 31 ]
348261		GTTTTAGAGCTATGTTATTTTGAATGCTACCAAAAC	GAGGTTCGTGGGGGTAATCCCGGCTTGCGA	[ 36, 30 ]
348327		GTTTTAGAGCTATGTTATTTTGAATGCTACCAAAAC	AGAGGCAACGAGACTACAGACGCACTTAGA	[ 36, 30 ]
348393		GTTTTAGAGCTATGTTATTTTGAATGCTACCAAAAC	TTTGGTCGAATTCTTCCGCATCTTTAAACT	[ 36, 30 ]
348459		GTTTTAGAGCTATGTTATTTTGAATGCTACCAAAAC	TTAATGAAGAACTAGAAACAATTGAAAACA	[ 36, 30 ]
348525		GTTTTAGAGCTATGTTATTTTGAATGCTACCAAAAC	GCACGTATGATCGTCTTCTTTGATGACCTC	[ 36, 30 ]
348591		GTTTTAGAGCTATGTTATTTTGAATGCTACCAAAAC	TACTCGTATAAAAATCAAGAGAGACGTATT	[ 36, 30 ]
348657		GTTTTAGAGCTATGTTATTTTGAATGCTACCAAAAC	CTTCCGCGTTACATGTTTGACATCAAGTAA	[ 36, 30 ]
348723		GTTTTAGAGCTATGTTATTTTGAATGCTACCAAAAC	GGTTGTGCCGTCACCCGTTGGTGGTAGGCT	[ 36, 30 ]
348789		GTTTTAGAGCTATGTTATTTTGAATGCTACCAAAAC	TTTTCTTTTTCACGATGCGATCGAACGTTT	[ 36, 30 ]
348855		GTTTTAGAGCTATGTTATTTTGAATGCTACCAAAAC	AGTGCAATATTTAGCGTACACATCTTTTAC	[ 36, 30 ]
348921		GTTTTAGAGCTATGTTATTTTGAATGCTACCAAAAC	TTGGTCAATAGATGACTGTATTTCTTGCTC	[ 36, 30 ]
348987		GTTTTAGAGCTATGTTATTTTGAATGCTACCAAAAC	TGAAACACACAACATTTCAGAATGGCTTAG	[ 36, 30 ]
349053		GTTTTAGAGCTATGTTATTTTGAATGCTACCAAAAC	ACTTACTGAACAACATTGATTACCACAGTT	[ 36, 30 ]
349119		GTTTTAGAGCTATGTTATTTTGAATGCTACCAAAAC	TAATAAACAAGAAATATTACTTCATGAATC	[ 36, 30 ]
349185		GTTTTAGAGCTATGTTATTTTGAATGCTACCAAAAC	CACTATCCACTACAGTGATTTGTATTGTGC	[ 36, 30 ]
349251		GTTTTAGAGCTATGTTATTTTGAATGCTACCAAAAC	GTAATCCCAATTAACCCCGCAGAGGGTGTA	[ 36, 30 ]
349317		GTTTTAGAGCTATGTTATTTTGAATGCTACCAAAAC	TGTCATGGCGAAAGGTAAAACGGTCGATTG	[ 36, 30 ]
349383		GTTTTAGAGCTATGTTATTTTGAATGCTACCAAAAC	AGTGTTGGAGACTGCAAGGATTTCCGGATT	[ 36, 30 ]
349449		GTTTTAGAGCTATGTTATTTTGAATGCTACCAAAAC	AACCTGCAGGTGCTGTGTTCACGTCAGCAA	[ 36, 30 ]
349515		GTTTTAGAGCTATGTTATTTTGAATGCTACCAAAAC	TTGATGAGAATCTATACAGGTACTTAACCG	[ 36, 30 ]
349581		GTTTTAGAGCTATGTTATTTTGAATGCTACCAAAAC	TGTTGTCAAAGATGGTAATAAATGGGTGAC	[ 36, 30 ]
349647		GTTTTAGAGCTATGTTATTTTGAATGCTACCAAAAC	CATCGAATTGATACTTTTCGAGTGAAGCAA	[ 36, 30 ]
349713		GTTTTAGAGCTATGTTATTTTGAATGCTACCAAAAC	GTGGGAAACGTTAAATATTATAAAACAGAT	[ 36, 30 ]
349779		GTTTTAGAGCTATGTTATTTTGAATGCTACCAAAAC	GCATCGTACCCCAGTTCATGAAGCGCGGTA	[ 36, 30 ]
349845		GTTTTAGAGCTATGTTATTTTGAATGCTACCAAAAC	ACAAAACTCTCTAATTCAATTGCTCCATCA	[ 36, 30 ]
349911		GTTTTAGAGCTATGTTATTTTGAATGCTACCAAAAC	TTTATAAAGAATACTTGCGGGGCATAAATG	[ 36, 30 ]
349977		GTTTTAGAGCTATGTTATTTTGAATGCTACCAAAAC	GTCTAAACTTGGAATATAACTTAGGTCTTG	[ 36, 30 ]
350043		GTTTTAGAGCTATGTTATTTTGAATGCTACCAAAAC	ACTGATGAAAGTATTTCTCCAATGACAAGT	[ 36, 30 ]
350109		GTTTTAGAGCTATGTTATTTTGAATGCTACCAAAAC	TTAAATACGATGGAATTAATCTATCGATGC	[ 36, 30 ]
350175		GTTTTAGAGCTATGTTATTTTGAATGCTACCAAAAC	TCAAAGAGTTTATACCTGTTTTGATTGAGT	[ 36, 30 ]
350241		GTTTTAGAGCTATGTTATTTTGAATGCTACCAAAAC	TAATATTCTTCCCCCCCATCGCTAACAGGG	[ 36, 30 ]
350307		GTTTTAGAGCTATATTATTCTGAATATCAACACACA	
Repeats: 40	Average Length: 36		Average Length: 30
Sequence 'LM74_scaffold_5' (321189 bp)
CRISPR 1   Range: 44581 - 45165
POSITION	REPEAT				SPACER
44581		CATGTTAGTCACTGAACTGGTATCAAAGGTACTTAAATC	AAGCTTCTCCAGTTTTTCATTATCAGAAAACATGGCAGC	[ 39, 39 ]
44659		CATATTAGTTACTGAACTCGTATCAAAATTACTTACATC	TAACGCTTCAAGACTAGTACAACCAGCAAACATGGCACG	[ 39, 39 ]
44737		CATATCAGTTACTAAGCTCGTATTAAAATTACTTACATC	CAACTTCTCAAGGGCGCTACAATTTCTAAACATTTGAAC	[ 39, 39 ]
44815		CATTTCAGTAGCGGAACTGGTATCGAAATTACTTACATC	TAGTTTCTTCAGTTTTTCACAGCCATTAAACACTCTATA	[ 39, 39 ]
44893		CATATCAGTTACTGAACTCGTATCAAAATTACTTACATC	CAGCTCTTCAAGACTAGTACAATCTTCAAACATGGCATA	[ 39, 39 ]
44971		CATATTAGTTACTGAACTCGTATCAAGGTTGCTTACATC	CAGCACCTCAAGGTTTCTATTATCATAAAACATGTAAGA	[ 39, 39 ]
45049		CATATTAGTTACTGAACTCGTATCAAAATGACTTACATC	CAGTTCCTCAAGTGCCCTACAGCTGTTAAACATATCCCA	[ 39, 39 ]
45127		CATAGTAGTTACCGCACTAGTATCAAGACCACTCAAATC	
Repeats: 8	Average Length: 39		Average Length: 39
Sequence 'LM75_scaffold_11' (59897 bp)
CRISPR 1   Range: 4550 - 5134
POSITION	REPEAT				SPACER
4550		GATTTGAGTGGTCTTGATACTAGTGCGGTAACTACTATG	TGGGATATGTTTAACAGCTGTAGGGCACTTGAGGAACTG	[ 39, 39 ]
4628		GATGTAAGTAATTTTGATACGAGTTCAGTAACTAATATG	TCTTACATGTTTTATGATAATAGAAACCTTGAGGTGCTG	[ 39, 39 ]
4706		GATGTAAGCAACCTTGATACCGGTTCAGTAACTAATATG	TATGCCATGTTTGAAGATTGTACTAGTCTTGAAGAGCTG	[ 39, 39 ]
4784		GATGTAAGTAATTTTGATACGAGTTCAGTAACTGATATG	TATAGAGTGTTTAATGGCTGTGAAAAACTGAAGAAACTA	[ 39, 39 ]
4862		GATGTAAGTAATTTCGATACCAGTTCCGCTACTGCAATG	GTTCAAATGTTTAGAAATTGTAGCGCCCTTGAGAAGTTG	[ 39, 39 ]
4940		GATGTAAGTAATTTTAATACGAGCTTAGTAACTGATATG	CGTGCCATGTTTGCTGGTTGTACTAGTCTTGAAGCGTTA	[ 39, 39 ]
5018		GATGTAAGTAATTTTGATACGAGTTCAGTAACTAATATG	GCTGCCATGTTTTCTGATAATGAAAAACTGGAGAAGCTT	[ 39, 39 ]
5096		GATTTAAGTACCTTTGATACCAGTTCAGTGACTAACATG	
Repeats: 8	Average Length: 39		Average Length: 39
Sequence 'LM77_scaffold_5' (262906 bp)
CRISPR 1   Range: 1888 - 2111
POSITION	REPEAT				SPACER
1888		ATTTACATTTCACAATAAGTAACTAAAAC	AGGAACGCAGACAAATCCAAAATATCCTATTATTGT	[ 29, 36 ]
1953		ATTTACATTTCACAATAAGTAACTAAAAT	ATAGAAAGGAGTTGATACAGTGAAGGATGTTTTAG	[ 29, 35 ]
2017		ATTTACATTTCACAATAAGTAACTAAAAC	TTATTTACAGAAATAAGAAAAGCGTAGGAGAAATAAA	[ 29, 37 ]
2083		ATTTACATTTCACAATAAGTAACTAAAAC	
Repeats: 4	Average Length: 29		Average Length: 36
Sequence 'LM7_scaffold_4' (316474 bp)
CRISPR 1   Range: 264079 - 264663
POSITION	REPEAT				SPACER
264079		GATTTGAGTGGTCTTGATACTAGTGCGGTAACTACTATG	TGGGATATGTTTAACAGCTGTAGGGCACTTGAGGAACTG	[ 39, 39 ]
264157		GATGTAAGTAATTTTGATACGAGTTCAGTAACTAATATG	TCTTACATGTTTTATGATAATAGAAACCTTGAGGTGCTG	[ 39, 39 ]
264235		GATGTAAGCAACCTTGATACCGGTTCAGTAACTAATATG	TATGCCATGTTTGAAGATTGTACTAGTCTTGAAGAGCTG	[ 39, 39 ]
264313		GATGTAAGTAATTTTGATACGAGTTCAGTAACTGATATG	TATAGAGTGTTTAATGGCTGTGAAAAACTGAAGAAACTA	[ 39, 39 ]
264391		GATGTAAGTAATTTCGATACCAGTTCCGCTACTGCAATG	GTTCAAATGTTTAGAAATTGTAGCGCCCTTGAGAAGTTG	[ 39, 39 ]
264469		GATGTAAGTAATTTTAATACGAGCTTAGTAACTGATATG	CGTGCCATGTTTGCTGGTTGTACTAGTCTTGAAGCGTTA	[ 39, 39 ]
264547		GATGTAAGTAATTTTGATACGAGTTCAGTAACTAATATG	GCTGCCATGTTTTCTGATAATGAAAAACTGGAGAAGCTT	[ 39, 39 ]
264625		GATTTAAGTACCTTTGATACCAGTTCAGTGACTAACATG	
Repeats: 8	Average Length: 39		Average Length: 39
Sequence 'LM80_scaffold_1' (756940 bp)
CRISPR 1   Range: 36121 - 36473
POSITION	REPEAT				SPACER
36121		GTTTTAGTTACTTATTGTGAAATGTAAAT	TTTATTTCTCCTACGCTTTTCTTATTTCTGTAAATAA	[ 29, 37 ]
36187		GTTTTAGTTACTTATTGTGAAATGTAAAT	CTAAAACATCCTTCACTGTATCAACTCCTTTCTAT	[ 29, 35 ]
36251		ATTTTAGTTACTTATTGTGAAATGTAAAT	AAAATAGGAGGAAATAAATTATGACTATCAAATTAA	[ 29, 36 ]
36316		GTTTTAGTTACTTATTGTGAAATGTAAAT	TTTGTTGAATCAACGGATATAGATTTTACAATTTC	[ 29, 35 ]
36380		GTTTTAGTTACTTATTGTGAAATGTAAAT	ACAATAATAGGATATTTTGGATTTGTCTGCGTTCCT	[ 29, 36 ]
36445		GTTTTAGTTACTTATTATGAAATGTAAAT	
Repeats: 6	Average Length: 29		Average Length: 35
CRISPR 2   Range: 51543 - 52996
POSITION	REPEAT				SPACER
51543		GTTTTAACTACTTATTATGAAATGTAAAT	TTCATTACAATACGGATAATATTCATGTTCATATTG	[ 29, 36 ]
51608		GTTTTAACTACTTATTATGAAATGTAAAT	TCGCTTGTGTATAAACACAAGTCTACCGCAACACC	[ 29, 35 ]
51672		GTTTTAACTACTTATTATGAAATGTAAAT	TAACTTAAATAAGCATAAGGAAATGCCGCGCATG	[ 29, 34 ]
51735		GTTTTAACTACTTATTATGAAATGTAAAT	GTAGCTAGCCCTTGCGGTCCAGATGGCGCTTTGCCG	[ 29, 36 ]
51800		GTTTTAACTACTTATTATGAAATGTAAAT	ACAGTCGCATACTTAGCAATTCTTTTCATGCTATCC	[ 29, 36 ]
51865		GTTTTAACTACTTATTATGAAATGTAAAT	AGATAACGGGGAATTGGTACACGGATACTTTGTC	[ 29, 34 ]
51928		GTTTTAACTACTTATTATGAAATGTAAAT	CTATTTTTATACGTTTTAAAATGCCAGTTATCAGT	[ 29, 35 ]
51992		GTTTTAACTACTTATTATGAAATGTAAAT	TTGCTTCCCAACGAGCTAAATTTGCGTTAAATCGG	[ 29, 35 ]
52056		GTTTTAACTACTTATTATGAAATGTAAAT	CTCACTTCCACCACCTCGCATTCTGTGTTTGTTTC	[ 29, 35 ]
52120		GTTTTAACTACTTATTATGAAATGTAAAT	CATGGGATAAAGAAATCATCATTGCTCCCCCACGCAT	[ 29, 37 ]
52186		GTTTTAACTACTTATTATGAAATGTAAAT	AAATAATATTCGAAGGCAACAAACTAAATCTTTTTA	[ 29, 36 ]
52251		GTTTTAACTACTTATTATGAAATGTAAAT	TCGTTTGCAAATGAATCGCTCTTCTGGCTCGTATCC	[ 29, 36 ]
52316		GTTTTAACTACTTATTATGAAATGTAAAT	CGGGGAATATCTCTTTAAAGCTTAAATACGAATGC	[ 29, 35 ]
52380		GTTTTAACTACTTATTATGAAATGTAAAT	TTATCAAAAACTTCAGCTAAGGTTGCGGGTAGTAATT	[ 29, 37 ]
52446		GTTTTAACTACTTATTATGAAATGTAAAT	TCAACAAGCGAACCACTAACGCCCGGAGCGTCTAAA	[ 29, 36 ]
52511		GTTTTAACTACTTATTATGAAATGTAAAT	CCGGAAAATTGTGATTTAATGATTAGCAATCCACC	[ 29, 35 ]
52575		GTTTTAACTACTTATTATGAAATGTAAAT	AGAAGTGGAATACGTTGGAGTGGTTAAATATGACACG	[ 29, 37 ]
52641		GTTTTAACTACTTATTATGAAATGTAAAT	ATTTAAGTATTAATGTTTTTAAAAAGTCTGATTTAT	[ 29, 36 ]
52706		GTTTTAACTACTTATTATGAAATGTAAAT	AGTCCCATATCGTGATAGTATGCTACGCGATCAAATTC	[ 29, 38 ]
52773		GTTTTAACTACTTATTATGAAATGTAAAT	CAAGTAACAGGAAAAGGACAAGTATATCTATTAAA	[ 29, 35 ]
52837		GTTTTAACTACTTATTATGAAATGTAAAT	TACAACATGAGCTGGCTATTCTCTTCTGCTGAAACAG	[ 29, 37 ]
52903		GTTTTAACTACTTATTATGAAATGTAAAT	CCTAATACACCTAAACTACTCTTATATATAAAAACA	[ 29, 36 ]
52968		GTTTTAACTACTTATTATGAAATCATAAA	
Repeats: 23	Average Length: 29		Average Length: 35
Sequence 'LM82_scaffold_3' (364292 bp)
CRISPR 1   Range: 5412 - 6768
POSITION	REPEAT				SPACER
5412		TGTGTGTTGATATTCAGAATAATATAGCTCTAAAAC	CCCTGTTAGCGATGGGGGGGAAGAATATTA	[ 36, 30 ]
5478		GTTTTGGTAGCATTCAAAATAACATAGCTCTAAAAC	ACTCAATCAAAACAGGTATAAACTCTTTGA	[ 36, 30 ]
5544		GTTTTGGTAGCATTCAAAATAACATAGCTCTAAAAC	GCATCGATAGATTAATTCCATCGTATTTAA	[ 36, 30 ]
5610		GTTTTGGTAGCATTCAAAATAACATAGCTCTAAAAC	ACTTGTCATTGGAGAAATACTTTCATCAGT	[ 36, 30 ]
5676		GTTTTGGTAGCATTCAAAATAACATAGCTCTAAAAC	CAAGACCTAAGTTATATTCCAAGTTTAGAC	[ 36, 30 ]
5742		GTTTTGGTAGCATTCAAAATAACATAGCTCTAAAAC	TTACTTGATGTCAAACATGTAACGCGGAAG	[ 36, 30 ]
5808		GTTTTGGTAGCATTCAAAATAACATAGCTCTAAAAC	AATACGTCTCTCTTGATTTTTATACGAGTA	[ 36, 30 ]
5874		GTTTTGGTAGCATTCAAAATAACATAGCTCTAAAAC	GAGGTCATCAAAGAAGACGATCATACGTGC	[ 36, 30 ]
5940		GTTTTGGTAGCATTCAAAATAACATAGCTCTAAAAC	TGTTTTCAATTGTTTCTAGTTCTTCATTAA	[ 36, 30 ]
6006		GTTTTGGTAGCATTCAAAATAACATAGCTCTAAAAC	AGTTTAAAGATGCGGAAGAATTCGACCAAA	[ 36, 30 ]
6072		GTTTTGGTAGCATTCAAAATAACATAGCTCTAAAAC	TCTAAGTGCGTCTGTAGTCTCGTTGCCTCT	[ 36, 30 ]
6138		GTTTTGGTAGCATTCAAAATAACATAGCTCTAAAAC	TCGCAAGCCGGGATTACCCCCACGAACCTC	[ 36, 30 ]
6204		GTTTTGGTAGCATTCAAAATAACATAGCTCTAAAAC	CATATCTAAAATTTGACCTTGACAACGTGAG	[ 36, 31 ]
6271		GTTTTGGTAGCATTCAAAATAACATAGCTCTAAAAC	GGAAATACCGACTTGGACTATCGTGTACAC	[ 36, 30 ]
6337		GTTTTGGTAGCATTCAAAATAACATAGCTCTAAAAC	TTTCTGATTGGGTTTGATGAATTGACTCGC	[ 36, 30 ]
6403		GTTTTGGTAGCATTCAAAATAACATAGCTCTAAAAC	AGGGCTTTTATTGTGGATATAGAAGTCTGA	[ 36, 30 ]
6469		GTTTTGGTAGCATTCAAAATAACATAGCTCTAAAAC	AAACAGAAATGAAGGATGGTGAAGAAGTTC	[ 36, 30 ]
6535		GTTTTGGTAGCATTCAAAATAACATAGCTCTAAAAC	GACGAGGTCGTTTCTTGTCCGGTGAATAAA	[ 36, 30 ]
6601		GTTTTGGTAGCATTCAAAATAACATAGCTCTAAAAC	TATTGCTTGGAATTTCATCGGCTAAGCGGA	[ 36, 30 ]
6667		GTTTTGGTAGCATTCAAAATAACATAGCTCTAAAAC	TGAAAATGCCATCCAGATTTCAAAATACGT	[ 36, 30 ]
6733		GTTTTGGTAGCATTCAAAATAACATAGCTCTAAAAC	
Repeats: 21	Average Length: 36		Average Length: 30
Sequence 'LM82_scaffold_6' (143283 bp)
CRISPR 2   Range: 2368 - 2952
POSITION	REPEAT				SPACER
2368		CATGTTAGTCACTGAACTGGTATCAAAGGTACTTAAATC	AAGCTTCTCCAGTTTTTCATTATCAGAAAACATGGCAGC	[ 39, 39 ]
2446		CATATTAGTTACTGAACTCGTATCAAAATTACTTACATC	TAACGCTTCAAGACTAGTACAACCAGCAAACATGGCACG	[ 39, 39 ]
2524		CATATCAGTTACTAAGCTCGTATTAAAATTACTTACATC	CAACTTCTCAAGGGCGCTACAATTTCTAAACATTTGAAC	[ 39, 39 ]
2602		CATTGCAGTAGCGGAACTGGTATCGAAATTACTTACATC	TAGTTTCTTCAGTTTTTCACAGCCATTAAACACTCTATA	[ 39, 39 ]
2680		CATATCAGTTACTGAACTCGTATCAAAATTACTTACATC	CAGCTCTTCAAGACTAGTACAATCTTCAAACATGGCATA	[ 39, 39 ]
2758		CATATTAGTTACTGAACCGGTATCAAGGTTGCTTACATC	CAGCACCTCAAGGTTTCTATTATCATAAAACATGTAAGA	[ 39, 39 ]
2836		CATATTAGTTACTGAACTCGTATCAAAATGACTTACATC	CAGTTCCTCAAGTGCCCTACAGCTGTTAAACATATCCCA	[ 39, 39 ]
2914		CATAGTAGTTACCGCACTAGTATCAAGACCACTCAAATC	
Repeats: 8	Average Length: 39		Average Length: 39
Sequence 'LM83_scaffold_1' (756893 bp)
CRISPR 1   Range: 36121 - 36473
POSITION	REPEAT				SPACER
36121		GTTTTAGTTACTTATTGTGAAATGTAAAT	TTTATTTCTCCTACGCTTTTCTTATTTCTGTAAATAA	[ 29, 37 ]
36187		GTTTTAGTTACTTATTGTGAAATGTAAAT	CTAAAACATCCTTCACTGTATCAACTCCTTTCTAT	[ 29, 35 ]
36251		ATTTTAGTTACTTATTGTGAAATGTAAAT	AAAATAGGAGGAAATAAATTATGACTATCAAATTAA	[ 29, 36 ]
36316		GTTTTAGTTACTTATTGTGAAATGTAAAT	TTTGTTGAATCAACGGATATAGATTTTACAATTTC	[ 29, 35 ]
36380		GTTTTAGTTACTTATTGTGAAATGTAAAT	ACAATAATAGGATATTTTGGATTTGTCTGCGTTCCT	[ 29, 36 ]
36445		GTTTTAGTTACTTATTATGAAATGTAAAT	
Repeats: 6	Average Length: 29		Average Length: 35
CRISPR 2   Range: 51670 - 53123
POSITION	REPEAT				SPACER
51670		GTTTTAACTACTTATTATGAAATGTAAAT	TTCATTACAATACGGATAATATTCATGTTCATATTG	[ 29, 36 ]
51735		GTTTTAACTACTTATTATGAAATGTAAAT	TCGCTTGTGTATAAACACAAGTCTACCGCAACACC	[ 29, 35 ]
51799		GTTTTAACTACTTATTATGAAATGTAAAT	TAACTTAAATAAGCATAAGGAAATGCCGCGCATG	[ 29, 34 ]
51862		GTTTTAACTACTTATTATGAAATGTAAAT	GTAGCTAGCCCTTGCGGTCCAGATGGCGCTTTGCCG	[ 29, 36 ]
51927		GTTTTAACTACTTATTATGAAATGTAAAT	ACAGTCGCATACTTAGCAATTCTTTTCATGCTATCC	[ 29, 36 ]
51992		GTTTTAACTACTTATTATGAAATGTAAAT	AGATAACGGGGAATTGGTACACGGATACTTTGTC	[ 29, 34 ]
52055		GTTTTAACTACTTATTATGAAATGTAAAT	CTATTTTTATACGTTTTAAAATGCCAGTTATCAGT	[ 29, 35 ]
52119		GTTTTAACTACTTATTATGAAATGTAAAT	TTGCTTCCCAACGAGCTAAATTTGCGTTAAATCGG	[ 29, 35 ]
52183		GTTTTAACTACTTATTATGAAATGTAAAT	CTCACTTCCACCACCTCGCATTCTGTGTTTGTTTC	[ 29, 35 ]
52247		GTTTTAACTACTTATTATGAAATGTAAAT	CATGGGATAAAGAAATCATCATTGCTCCCCCACGCAT	[ 29, 37 ]
52313		GTTTTAACTACTTATTATGAAATGTAAAT	AAATAATATTCGAAGGCAACAAACTAAATCTTTTTA	[ 29, 36 ]
52378		GTTTTAACTACTTATTATGAAATGTAAAT	TCGTTTGCAAATGAATCGCTCTTCTGGCTCGTATCC	[ 29, 36 ]
52443		GTTTTAACTACTTATTATGAAATGTAAAT	CGGGGAATATCTCTTTAAAGCTTAAATACGAATGC	[ 29, 35 ]
52507		GTTTTAACTACTTATTATGAAATGTAAAT	TTATCAAAAACTTCAGCTAAGGTTGCGGGTAGTAATT	[ 29, 37 ]
52573		GTTTTAACTACTTATTATGAAATGTAAAT	TCAACAAGCGAACCACTAACGCCCGGAGCGTCTAAA	[ 29, 36 ]
52638		GTTTTAACTACTTATTATGAAATGTAAAT	CCGGAAAATTGTGATTTAATGATTAGCAATCCACC	[ 29, 35 ]
52702		GTTTTAACTACTTATTATGAAATGTAAAT	AGAAGTGGAATACGTTGGAGTGGTTAAATATGACACG	[ 29, 37 ]
52768		GTTTTAACTACTTATTATGAAATGTAAAT	ATTTAAGTATTAATGTTTTTAAAAAGTCTGATTTAT	[ 29, 36 ]
52833		GTTTTAACTACTTATTATGAAATGTAAAT	AGTCCCATATCGTGATAGTATGCTACGCGATCAAATTC	[ 29, 38 ]
52900		GTTTTAACTACTTATTATGAAATGTAAAT	CAAGTAACAGGAAAAGGACAAGTATATCTATTAAA	[ 29, 35 ]
52964		GTTTTAACTACTTATTATGAAATGTAAAT	TACAACATGAGCTGGCTATTCTCTTCTGCTGAAACAG	[ 29, 37 ]
53030		GTTTTAACTACTTATTATGAAATGTAAAT	CCTAATACACCTAAACTACTCTTATATATAAAAACA	[ 29, 36 ]
53095		GTTTTAACTACTTATTATGAAATCATAAA	
Repeats: 23	Average Length: 29		Average Length: 35
Sequence 'LM84-2_scaffold_21' (5756 bp)
CRISPR 1   Range: 2378 - 2962
POSITION	REPEAT				SPACER
2378		GATTTGAGTGGTCTTGATACTAGTGCGGTAACTACTATG	TGGGATATGTTTAACAGCTGTAGGGCACTTGAGGAACTG	[ 39, 39 ]
2456		GATGTAAGTAATTTTGATACGAGTTCAGTAACTAATATG	TCTTACATGTTTTATGATAATAGAAACCTTGAGGTGCTG	[ 39, 39 ]
2534		GATGTAAGCAACCTTGATACCGGTTCAGTAACTAATATG	TATGCCATGTTTGAAGATTGTACTAGTCTTGAAGAGCTG	[ 39, 39 ]
2612		GATGTAAGTAATTTTGATACGAGTTCAGTAACTGATATG	TATAGAGTGTTTAATGGCTGTGAAAAACTGAAGAAACTA	[ 39, 39 ]
2690		GATGTAAGTAATTTCGATACCAGTTCCGCTACTGCAATG	GTTCAAATGTTTAGAAATTGTAGCGCCCTTGAGAAGTTG	[ 39, 39 ]
2768		GATGTAAGTAATTTTAATACGAGCTTAGTAACTGATATG	CGTGCCATGTTTGCTGGTTGTACTAGTCTTGAAGCGTTA	[ 39, 39 ]
2846		GATGTAAGTAATTTTGATACGAGTTCAGTAACTAATATG	GCTGCCATGTTTTCTGATAATGAAAAACTGGAGAAGCTT	[ 39, 39 ]
2924		GATTTAAGTACCTTTGATACCAGTTCAGTGACTAACATG	
Repeats: 8	Average Length: 39		Average Length: 39
