# Supplementary material for: Molecular characterization of Listeria monocytogenes strains isolated from imported food in China from 14 countries/regions, 2003-2018
Source: Front Cell Infect Microbiol. 2023 Dec 20;13:1287564. doi: 10.3389/fcimb.2023.1287564 (PMC10765603; doi:10.3389/fcimb.2023.1287564)
Supplement: Supplementary file 2 [file Table_1.xlsx]

## Sheet: Appendix Table 1
Appendix Table 1. Prophages identified in 44 Listeria.
ID	Samples	Total No. of propharia	No. of intact propharia	Putative phages（No. Of matched genes）
1	A189	5	1	PHAGE_Lister_B054_NC_009813(65)
2	A195	5	1	PHAGE_Strept_315.2_NC_004585(6)
				PHAGE_Lister_A006_NC_009815(6)
3	A198	5	2	PHAGE_Lister_A006_NC_009815(6)
				PHAGE_Strept_315.2_NC_004585(6);
				PHAGE_Lister_LP_HM00113468_NC_049900(36)
4	A213	5	1	PHAGE_Lister_vB_LmoS_188_NC_028871(31)
5	A216	5	1	PHAGE_Lister_vB_LmoS_188_NC_028871(30)
6	A224	4	0
7	A248	5	1	PHAGE_Lister_B054_NC_009813(64)
8	A257	5	0
9	A277	5	0
10	LM102	6	2	PHAGE_Lister_A006_NC_009815(9);
				PHAGE_Lister_B054_NC_009813(57)
11	LM103	5	1	PHAGE_Lister_LP_HM00113468_NC_049900(45)
12	LM1802	3	1	PHAGE_Lister_vB_LmoS_188_NC_028871(32)
13	LM1803	3	1	PHAGE_Lister_vB_LmoS_188_NC_028871(36)
14	LM1804	3	1	PHAGE_Lister_vB_LmoS_188_NC_028871(39)
15	LM1805	2	0
16	LM1801	4	0
17	LM1807	3	1	PHAGE_Lister_vB_LmoS_188_NC_028871(39)
18	LM1808	5	1	PHAGE_Lister_A006_NC_009815(11)
				PHAGE_Lister_A118_NC_003216(11)
19	LM2	5	1	PHAGE_Lister_vB_LmoS_188_NC_028871(24)
20	LM3	1	0
21	LM5	3	1	PHAGE_Lister_A118_NC_003216(36)
22	LM60	6	2	PHAGE_Lister_vB_LmoS_188_NC_028871(27)；
				PHAGE_Lister_vB_LmoS_293_NC_028929(33)
23	LM61	6	3	PHAGE_Lister_LP_101_NC_024387(38)；
				PHAGE_Lister_vB_LmoS_188_NC_028871(27)；
				PHAGE_Lister_A118_NC_003216(32)
				PHAGE_Lister_vB_LmoS_293_NC_028929(32)
24	LM62	5	3	PHAGE_Lister_vB_LmoS_188_NC_028871(25)；
				PHAGE_Lister_vB_LmoS_293_NC_028929(43)；
				PHAGE_Lister_LP_101_NC_024387(39)
25	LM63	5	0
26	LM64	3	2	PHAGE_Lister_A006_NC_009815(7)；
				PHAGE_Lister_LP_101_NC_024387(44)
27	LM65	7	2	PHAGE_Strept_315.2_NC_004585(6)；
				PHAGE_Lister_LP_HM00113468_NC_049900(46)
28	LM66	2	0
29	LM67-1	4	1	PHAGE_Lister_A118_NC_003216(36)
30	LM68	4	1	PHAGE_Lister_LP_030_2_NC_021539(48)
31	LM69	4	0
32	LM7	7	1	PHAGE_Lister_LP_101_NC_024387(42)
33	LM70	4	0
34	LM71	1	0
35	LM72	5	3	PHAGE_Lister_LP_HM00113468_NC_049900(41)；
				PHAGE_Lister_vB_LmoS_293_NC_028929(37)；
				PHAGE_Lister_vB_LmoS_188_NC_028871(25)
36	LM74	3	1	PHAGE_Lister_vB_LmoS_188_NC_028871(38)
37	LM75	8	1	PHAGE_Lister_LP_HM00113468_NC_049900(36)
38	LM76	3	1	PHAGE_Lister_vB_LmoS_188_NC_028871(38)
39	LM77	3	1	PHAGE_Lister_A118_NC_003216(39)
40	LM78	4	2	PHAGE_Lister_LP_101_NC_024387(44)；
				PHAGE_Lister_A118_NC_003216(45)
41	LM80	6	0
42	LM82	3	0
43	LM83	5	2	PHAGE_Lister_LP_HM00113468_NC_049900(41)；
				PHAGE_Lister_A006_NC_009815(23)
				PHAGE_Lister_vB_LmoS_188_NC_028871(23)
44	LM84-2	6	0
