# Supplementary material for: Molecular characterization of Listeria monocytogenes strains isolated from imported food in China from 14 countries/regions, 2003-2018
Source: Front Cell Infect Microbiol. 2023 Dec 20;13:1287564. doi: 10.3389/fcimb.2023.1287564 (PMC10765603; doi:10.3389/fcimb.2023.1287564)
Supplement: Supplementary file 3 [file Table_2.xlsx]

## Sheet: Appendix Table 2
Appendix Table 2. CRISPRs in Listeria
ID	Sample	No. CRISPR	Seq of Space matched species
1	A189	2	CRISPR1：Listeria monocytogenes
			CRISPR2：Listeria phage A118; Listeria phage PSA
2	A195	1	Listeria monocytogenes
3	A198	1	Listeria monocytogenes
4	A213	1	Listeria phage A118; Listeria bacteriophage P100
5	A216	2	CRISPR1：Listeria phage A118; Listeria bacteriophage P100
6	A224	2	CRISPR2：Listeria phage A118; Listeria phage PSA
7	A248	2	CRISPR1：Listeria phage A118; Listeria phage PSA
8	A257	2	CRISPR1：Listeria phage A118; Listeria phage PSA
9	A277	1	Listeria phage A118; Listeria bacteriophage P100
10	LM102	4	CRISPR1：Listeria phage PSA
			CRISPR2：Listeria phage PSA; Listeria phage A118
			CRISPR3：Listeria phage A118
11	LM103	2	Listeria monocytogenes
12	LM1802	1	Listeria monocytogenes
13	LM1803	1	Listeria monocytogenes
14	LM1804	1	Listeria monocytogenes
15	LM1805	4	CRISPR1：Listeria phage PSA; Listeria phage A118
			CRISPR2：Listeria phage A118
			CRISPR3：Listeria phage PSA
16	LM1801	1	Listeria monocytogenes
17	LM1808	4	CRISPR1：Listeria phage PSA; Listeria phage A118
			CRISPR2：Listeria phage A118
			CRISPR3：Listeria phage PSA
18	LM2	2	CRISPR2：Listeria phage A118; Listeria phage PSA
19	LM3	2	CRISPR1：Listeria phage A118
			CRISPR2：Listeria phage A118
20	LM5	2	Listeria monocytogenes
21	LM60	2	CRISPR2：Listeria phage PSA; Listeria phage A118
22	LM61	2	CRISPR2：Listeria phage A118; Listeria phage PSA
23	LM62	2	CRISPR2：Listeria phage A118; Listeria phage PSA
24	LM63	3	CRISPR1：Listeria phage A118
			CRISPR3：Listeria phage A118
25	LM64	2	CRISPR2: Acinetobacter haemolyticus; Apiotrichum mycotoxinovorans; Alcaligenes faecalis; Atlantibacter hermannii; Celeribacter baekdonensis; Acidovorax monticola
26	LM65	2	Listeria monocytogenes
27	LM66	2	Listeria monocytogenes
28	LM67-1	2	CRISPR1：Listeria phage A118
			CRISPR2：Listeria phage A118
29	LM68	1	Listeria monocytogenes
30	LM69	2	Listeria monocytogenes
31	LM7	1	Listeria monocytogenes
32	LM70	3	CRISPR1：Listeria phage A118
			CRISPR2：Listeria phage A118
33	LM71	2	Listeria monocytogenes
34	LM72	2	CRISPR2：Listeria phage A118; Listeria phage PSA
35	LM74	1	Listeria monocytogenes
36	LM75	1	Listeria monocytogenes
37	LM77	1	Listeria monocytogenes
38	LM80	2	Listeria monocytogenes
39	LM82	2	CRISPR1：Listeria phage LP-083-1
40	LM83	2	Listeria monocytogenes
41	LM84-2	1	Listeria monocytogenes
