# Supplementary material for: Molecular characterization of Listeria monocytogenes strains isolated from imported food in China from 14 countries/regions, 2003-2018
Source: Front Cell Infect Microbiol. 2023 Dec 20;13:1287564. doi: 10.3389/fcimb.2023.1287564 (PMC10765603; doi:10.3389/fcimb.2023.1287564)
Supplement: Supplementary file 4 [file Table_3.xlsx]

## Sheet: Appendix Table 3
Appendix Table 3. Statistics results of predicted ISs
ID	Sample	No. Of complete ISs	Matched IS sequences
1	A195	3	lcl|ISLmo4_IS6_unknown
			lcl|ISLmo3_IS6_unknown
			lcl|ISLmo5_IS3_unknown
2	A198	3	lcl|ISLmo4_IS6_unknown
			lcl|ISLmo3_IS6_unknown
			lcl|ISLmo5_IS3_unknown
3	LM102	1	lcl|ISLmo9_IS3_IS150
4	LM103	2	lcl|ISLmo7_IS21_unknown
			lcl|ISLmo9_IS3_IS150
5	LM1805	1	lcl|ISLmo9_IS3_IS150
6	LM1808	1	lcl|ISLmo9_IS3_IS150
7	LM3	1	lcl|ISLmo8_IS3_IS3
8	LM63	4	lcl|ISLmo9_IS3_IS150
			lcl|ISLmo8_IS3_IS3
			lcl|ISLmo4_IS6_unknown
			lcl|IS1297_IS6_unknown
9	LM64	1	lcl|ISLmo1_IS3_IS150
10	LM65	4	lcl|ISLmo9_IS3_IS150
			lcl|ISLmo4_IS6_unknown
			lcl|IS1297_IS6_unknown
			lcl|ISLmo8_IS3_IS3
11	LM67-1	5	lcl|ISLmo7_IS21_unknown
			lcl|ISLmo9_IS3_IS150
			lcl|ISLmo8_IS3_IS3
			lcl|ISLmo4_IS6_unknown
			lcl|IS1297_IS6_unknown
12	LM69	4	lcl|ISLmo7_IS21_unknown
			lcl|ISLmo4_IS6_unknown
			lcl|ISLmo5_IS3_unknown
			lcl|ISLmo1_IS3_IS150
13	LM70	1	lcl|ISLmo8_IS3_IS3
14	LM75	4	lcl|ISLmo5_IS3_unknown
			lcl|ISLmo4_IS6_unknown
			lcl|ISLmo3_IS6_unknown
			lcl|IS1297_IS6_unknown
15	LM80	4	lcl|ISLmo5_IS3_unknown
			lcl|ISLmo8_IS3_IS3
			lcl|ISLmo4_IS6_unknown
			lcl|ISLmo3_IS6_unknown
16	LM82	4	lcl|ISLmo5_IS3_unknown
			lcl|ISLmo4_IS6_unknown
			lcl|ISLmo3_IS6_unknown
			lcl|IS1297_IS6_unknown
17	LM83	4	lcl|ISLmo5_IS3_unknown
			lcl|ISLmo8_IS3_IS3
			lcl|ISLmo4_IS6_unknown
			lcl|ISLmo3_IS6_unknown
18	LM84-2	3	lcl|ISLmo9_IS3_IS150
			lcl|ISLmo8_IS3_IS3
			lcl|ISLmo4_IS6_unknown
Notes: “Lmo” represents “Listeria monocytogenes”.
“1297” represents “Leuconostoc mesenteroides”.
